# Supplementary material for: Fibroblast-expressed LRRC15 is a receptor for SARS-CoV-2 spike and controls antiviral and antifibrotic transcriptional programs
Source: PLoS Biol. 2023 Feb 9;21(2):e3001967. doi: 10.1371/journal.pbio.3001967 (PMC9910744; doi:10.1371/journal.pbio.3001967)
Supplement: S1 Table — Collated output of MAGeCK and MAGeCKFlute pipeline. For each screen, normalized read counts and Z-scores, gene-level summary, sgRNA-level summary, and output of MAGeCKFlute ReadRRA() function are provided. (XLSX) [file pbio.3001967.s008.xlsx]

## Sheet: Screen 1 Norm Counts, Z-scores
sgRNA	Gene	Diversity_Control	Spike488+	Z_control	Z_treatment
sgRNA_000001	A1BG	124.338	216.655	-0.0558464	0.264745
sgRNA_000002	A1BG	298.796	280.377	0.656447	0.752295
sgRNA_000003	A1BG	118.555	127.444	-0.0794583	-0.417824
sgRNA_000004	A1CF	143.615	111.513	0.0228601	-0.539712
sgRNA_000005	A1CF	171.567	114.7	0.136984	-0.515334
sgRNA_000006	A1CF	74.2171	111.513	-0.260483	-0.539712
sgRNA_000007	A2M	168.675	242.143	0.125178	0.459765
sgRNA_000008	A2M	80.9641	28.6749	-0.232936	-1.17353
sgRNA_000009	A2M	163.535	152.933	0.10419	-0.222804
sgRNA_000010	A2ML1	255.744	267.632	0.480669	0.654785
sgRNA_000011	A2ML1	85.1408	66.908	-0.215883	-0.880996
sgRNA_000012	A2ML1	184.418	366.401	0.189455	1.41049
sgRNA_000013	A3GALT2	235.503	232.585	0.398028	0.386633
sgRNA_000014	A3GALT2	146.506	191.166	0.034666	0.0697255
sgRNA_000015	A3GALT2	156.788	156.119	0.0766428	-0.198427
sgRNA_000016	A4GALT	131.406	127.444	-0.0269874	-0.417824
sgRNA_000017	A4GALT	154.539	210.282	0.0674604	0.21599
sgRNA_000018	A4GALT	170.282	117.886	0.131737	-0.490957
sgRNA_000019	A4GNT	130.442	130.63	-0.0309227	-0.393447
sgRNA_000020	A4GNT	112.129	146.56	-0.105694	-0.271559
sgRNA_000021	A4GNT	86.426	50.9776	-0.210636	-1.00288
sgRNA_000022	AAAS	161.928	162.491	0.0976312	-0.149672
sgRNA_000023	AAAS	105.382	101.955	-0.133241	-0.612844
sgRNA_000024	AAAS	194.378	302.679	0.23012	0.922937
sgRNA_000025	AACS	143.294	15.9305	0.0215483	-1.27104
sgRNA_000026	AACS	150.683	159.305	0.0517191	-0.174049
sgRNA_000027	AACS	240.001	331.354	0.416392	1.14233
sgRNA_000028	AADAC	27.3093	89.2107	-0.452002	-0.710354
sgRNA_000029	AADAC	95.422	57.3498	-0.173906	-0.954129
sgRNA_000030	AADAC	128.514	101.955	-0.0387933	-0.612844
sgRNA_000031	AADACL2	195.021	305.865	0.232744	0.947315
sgRNA_000032	AADACL2	123.695	146.56	-0.05847	-0.271559
sgRNA_000033	AADACL2	138.474	92.3968	0.00187167	-0.685976
sgRNA_000034	AADACL3	256.708	309.051	0.484605	0.971692
sgRNA_000035	AADACL3	184.739	165.677	0.190767	-0.125294
sgRNA_000036	AADACL3	133.334	105.141	-0.0191167	-0.588467
sgRNA_000037	AADACL4	189.88	210.282	0.211756	0.21599
sgRNA_000038	AADACL4	229.077	175.235	0.371792	-0.0521619
sgRNA_000039	AADACL4	139.438	461.984	0.005807	2.14181
sgRNA_000040	AADAT	115.663	143.374	-0.0912643	-0.295937
sgRNA_000041	AADAT	191.165	216.655	0.217003	0.264745
sgRNA_000042	AADAT	137.51	41.4193	-0.00206365	-1.07602
sgRNA_000043	AAED1	140.402	162.491	0.00974232	-0.149672
sgRNA_000044	AAED1	131.085	35.0471	-0.0282991	-1.12477
sgRNA_000045	AAED1	261.527	178.421	0.504281	-0.0277845
sgRNA_000046	AAGAB	154.217	197.538	0.0661486	0.11848
sgRNA_000047	AAGAB	204.981	251.702	0.273409	0.532898
sgRNA_000048	AAGAB	137.832	101.955	-0.000751877	-0.612844
sgRNA_000049	AAK1	243.214	156.119	0.42951	-0.198427
sgRNA_000050	AAK1	167.711	175.235	0.121243	-0.0521619
sgRNA_000051	AAK1	216.868	133.816	0.321945	-0.369069
sgRNA_000052	AAMDC	179.92	117.886	0.171091	-0.490957
sgRNA_000053	AAMDC	274.057	471.542	0.55544	2.21494
sgRNA_000054	AAMDC	122.41	210.282	-0.0637171	0.21599
sgRNA_000055	AAMP	254.459	312.238	0.475422	0.99607
sgRNA_000056	AAMP	135.261	305.865	-0.0112461	0.947315
sgRNA_000057	AAMP	128.836	117.886	-0.0374816	-0.490957
sgRNA_000058	AANAT	201.446	121.072	0.258979	-0.466579
sgRNA_000059	AANAT	149.398	369.587	0.046472	1.43486
sgRNA_000060	AANAT	185.703	95.5829	0.194703	-0.661599
sgRNA_000061	AAR2	197.591	385.518	0.243238	1.55675
sgRNA_000062	AAR2	170.282	121.072	0.131737	-0.466579
sgRNA_000063	AAR2	202.732	200.724	0.264227	0.142858
sgRNA_000064	AARD	223.615	420.565	0.349492	1.8249
sgRNA_000065	AARD	164.498	149.747	0.108125	-0.247182
sgRNA_000066	AARD	403.535	598.986	1.08409	3.19004
sgRNA_000067	AARS	233.575	242.143	0.390157	0.459765
sgRNA_000068	AARS	77.1087	187.98	-0.248677	0.045348
sgRNA_000069	AARS	203.053	251.702	0.265538	0.532898
sgRNA_000070	AARS2	168.033	159.305	0.122555	-0.174049
sgRNA_000071	AARS2	117.591	130.63	-0.0833937	-0.393447
sgRNA_000072	AARS2	106.346	207.096	-0.129306	0.191613
sgRNA_000073	AARSD1	443.696	296.307	1.24806	0.874182
sgRNA_000074	AARSD1	212.049	242.143	0.302268	0.459765
sgRNA_000075	AARSD1	276.627	194.352	0.565935	0.094103
sgRNA_000076	AASDH	176.386	117.886	0.156661	-0.490957
sgRNA_000077	AASDH	174.458	248.516	0.14879	0.50852
sgRNA_000078	AASDH	156.145	312.238	0.0740193	0.99607
sgRNA_000079	AASDHPPT	77.4299	73.2802	-0.247365	-0.832241
sgRNA_000080	AASDHPPT	200.161	340.912	0.253732	1.21547
sgRNA_000081	AASDHPPT	138.153	117.886	0.000559898	-0.490957
sgRNA_000082	AASS	151.004	251.702	0.0530309	0.532898
sgRNA_000083	AASS	151.647	309.051	0.0556544	0.971692
sgRNA_000084	AASS	85.1408	35.0471	-0.215883	-1.12477
sgRNA_000085	AATF	189.559	293.121	0.210444	0.849805
sgRNA_000086	AATF	182.49	219.841	0.181585	0.289123
sgRNA_000087	AATF	328.997	337.726	0.779754	1.19109
sgRNA_000088	AATK	135.261	111.513	-0.0112461	-0.539712
sgRNA_000089	AATK	262.491	372.773	0.508217	1.45924
sgRNA_000090	AATK	123.053	114.7	-0.0610935	-0.515334
sgRNA_000091	ABAT	209.157	274.004	0.290462	0.70354
sgRNA_000092	ABAT	176.707	162.491	0.157973	-0.149672
sgRNA_000093	ABAT	344.097	283.563	0.841407	0.776672
sgRNA_000094	ABCA1	115.663	101.955	-0.0912643	-0.612844
sgRNA_000095	ABCA1	127.551	340.912	-0.0427287	1.21547
sgRNA_000096	ABCA1	160	108.327	0.0897606	-0.564089
sgRNA_000097	ABCA10	112.129	277.19	-0.105694	0.727917
sgRNA_000098	ABCA10	131.727	114.7	-0.0256756	-0.515334
sgRNA_000099	ABCA10	212.691	156.119	0.304892	-0.198427
sgRNA_000100	ABCA12	193.736	152.933	0.227497	-0.222804
sgRNA_000101	ABCA12	96.7071	73.2802	-0.168659	-0.832241
sgRNA_000102	ABCA12	236.467	251.702	0.401963	0.532898
sgRNA_000103	ABCA13	114.699	296.307	-0.0951996	0.874182
sgRNA_000104	ABCA13	173.173	133.816	0.143543	-0.369069
sgRNA_000105	ABCA13	131.727	146.56	-0.0256756	-0.271559
sgRNA_000106	ABCA2	116.306	54.1637	-0.0886408	-0.978506
sgRNA_000107	ABCA2	151.968	162.491	0.0569662	-0.149672
sgRNA_000108	ABCA2	203.695	178.421	0.268162	-0.0277845
sgRNA_000109	ABCA3	259.599	366.401	0.496411	1.41049
sgRNA_000110	ABCA3	206.266	184.794	0.278656	0.0209705
sgRNA_000111	ABCA3	123.374	194.352	-0.0597817	0.094103
sgRNA_000112	ABCA4	173.494	66.908	0.144855	-0.880996
sgRNA_000113	ABCA4	232.611	242.143	0.386222	0.459765
sgRNA_000114	ABCA4	127.551	168.863	-0.0427287	-0.100917
sgRNA_000115	ABCA5	149.077	334.54	0.0451602	1.16671
sgRNA_000116	ABCA5	218.796	187.98	0.329815	0.045348
sgRNA_000117	ABCA5	160.322	172.049	0.0910723	-0.0765394
sgRNA_000118	ABCA6	311.005	493.845	0.706295	2.38559
sgRNA_000119	ABCA6	77.4299	35.0471	-0.247365	-1.12477
sgRNA_000120	ABCA6	68.4339	38.2332	-0.284095	-1.10039
sgRNA_000121	ABCA7	333.174	283.563	0.796807	0.776672
sgRNA_000122	ABCA7	228.113	79.6524	0.367857	-0.783486
sgRNA_000123	ABCA7	85.1408	73.2802	-0.215883	-0.832241
sgRNA_000124	ABCA8	211.406	140.188	0.299644	-0.320314
sgRNA_000125	ABCA8	54.9399	41.4193	-0.33919	-1.07602
sgRNA_000126	ABCA8	192.772	203.91	0.223562	0.167235
sgRNA_000127	ABCA9	163.535	127.444	0.10419	-0.417824
sgRNA_000128	ABCA9	132.049	133.816	-0.0243638	-0.369069
sgRNA_000129	ABCA9	306.507	385.518	0.68793	1.55675
sgRNA_000130	ABCB1	164.498	105.141	0.108125	-0.588467
sgRNA_000131	ABCB1	217.189	210.282	0.323256	0.21599
sgRNA_000132	ABCB1	141.366	187.98	0.0136776	0.045348
sgRNA_000133	ABCB10	205.944	86.0246	0.277344	-0.734731
sgRNA_000134	ABCB10	156.466	187.98	0.075331	0.045348
sgRNA_000135	ABCB10	220.724	172.049	0.337686	-0.0765394
sgRNA_000136	ABCB11	106.024	140.188	-0.130618	-0.320314
sgRNA_000137	ABCB11	115.02	63.7219	-0.0938879	-0.905374
sgRNA_000138	ABCB11	274.378	481.101	0.556752	2.28808
sgRNA_000139	ABCB4	225.543	436.495	0.357363	1.94679
sgRNA_000140	ABCB4	122.731	130.63	-0.0624053	-0.393447
sgRNA_000141	ABCB4	129.8	264.446	-0.0335462	0.630408
sgRNA_000142	ABCB5	124.659	89.2107	-0.0545346	-0.710354
sgRNA_000143	ABCB5	131.406	121.072	-0.0269874	-0.466579
sgRNA_000144	ABCB5	186.667	105.141	0.198638	-0.588467
sgRNA_000145	ABCB6	289.8	280.377	0.619717	0.752295
sgRNA_000146	ABCB6	195.021	92.3968	0.232744	-0.685976
sgRNA_000147	ABCB6	365.302	369.587	0.927984	1.43486
sgRNA_000148	ABCB7	170.603	242.143	0.133049	0.459765
sgRNA_000149	ABCB7	88.9962	22.3027	-0.200142	-1.22228
sgRNA_000150	ABCB7	92.2091	207.096	-0.187024	0.191613
sgRNA_000151	ABCB8	195.021	181.608	0.232744	-0.00340697
sgRNA_000152	ABCB8	137.189	226.213	-0.00337543	0.337878
sgRNA_000153	ABCB8	103.775	187.98	-0.1398	0.045348
sgRNA_000154	ABCB9	343.455	439.681	0.838784	1.97117
sgRNA_000155	ABCB9	212.37	299.493	0.30358	0.89856
sgRNA_000156	ABCB9	105.382	178.421	-0.133241	-0.0277845
sgRNA_000157	ABCC1	119.84	41.4193	-0.0742112	-1.07602
sgRNA_000158	ABCC1	136.547	152.933	-0.00599897	-0.222804
sgRNA_000159	ABCC1	185.382	270.818	0.193391	0.679163
sgRNA_000160	ABCC10	167.069	178.421	0.11862	-0.0277845
sgRNA_000161	ABCC10	88.675	25.4888	-0.201453	-1.1979
sgRNA_000162	ABCC10	205.623	117.886	0.276033	-0.490957
sgRNA_000163	ABCC11	207.551	124.258	0.283903	-0.442202
sgRNA_000164	ABCC11	118.555	79.6524	-0.0794583	-0.783486
sgRNA_000165	ABCC11	287.23	242.143	0.609223	0.459765
sgRNA_000166	ABCC12	181.205	258.074	0.176338	0.581653
sgRNA_000167	ABCC12	156.466	3.1861	0.075331	-1.36855
sgRNA_000168	ABCC12	145.221	156.119	0.0294189	-0.198427
sgRNA_000169	ABCC2	106.346	127.444	-0.129306	-0.417824
sgRNA_000170	ABCC2	119.518	146.56	-0.075523	-0.271559
sgRNA_000171	ABCC2	114.699	73.2802	-0.0951996	-0.832241
sgRNA_000172	ABCC3	160	152.933	0.0897606	-0.222804
sgRNA_000173	ABCC3	259.599	465.17	0.496411	2.16619
sgRNA_000174	ABCC3	171.888	334.54	0.138296	1.16671
sgRNA_000175	ABCC4	164.177	70.0941	0.106814	-0.856619
sgRNA_000176	ABCC4	142.33	162.491	0.017613	-0.149672
sgRNA_000177	ABCC4	101.848	79.6524	-0.147671	-0.783486
sgRNA_000178	ABCC5	184.418	108.327	0.189455	-0.564089
sgRNA_000179	ABCC5	108.273	38.2332	-0.121435	-1.10039
sgRNA_000180	ABCC5	142.33	187.98	0.017613	0.045348
sgRNA_000181	ABCC6	176.707	54.1637	0.157973	-0.978506
sgRNA_000182	ABCC6	165.141	146.56	0.110749	-0.271559
sgRNA_000183	ABCC6	225.543	127.444	0.357363	-0.417824
sgRNA_000184	ABCC8	109.559	101.955	-0.116188	-0.612844
sgRNA_000185	ABCC8	194.057	235.771	0.228809	0.41101
sgRNA_000186	ABCC8	190.523	442.868	0.214379	1.99555
sgRNA_000187	ABCC9	130.763	347.285	-0.0296109	1.26422
sgRNA_000188	ABCC9	146.828	197.538	0.0359778	0.11848
sgRNA_000189	ABCC9	339.278	25.4888	0.821731	-1.1979
sgRNA_000190	ABCD1	316.788	28.6749	0.729907	-1.17353
sgRNA_000191	ABCD1	290.121	544.823	0.621029	2.77563
sgRNA_000192	ABCD1	156.145	137.002	0.0740193	-0.344692
sgRNA_000193	ABCD2	241.928	187.98	0.424263	0.045348
sgRNA_000194	ABCD2	255.744	312.238	0.480669	0.99607
sgRNA_000195	ABCD2	213.334	130.63	0.307515	-0.393447
sgRNA_000196	ABCD3	79.3577	60.5358	-0.239495	-0.929751
sgRNA_000197	ABCD3	120.161	41.4193	-0.0728995	-1.07602
sgRNA_000198	ABCD3	218.796	197.538	0.329815	0.11848
sgRNA_000199	ABCD4	101.205	66.908	-0.150294	-0.880996
sgRNA_000200	ABCD4	111.165	63.7219	-0.109629	-0.905374
sgRNA_000201	ABCD4	171.567	165.677	0.136984	-0.125294
sgRNA_000202	ABCE1	261.848	312.238	0.505593	0.99607
sgRNA_000203	ABCE1	155.502	156.119	0.0713957	-0.198427
sgRNA_000204	ABCE1	168.675	535.264	0.125178	2.70249
sgRNA_000205	ABCF1	117.591	28.6749	-0.0833937	-1.17353
sgRNA_000206	ABCF1	255.744	411.007	0.480669	1.75177
sgRNA_000207	ABCF1	204.017	248.516	0.269474	0.50852
sgRNA_000208	ABCF2	90.2814	12.7444	-0.194894	-1.29541
sgRNA_000209	ABCF2	103.454	79.6524	-0.141112	-0.783486
sgRNA_000210	ABCF2	198.555	213.469	0.247173	0.240368
sgRNA_000211	ABCF3	170.603	70.0941	0.133049	-0.856619
sgRNA_000212	ABCF3	168.354	175.235	0.123867	-0.0521619
sgRNA_000213	ABCF3	269.559	385.518	0.537076	1.55675
sgRNA_000214	ABCG1	129.8	31.861	-0.0335462	-1.14915
sgRNA_000215	ABCG1	138.474	235.771	0.00187167	0.41101
sgRNA_000216	ABCG1	118.233	152.933	-0.0807701	-0.222804
sgRNA_000217	ABCG2	192.45	267.632	0.22225	0.654785
sgRNA_000218	ABCG2	134.298	178.421	-0.0151814	-0.0277845
sgRNA_000219	ABCG2	210.764	608.545	0.297021	3.26318
sgRNA_000220	ABCG4	279.84	305.865	0.579052	0.947315
sgRNA_000221	ABCG4	146.506	86.0246	0.034666	-0.734731
sgRNA_000222	ABCG4	305.864	423.751	0.685306	1.84928
sgRNA_000223	ABCG5	171.245	289.935	0.135673	0.825427
sgRNA_000224	ABCG8	192.772	165.677	0.223562	-0.125294
sgRNA_000225	ABCG8	188.595	50.9776	0.206508	-1.00288
sgRNA_000226	ABCG8	164.82	340.912	0.109437	1.21547
sgRNA_000227	ABHD1	71.3255	44.6054	-0.272289	-1.05164
sgRNA_000228	ABHD1	283.053	238.957	0.59217	0.435388
sgRNA_000229	ABHD1	145.864	229.399	0.0320425	0.362255
sgRNA_000230	ABHD10	97.0284	57.3498	-0.167347	-0.954129
sgRNA_000231	ABHD10	222.33	353.657	0.344245	1.31298
sgRNA_000232	ABHD10	70.6829	82.8385	-0.274913	-0.759109
sgRNA_000233	ABHD11	196.306	184.794	0.237991	0.0209705
sgRNA_000234	ABHD11	167.711	73.2802	0.121243	-0.832241
sgRNA_000235	ABHD11	161.286	143.374	0.0950077	-0.295937
sgRNA_000236	ABHD12	90.2814	9.55829	-0.194894	-1.31979
sgRNA_000237	ABHD12	102.49	70.0941	-0.145047	-0.856619
sgRNA_000238	ABHD12	61.0444	98.769	-0.314266	-0.637221
sgRNA_000239	ABHD12B	180.241	238.957	0.172402	0.435388
sgRNA_000240	ABHD12B	177.35	200.724	0.160596	0.142858
sgRNA_000241	ABHD12B	170.924	289.935	0.134361	0.825427
sgRNA_000242	ABHD13	154.217	0	0.0661486	-1.39292
sgRNA_000243	ABHD13	106.346	149.747	-0.129306	-0.247182
sgRNA_000244	ABHD13	231.326	238.957	0.380974	0.435388
sgRNA_000245	ABHD14A-ACY1	237.43	162.491	0.405898	-0.149672
sgRNA_000246	ABHD14A-ACY1	238.716	168.863	0.411145	-0.100917
sgRNA_000247	ABHD14A-ACY1	208.836	146.56	0.28915	-0.271559
sgRNA_000248	ABHD14B	95.1007	98.769	-0.175218	-0.637221
sgRNA_000249	ABHD14B	78.7151	60.5358	-0.242118	-0.929751
sgRNA_000250	ABHD14B	226.828	296.307	0.36261	0.874182
sgRNA_000251	ABHD15	357.591	207.096	0.896502	0.191613
sgRNA_000252	ABHD15	171.888	299.493	0.138296	0.89856
sgRNA_000253	ABHD15	211.406	168.863	0.299644	-0.100917
sgRNA_000254	ABHD16A	226.185	388.704	0.359986	1.58113
sgRNA_000255	ABHD16A	116.306	168.863	-0.0886408	-0.100917
sgRNA_000256	ABHD16A	111.486	15.9305	-0.108317	-1.27104
sgRNA_000257	ABHD16B	202.089	95.5829	0.261603	-0.661599
sgRNA_000258	ABHD16B	144.257	86.0246	0.0254836	-0.734731
sgRNA_000259	ABHD16B	131.727	101.955	-0.0256756	-0.612844
sgRNA_000260	ABHD17A	132.37	283.563	-0.023052	0.776672
sgRNA_000261	ABHD17A	288.836	280.377	0.615782	0.752295
sgRNA_000262	ABHD17A	138.796	191.166	0.00318345	0.0697255
sgRNA_000263	ABHD17B	132.37	280.377	-0.023052	0.752295
sgRNA_000264	ABHD17B	111.165	187.98	-0.109629	0.045348
sgRNA_000265	ABHD17B	99.5987	181.608	-0.156853	-0.00340697
sgRNA_000266	ABHD17C	125.623	242.143	-0.0505993	0.459765
sgRNA_000267	ABHD17C	167.069	248.516	0.11862	0.50852
sgRNA_000268	ABHD17C	248.354	245.329	0.450499	0.484143
sgRNA_000269	ABHD2	219.117	143.374	0.331127	-0.295937
sgRNA_000270	ABHD2	99.2774	165.677	-0.158165	-0.125294
sgRNA_000271	ABHD2	149.077	184.794	0.0451602	0.0209705
sgRNA_000272	ABHD3	232.611	350.471	0.386222	1.2886
sgRNA_000273	ABHD3	81.2854	101.955	-0.231624	-0.612844
sgRNA_000274	ABHD3	149.398	89.2107	0.046472	-0.710354
sgRNA_000275	ABHD4	322.571	283.563	0.753518	0.776672
sgRNA_000276	ABHD4	167.069	254.888	0.11862	0.557275
sgRNA_000277	ABHD4	197.27	95.5829	0.241926	-0.661599
sgRNA_000278	ABHD5	222.973	411.007	0.346868	1.75177
sgRNA_000279	ABHD5	176.065	111.513	0.155349	-0.539712
sgRNA_000280	ABHD5	203.053	86.0246	0.265538	-0.734731
sgRNA_000281	ABHD6	146.185	101.955	0.0333543	-0.612844
sgRNA_000282	ABHD6	101.205	92.3968	-0.150294	-0.685976
sgRNA_000283	ABHD6	147.149	270.818	0.0372896	0.679163
sgRNA_000284	ABHD8	103.775	60.5358	-0.1398	-0.929751
sgRNA_000285	ABHD8	221.687	395.076	0.341621	1.62988
sgRNA_000286	ABHD8	116.627	95.5829	-0.087329	-0.661599
sgRNA_000287	ABI1	119.518	200.724	-0.075523	0.142858
sgRNA_000288	ABI1	199.84	235.771	0.252421	0.41101
sgRNA_000289	ABI1	130.763	245.329	-0.0296109	0.484143
sgRNA_000290	ABI2	114.378	165.677	-0.0965114	-0.125294
sgRNA_000291	ABI2	175.101	70.0941	0.151414	-0.856619
sgRNA_000292	ABI2	75.8235	9.55829	-0.253924	-1.31979
sgRNA_000293	ABI3	311.005	315.424	0.706295	1.02045
sgRNA_000294	ABI3	98.9561	35.0471	-0.159477	-1.12477
sgRNA_000295	ABI3	38.8756	111.513	-0.404778	-0.539712
sgRNA_000296	ABI3BP	118.876	66.908	-0.0781466	-0.880996
sgRNA_000297	ABI3BP	115.02	137.002	-0.0938879	-0.344692
sgRNA_000298	ABI3BP	236.788	162.491	0.403275	-0.149672
sgRNA_000299	ABL1	185.382	280.377	0.193391	0.752295
sgRNA_000300	ABL1	157.109	98.769	0.0779546	-0.637221
sgRNA_000301	ABL1	161.286	25.4888	0.0950077	-1.1979
sgRNA_000302	ABL2	223.936	261.26	0.350804	0.60603
sgRNA_000303	ABL2	235.503	270.818	0.398028	0.679163
sgRNA_000304	ABL2	195.985	274.004	0.236679	0.70354
sgRNA_000305	ABLIM1	141.045	168.863	0.0123659	-0.100917
sgRNA_000306	ABLIM1	96.7071	101.955	-0.168659	-0.612844
sgRNA_000307	ABLIM1	76.7874	50.9776	-0.249989	-1.00288
sgRNA_000308	ABLIM2	131.727	149.747	-0.0256756	-0.247182
sgRNA_000309	ABLIM2	102.49	9.55829	-0.145047	-1.31979
sgRNA_000310	ABLIM2	269.559	242.143	0.537076	0.459765
sgRNA_000311	ABLIM3	207.872	324.982	0.285215	1.09358
sgRNA_000312	ABLIM3	340.242	477.915	0.825666	2.2637
sgRNA_000313	ABLIM3	253.495	442.868	0.471487	1.99555
sgRNA_000314	ABO	217.511	267.632	0.324568	0.654785
sgRNA_000315	ABO	109.88	130.63	-0.114876	-0.393447
sgRNA_000316	ABO	205.944	133.816	0.277344	-0.369069
sgRNA_000317	ABR	183.133	264.446	0.184208	0.630408
sgRNA_000318	ABR	305.543	309.051	0.683994	0.971692
sgRNA_000319	ABR	36.3053	47.7915	-0.415273	-1.02726
sgRNA_000320	ABRA	105.382	143.374	-0.133241	-0.295937
sgRNA_000321	ABRA	224.9	232.585	0.354739	0.386633
sgRNA_000322	ABRA	69.7191	35.0471	-0.278848	-1.12477
sgRNA_000323	ABRACL	109.237	261.26	-0.1175	0.60603
sgRNA_000324	ABRACL	198.555	178.421	0.247173	-0.0277845
sgRNA_000325	ABRACL	131.727	152.933	-0.0256756	-0.222804
sgRNA_000326	ABT1	162.892	41.4193	0.101567	-1.07602
sgRNA_000327	ABT1	147.47	229.399	0.0386014	0.362255
sgRNA_000328	ABT1	166.105	197.538	0.114684	0.11848
sgRNA_000329	ABTB1	170.603	369.587	0.133049	1.43486
sgRNA_000330	ABTB1	296.226	334.54	0.645953	1.16671
sgRNA_000331	ABTB1	212.691	178.421	0.304892	-0.0277845
sgRNA_000332	ABTB2	187.31	203.91	0.201261	0.167235
sgRNA_000333	ABTB2	200.161	331.354	0.253732	1.14233
sgRNA_000334	ABTB2	139.759	360.029	0.00711877	1.36173
sgRNA_000335	ACAA1	407.069	296.307	1.09852	0.874182
sgRNA_000336	ACAA1	140.723	111.513	0.0110541	-0.539712
sgRNA_000337	ACAA1	122.731	309.051	-0.0624053	0.971692
sgRNA_000338	ACAA2	246.748	54.1637	0.44394	-0.978506
sgRNA_000339	ACAA2	226.185	328.168	0.359986	1.11796
sgRNA_000340	ACAA2	147.149	44.6054	0.0372896	-1.05164
sgRNA_000341	ACACA	187.631	105.141	0.202573	-0.588467
sgRNA_000342	ACACA	146.185	149.747	0.0333543	-0.247182
sgRNA_000343	ACACA	112.45	146.56	-0.104382	-0.271559
sgRNA_000344	ACACB	293.655	328.168	0.635459	1.11796
sgRNA_000345	ACACB	175.101	229.399	0.151414	0.362255
sgRNA_000346	ACACB	127.872	299.493	-0.0414169	0.89856
sgRNA_000347	ACAD10	242.892	305.865	0.428198	0.947315
sgRNA_000348	ACAD10	222.651	165.677	0.345557	-0.125294
sgRNA_000349	ACAD10	171.567	184.794	0.136984	0.0209705
sgRNA_000350	ACAD11	130.442	111.513	-0.0309227	-0.539712
sgRNA_000351	ACAD11	112.129	270.818	-0.105694	0.679163
sgRNA_000352	ACAD11	245.141	111.513	0.437381	-0.539712
sgRNA_000353	ACAD9	213.013	79.6524	0.306203	-0.783486
sgRNA_000354	ACAD9	159.679	66.908	0.0884488	-0.880996
sgRNA_000355	ACAD9	208.515	194.352	0.287839	0.094103
sgRNA_000356	ACADL	206.266	130.63	0.278656	-0.393447
sgRNA_000357	ACADL	158.394	232.585	0.0832017	0.386633
sgRNA_000358	ACADL	332.852	506.589	0.795495	2.4831
sgRNA_000359	ACADM	228.756	254.888	0.37048	0.557275
sgRNA_000360	ACADM	146.506	162.491	0.034666	-0.149672
sgRNA_000361	ACADM	256.386	149.747	0.483293	-0.247182
sgRNA_000362	ACADS	178.635	9.55829	0.165843	-1.31979
sgRNA_000363	ACADS	122.41	133.816	-0.0637171	-0.369069
sgRNA_000364	ACADS	332.531	309.051	0.794183	0.971692
sgRNA_000365	ACADSB	132.691	242.143	-0.0217403	0.459765
sgRNA_000366	ACADVL	111.486	152.933	-0.108317	-0.222804
sgRNA_000367	ACADVL	91.2452	15.9305	-0.190959	-1.27104
sgRNA_000368	ACADVL	194.378	309.051	0.23012	0.971692
sgRNA_000369	ACAN	124.98	143.374	-0.0532229	-0.295937
sgRNA_000370	ACAN	264.418	344.099	0.516087	1.23984
sgRNA_000371	ACAN	217.832	685.011	0.32588	3.84824
sgRNA_000372	ACAP1	63.6146	162.491	-0.303772	-0.149672
sgRNA_000373	ACAP1	146.828	95.5829	0.0359778	-0.661599
sgRNA_000374	ACAP1	186.667	254.888	0.198638	0.557275
sgRNA_000375	ACAP2	129.8	108.327	-0.0335462	-0.564089
sgRNA_000376	ACAP2	226.185	168.863	0.359986	-0.100917
sgRNA_000377	ACAP2	230.362	296.307	0.377039	0.874182
sgRNA_000378	ACAP3	231.647	286.749	0.382286	0.80105
sgRNA_000379	ACAP3	354.7	232.585	0.884696	0.386633
sgRNA_000380	ACAP3	73.8958	15.9305	-0.261795	-1.27104
sgRNA_000381	ACAT1	158.073	76.4663	0.0818899	-0.807864
sgRNA_000382	ACAT1	167.39	101.955	0.119931	-0.612844
sgRNA_000383	ACAT1	134.298	299.493	-0.0151814	0.89856
sgRNA_000384	ACAT2	209.8	280.377	0.293086	0.752295
sgRNA_000385	ACAT2	139.759	108.327	0.00711877	-0.564089
sgRNA_000386	ACAT2	199.197	238.957	0.249797	0.435388
sgRNA_000387	ACBD3	161.607	203.91	0.0963194	0.167235
sgRNA_000388	ACBD3	0.963858	0	-0.559568	-1.39292
sgRNA_000389	ACBD3	131.727	47.7915	-0.0256756	-1.02726
sgRNA_000390	ACBD4	253.816	363.215	0.472799	1.38611
sgRNA_000391	ACBD4	287.872	165.677	0.611847	-0.125294
sgRNA_000392	ACBD4	94.4581	70.0941	-0.177841	-0.856619
sgRNA_000393	ACBD5	139.759	28.6749	0.00711877	-1.17353
sgRNA_000394	ACBD5	119.84	133.816	-0.0742112	-0.369069
sgRNA_000395	ACBD5	98.6348	73.2802	-0.160788	-0.832241
sgRNA_000396	ACBD6	212.37	114.7	0.30358	-0.515334
sgRNA_000397	ACBD6	79.6789	76.4663	-0.238183	-0.807864
sgRNA_000398	ACBD6	65.2211	159.305	-0.297213	-0.174049
sgRNA_000399	ACBD7	147.792	89.2107	0.0399131	-0.710354
sgRNA_000400	ACBD7	228.434	114.7	0.369169	-0.515334
sgRNA_000401	ACBD7	147.792	156.119	0.0399131	-0.198427
sgRNA_000402	ACCS	195.985	203.91	0.236679	0.167235
sgRNA_000403	ACCS	93.4942	28.6749	-0.181777	-1.17353
sgRNA_000404	ACCS	167.39	101.955	0.119931	-0.612844
sgRNA_000405	ACCSL	82.5705	35.0471	-0.226377	-1.12477
sgRNA_000406	ACCSL	171.888	258.074	0.138296	0.581653
sgRNA_000407	ACCSL	149.077	506.589	0.0451602	2.4831
sgRNA_000408	ACD	210.764	299.493	0.297021	0.89856
sgRNA_000409	ACD	204.017	114.7	0.269474	-0.515334
sgRNA_000410	ACD	144.257	140.188	0.0254836	-0.320314
sgRNA_000411	ACE	70.3616	114.7	-0.276225	-0.515334
sgRNA_000412	ACE	191.808	207.096	0.219626	0.191613
sgRNA_000413	ACE	89.6388	95.5829	-0.197518	-0.661599
sgRNA_000414	ACE2	177.029	780.594	0.159285	4.57956
sgRNA_000415	ACE2	98.9561	175.235	-0.159477	-0.0521619
sgRNA_000416	ACE2	145.864	1035.48	0.0320425	6.52976
sgRNA_000417	ACER1	140.081	191.166	0.00843054	0.0697255
sgRNA_000418	ACER1	104.418	98.769	-0.137176	-0.637221
sgRNA_000419	ACER1	105.703	143.374	-0.131929	-0.295937
sgRNA_000420	ACER2	288.515	328.168	0.61447	1.11796
sgRNA_000421	ACER2	141.687	181.608	0.0149894	-0.00340697
sgRNA_000422	ACER2	127.551	95.5829	-0.0427287	-0.661599
sgRNA_000423	ACER3	237.752	347.285	0.40721	1.26422
sgRNA_000424	ACER3	217.189	66.908	0.323256	-0.880996
sgRNA_000425	ACER3	178.956	302.679	0.167155	0.922937
sgRNA_000426	ACHE	330.925	235.771	0.787625	0.41101
sgRNA_000427	ACHE	232.611	283.563	0.386222	0.776672
sgRNA_000428	ACHE	168.033	175.235	0.122555	-0.0521619
sgRNA_000429	ACIN1	179.92	172.049	0.171091	-0.0765394
sgRNA_000430	ACIN1	205.623	133.816	0.276033	-0.369069
sgRNA_000431	ACIN1	115.663	15.9305	-0.0912643	-1.27104
sgRNA_000432	ACKR1	280.483	277.19	0.581676	0.727917
sgRNA_000433	ACKR1	146.506	137.002	0.034666	-0.344692
sgRNA_000434	ACKR1	102.49	57.3498	-0.145047	-0.954129
sgRNA_000435	ACKR2	149.398	95.5829	0.046472	-0.661599
sgRNA_000436	ACKR2	99.92	76.4663	-0.155541	-0.807864
sgRNA_000437	ACKR2	158.715	312.238	0.0845135	0.99607
sgRNA_000438	ACKR3	144.257	162.491	0.0254836	-0.149672
sgRNA_000439	ACKR3	126.265	264.446	-0.0479758	0.630408
sgRNA_000440	ACKR3	140.723	194.352	0.0110541	0.094103
sgRNA_000441	ACKR4	109.559	54.1637	-0.116188	-0.978506
sgRNA_000442	ACKR4	151.004	108.327	0.0530309	-0.564089
sgRNA_000443	ACKR4	118.555	70.0941	-0.0794583	-0.856619
sgRNA_000444	ACLY	167.711	172.049	0.121243	-0.0765394
sgRNA_000445	ACLY	147.47	73.2802	0.0386014	-0.832241
sgRNA_000446	ACLY	122.731	149.747	-0.0624053	-0.247182
sgRNA_000447	ACMSD	172.209	152.933	0.139608	-0.222804
sgRNA_000448	ACMSD	92.8517	127.444	-0.1844	-0.417824
sgRNA_000449	ACMSD	97.9923	38.2332	-0.163412	-1.10039
sgRNA_000450	ACO1	97.0284	3.1861	-0.167347	-1.36855
sgRNA_000451	ACO1	271.487	178.421	0.544946	-0.0277845
sgRNA_000452	ACO1	29.237	41.4193	-0.444132	-1.07602
sgRNA_000453	ACO2	256.708	439.681	0.484605	1.97117
sgRNA_000454	ACO2	64.5785	89.2107	-0.299836	-0.710354
sgRNA_000455	ACO2	215.904	363.215	0.318009	1.38611
sgRNA_000456	ACOD1	196.948	210.282	0.240615	0.21599
sgRNA_000457	ACOD1	78.0725	165.677	-0.244742	-0.125294
sgRNA_000458	ACOD1	82.2492	22.3027	-0.227689	-1.22228
sgRNA_000459	ACOT1	196.306	385.518	0.237991	1.55675
sgRNA_000460	ACOT1	108.595	44.6054	-0.120123	-1.05164
sgRNA_000461	ACOT1	140.081	159.305	0.00843054	-0.174049
sgRNA_000462	ACOT11	242.25	407.82	0.425575	1.72739
sgRNA_000463	ACOT11	29.8796	57.3498	-0.441508	-0.954129
sgRNA_000464	ACOT11	209.479	302.679	0.291774	0.922937
sgRNA_000465	ACOT12	272.772	187.98	0.550193	0.045348
sgRNA_000466	ACOT12	104.739	111.513	-0.135865	-0.539712
sgRNA_000467	ACOT12	267.953	360.029	0.530517	1.36173
sgRNA_000468	ACOT13	228.434	207.096	0.369169	0.191613
sgRNA_000469	ACOT13	113.414	35.0471	-0.100447	-1.12477
sgRNA_000470	ACOT13	147.47	57.3498	0.0386014	-0.954129
sgRNA_000471	ACOT2	264.74	197.538	0.517399	0.11848
sgRNA_000472	ACOT2	146.828	149.747	0.0359778	-0.247182
sgRNA_000473	ACOT2	209.479	76.4663	0.291774	-0.807864
sgRNA_000474	ACOT4	167.711	184.794	0.121243	0.0209705
sgRNA_000475	ACOT4	204.017	309.051	0.269474	0.971692
sgRNA_000476	ACOT4	151.004	57.3498	0.0530309	-0.954129
sgRNA_000477	ACOT6	105.061	50.9776	-0.134553	-1.00288
sgRNA_000478	ACOT6	134.619	168.863	-0.0138696	-0.100917
sgRNA_000479	ACOT6	282.41	471.542	0.589547	2.21494
sgRNA_000480	ACOT7	142.008	172.049	0.0163012	-0.0765394
sgRNA_000481	ACOT7	85.1408	86.0246	-0.215883	-0.734731
sgRNA_000482	ACOT7	337.672	436.495	0.815172	1.94679
sgRNA_000483	ACOT9	117.912	156.119	-0.0820819	-0.198427
sgRNA_000484	ACOT9	164.498	156.119	0.108125	-0.198427
sgRNA_000485	ACOT9	183.776	121.072	0.186832	-0.466579
sgRNA_000486	ACOX1	130.121	226.213	-0.0322345	0.337878
sgRNA_000487	ACOX1	202.732	101.955	0.264227	-0.612844
sgRNA_000488	ACOX1	251.246	379.146	0.462305	1.508
sgRNA_000489	ACOX2	78.7151	12.7444	-0.242118	-1.29541
sgRNA_000490	ACOX2	303.615	101.955	0.676124	-0.612844
sgRNA_000491	ACOX2	76.7874	54.1637	-0.249989	-0.978506
sgRNA_000492	ACOX3	170.282	111.513	0.131737	-0.539712
sgRNA_000493	ACOX3	55.9038	47.7915	-0.335254	-1.02726
sgRNA_000494	ACOX3	189.88	127.444	0.211756	-0.417824
sgRNA_000495	ACOXL	250.603	455.612	0.459681	2.09306
sgRNA_000496	ACOXL	226.185	375.959	0.359986	1.48362
sgRNA_000497	ACOXL	199.197	681.825	0.249797	3.82386
sgRNA_000498	ACP1	142.972	130.63	0.0202365	-0.393447
sgRNA_000499	ACP1	94.7794	105.141	-0.17653	-0.588467
sgRNA_000500	ACP1	401.286	634.033	1.0749	3.4582
sgRNA_000501	ACP2	147.47	127.444	0.0386014	-0.417824
sgRNA_000502	ACP2	96.3858	194.352	-0.169971	0.094103
sgRNA_000503	ACP2	159.037	207.096	0.0858252	0.191613
sgRNA_000504	ACP5	274.378	242.143	0.556752	0.459765
sgRNA_000505	ACP5	133.012	286.749	-0.0204285	0.80105
sgRNA_000506	ACP5	199.197	305.865	0.249797	0.947315
sgRNA_000507	ACP6	146.828	210.282	0.0359778	0.21599
sgRNA_000508	ACP6	50.4419	44.6054	-0.357555	-1.05164
sgRNA_000509	ACP6	184.418	73.2802	0.189455	-0.832241
sgRNA_000510	ACPP	168.996	254.888	0.12649	0.557275
sgRNA_000511	ACPP	169.639	293.121	0.129114	0.849805
sgRNA_000512	ACPP	85.7834	82.8385	-0.213259	-0.759109
sgRNA_000513	ACPT	85.4621	127.444	-0.214571	-0.417824
sgRNA_000514	ACPT	177.671	82.8385	0.161908	-0.759109
sgRNA_000515	ACPT	165.462	9.55829	0.112061	-1.31979
sgRNA_000516	ACR	188.595	181.608	0.206508	-0.00340697
sgRNA_000517	ACR	263.133	407.82	0.51084	1.72739
sgRNA_000518	ACR	168.996	114.7	0.12649	-0.515334
sgRNA_000519	ACRBP	182.49	140.188	0.181585	-0.320314
sgRNA_000520	ACRBP	181.205	121.072	0.176338	-0.466579
sgRNA_000521	ACRBP	235.824	207.096	0.399339	0.191613
sgRNA_000522	ACRV1	151.647	305.865	0.0556544	0.947315
sgRNA_000523	ACRV1	152.29	117.886	0.058278	-0.490957
sgRNA_000524	ACRV1	74.2171	216.655	-0.260483	0.264745
sgRNA_000525	ACSBG1	73.8958	92.3968	-0.261795	-0.685976
sgRNA_000526	ACSBG1	375.262	818.827	0.968649	4.87209
sgRNA_000527	ACSBG1	78.7151	0	-0.242118	-1.39292
sgRNA_000528	ACSBG2	151.326	86.0246	0.0543427	-0.734731
sgRNA_000529	ACSBG2	0	0	-0.563503	-1.39292
sgRNA_000530	ACSBG2	274.057	114.7	0.55544	-0.515334
sgRNA_000531	ACSF2	184.418	146.56	0.189455	-0.271559
sgRNA_000532	ACSF2	115.984	76.4663	-0.0899525	-0.807864
sgRNA_000533	ACSF2	174.458	92.3968	0.14879	-0.685976
sgRNA_000534	ACSF3	162.892	203.91	0.101567	0.167235
sgRNA_000535	ACSF3	139.117	25.4888	0.00449522	-1.1979
sgRNA_000536	ACSF3	126.908	82.8385	-0.0453522	-0.759109
sgRNA_000537	ACSL1	72.6107	50.9776	-0.267042	-1.00288
sgRNA_000538	ACSL1	275.021	264.446	0.559376	0.630408
sgRNA_000539	ACSL1	240.322	465.17	0.417704	2.16619
sgRNA_000540	ACSL3	213.013	89.2107	0.306203	-0.710354
sgRNA_000541	ACSL3	191.808	420.565	0.219626	1.8249
sgRNA_000542	ACSL3	194.699	203.91	0.231432	0.167235
sgRNA_000543	ACSL4	248.675	235.771	0.45181	0.41101
sgRNA_000544	ACSL4	218.796	235.771	0.329815	0.41101
sgRNA_000545	ACSL4	206.908	289.935	0.28128	0.825427
sgRNA_000546	ACSL5	243.214	356.843	0.42951	1.33735
sgRNA_000547	ACSL5	182.812	321.796	0.182897	1.0692
sgRNA_000548	ACSL5	83.5344	60.5358	-0.222442	-0.929751
sgRNA_000549	ACSL6	144.9	267.632	0.0281072	0.654785
sgRNA_000550	ACSL6	213.977	296.307	0.310139	0.874182
sgRNA_000551	ACSL6	129.478	312.238	-0.034858	0.99607
sgRNA_000552	ACSM1	274.7	471.542	0.558064	2.21494
sgRNA_000553	ACSM1	127.872	98.769	-0.0414169	-0.637221
sgRNA_000554	ACSM1	169.318	79.6524	0.127802	-0.783486
sgRNA_000555	ACSM2A	170.924	328.168	0.134361	1.11796
sgRNA_000556	ACSM2A	134.94	331.354	-0.0125578	1.14233
sgRNA_000557	ACSM2A	249.639	105.141	0.455746	-0.588467
sgRNA_000558	ACSM2B	116.627	70.0941	-0.087329	-0.856619
sgRNA_000559	ACSM2B	144.579	219.841	0.0267954	0.289123
sgRNA_000560	ACSM2B	168.675	277.19	0.125178	0.727917
sgRNA_000561	ACSM3	199.197	452.426	0.249797	2.06868
sgRNA_000562	ACSM3	194.057	63.7219	0.228809	-0.905374
sgRNA_000563	ACSM3	271.165	105.141	0.543635	-0.588467
sgRNA_000564	ACSM4	98.6348	168.863	-0.160788	-0.100917
sgRNA_000565	ACSM4	141.687	573.498	0.0149894	2.99502
sgRNA_000566	ACSM4	108.916	98.769	-0.118812	-0.637221
sgRNA_000567	ACSM5	66.1849	70.0941	-0.293278	-0.856619
sgRNA_000568	ACSM5	162.892	124.258	0.101567	-0.442202
sgRNA_000569	ACSM5	189.237	12.7444	0.209132	-1.29541
sgRNA_000570	ACSM6	159.679	318.61	0.0884488	1.04482
sgRNA_000571	ACSM6	190.201	121.072	0.213067	-0.466579
sgRNA_000572	ACSM6	200.804	105.141	0.256356	-0.588467
sgRNA_000573	ACSS1	203.695	270.818	0.268162	0.679163
sgRNA_000574	ACSS1	63.6146	47.7915	-0.303772	-1.02726
sgRNA_000575	ACSS1	119.518	28.6749	-0.075523	-1.17353
sgRNA_000576	ACSS2	213.977	168.863	0.310139	-0.100917
sgRNA_000577	ACSS2	149.719	210.282	0.0477838	0.21599
sgRNA_000578	ACSS2	315.503	385.518	0.724659	1.55675
sgRNA_000579	ACSS3	273.736	302.679	0.554129	0.922937
sgRNA_000580	ACSS3	256.065	149.747	0.481981	-0.247182
sgRNA_000581	ACSS3	95.7432	242.143	-0.172594	0.459765
sgRNA_000582	ACTA1	95.422	143.374	-0.173906	-0.295937
sgRNA_000583	ACTA1	185.382	114.7	0.193391	-0.515334
sgRNA_000584	ACTA1	245.463	127.444	0.438693	-0.417824
sgRNA_000585	ACTA2	103.454	92.3968	-0.141112	-0.685976
sgRNA_000586	ACTA2	130.442	194.352	-0.0309227	0.094103
sgRNA_000587	ACTA2	188.274	353.657	0.205197	1.31298
sgRNA_000588	ACTB	165.141	156.119	0.110749	-0.198427
sgRNA_000589	ACTB	142.33	111.513	0.017613	-0.539712
sgRNA_000590	ACTB	89.6388	114.7	-0.197518	-0.515334
sgRNA_000591	ACTBL2	102.49	168.863	-0.145047	-0.100917
sgRNA_000592	ACTBL2	139.117	73.2802	0.00449522	-0.832241
sgRNA_000593	ACTBL2	184.739	223.027	0.190767	0.3135
sgRNA_000594	ACTC1	294.298	229.399	0.638082	0.362255
sgRNA_000595	ACTC1	311.969	318.61	0.71023	1.04482
sgRNA_000596	ACTC1	298.475	140.188	0.655135	-0.320314
sgRNA_000597	ACTG1	160.643	82.8385	0.0923841	-0.759109
sgRNA_000598	ACTG1	48.5142	152.933	-0.365425	-0.222804
sgRNA_000599	ACTG1	234.86	223.027	0.395404	0.3135
sgRNA_000600	ACTG2	195.985	172.049	0.236679	-0.0765394
sgRNA_000601	ACTG2	142.008	404.634	0.0163012	1.70302
sgRNA_000602	ACTG2	69.7191	25.4888	-0.278848	-1.1979
sgRNA_000603	ACTL10	160	159.305	0.0897606	-0.174049
sgRNA_000604	ACTL10	211.085	442.868	0.298333	1.99555
sgRNA_000605	ACTL10	162.892	159.305	0.101567	-0.174049
sgRNA_000606	ACTL6A	160.322	105.141	0.0910723	-0.588467
sgRNA_000607	ACTL6A	302.973	379.146	0.6735	1.508
sgRNA_000608	ACTL6A	75.1809	12.7444	-0.256548	-1.29541
sgRNA_000609	ACTL6B	113.735	105.141	-0.099135	-0.588467
sgRNA_000610	ACTL6B	142.651	159.305	0.0189247	-0.174049
sgRNA_000611	ACTL6B	66.8275	63.7219	-0.290654	-0.905374
sgRNA_000612	ACTL7A	98.3135	101.955	-0.1621	-0.612844
sgRNA_000613	ACTL7A	147.792	19.1166	0.0399131	-1.24666
sgRNA_000614	ACTL7A	153.575	47.7915	0.0635251	-1.02726
sgRNA_000615	ACTL7B	155.181	194.352	0.0700839	0.094103
sgRNA_000616	ACTL7B	101.526	44.6054	-0.148982	-1.05164
sgRNA_000617	ACTL7B	153.575	143.374	0.0635251	-0.295937
sgRNA_000618	ACTL8	134.298	181.608	-0.0151814	-0.00340697
sgRNA_000619	ACTL8	136.225	98.769	-0.00731075	-0.637221
sgRNA_000620	ACTL8	110.201	159.305	-0.113564	-0.174049
sgRNA_000621	ACTL9	150.683	203.91	0.0517191	0.167235
sgRNA_000622	ACTL9	85.4621	89.2107	-0.214571	-0.710354
sgRNA_000623	ACTL9	128.514	207.096	-0.0387933	0.191613
sgRNA_000624	ACTN1	226.507	38.2332	0.361298	-1.10039
sgRNA_000625	ACTN1	132.049	165.677	-0.0243638	-0.125294
sgRNA_000626	ACTN1	102.49	70.0941	-0.145047	-0.856619
sgRNA_000627	ACTN2	100.884	178.421	-0.151606	-0.0277845
sgRNA_000628	ACTN2	356.628	280.377	0.892567	0.752295
sgRNA_000629	ACTN2	176.065	127.444	0.155349	-0.417824
sgRNA_000630	ACTN3	139.117	197.538	0.00449522	0.11848
sgRNA_000631	ACTN3	77.7512	200.724	-0.246054	0.142858
sgRNA_000632	ACTN3	145.864	203.91	0.0320425	0.167235
sgRNA_000633	ACTN4	261.527	235.771	0.504281	0.41101
sgRNA_000634	ACTN4	210.442	309.051	0.295709	0.971692
sgRNA_000635	ACTN4	177.35	165.677	0.160596	-0.125294
sgRNA_000636	ACTR10	152.29	305.865	0.058278	0.947315
sgRNA_000637	ACTR10	103.775	248.516	-0.1398	0.50852
sgRNA_000638	ACTR10	189.237	286.749	0.209132	0.80105
sgRNA_000639	ACTR1A	157.43	156.119	0.0792664	-0.198427
sgRNA_000640	ACTR1A	215.262	369.587	0.315386	1.43486
sgRNA_000641	ACTR1A	54.2973	25.4888	-0.341813	-1.1979
sgRNA_000642	ACTR1B	211.728	210.282	0.300956	0.21599
sgRNA_000643	ACTR1B	202.732	219.841	0.264227	0.289123
sgRNA_000644	ACTR1B	391.005	309.051	1.03293	0.971692
sgRNA_000645	ACTR2	83.8557	60.5358	-0.22113	-0.929751
sgRNA_000646	ACTR2	277.27	168.863	0.568558	-0.100917
sgRNA_000647	ACTR2	126.908	76.4663	-0.0453522	-0.807864
sgRNA_000648	ACTR3	124.016	111.513	-0.0571582	-0.539712
sgRNA_000649	ACTR3	49.4781	140.188	-0.36149	-0.320314
sgRNA_000650	ACTR3	203.374	22.3027	0.26685	-1.22228
sgRNA_000651	ACTR3B	128.514	124.258	-0.0387933	-0.442202
sgRNA_000652	ACTR3B	249.639	146.56	0.455746	-0.271559
sgRNA_000653	ACTR3B	109.237	66.908	-0.1175	-0.880996
sgRNA_000654	ACTR3C	193.736	210.282	0.227497	0.21599
sgRNA_000655	ACTR3C	203.374	137.002	0.26685	-0.344692
sgRNA_000656	ACTR3C	66.1849	89.2107	-0.293278	-0.710354
sgRNA_000657	ACTR5	194.057	98.769	0.228809	-0.637221
sgRNA_000658	ACTR5	119.197	289.935	-0.0768348	0.825427
sgRNA_000659	ACTR5	155.502	60.5358	0.0713957	-0.929751
sgRNA_000660	ACTR6	188.916	242.143	0.20782	0.459765
sgRNA_000661	ACTR6	142.008	162.491	0.0163012	-0.149672
sgRNA_000662	ACTR6	190.201	229.399	0.213067	0.362255
sgRNA_000663	ACTR8	228.434	207.096	0.369169	0.191613
sgRNA_000664	ACTR8	151.004	181.608	0.0530309	-0.00340697
sgRNA_000665	ACTR8	372.371	347.285	0.956843	1.26422
sgRNA_000666	ACTRT1	121.767	124.258	-0.0663406	-0.442202
sgRNA_000667	ACTRT1	163.213	124.258	0.102878	-0.442202
sgRNA_000668	ACTRT1	213.334	315.424	0.307515	1.02045
sgRNA_000669	ACTRT2	190.844	340.912	0.215691	1.21547
sgRNA_000670	ACTRT2	338.957	363.215	0.820419	1.38611
sgRNA_000671	ACTRT2	274.057	216.655	0.55544	0.264745
sgRNA_000672	ACTRT3	176.065	315.424	0.155349	1.02045
sgRNA_000673	ACTRT3	143.615	258.074	0.0228601	0.581653
sgRNA_000674	ACTRT3	74.2171	44.6054	-0.260483	-1.05164
sgRNA_000675	ACVR1	204.338	509.776	0.270785	2.50747
sgRNA_000676	ACVR1	157.43	22.3027	0.0792664	-1.22228
sgRNA_000677	ACVR1	174.137	302.679	0.147479	0.922937
sgRNA_000678	ACVR1B	204.338	105.141	0.270785	-0.588467
sgRNA_000679	ACVR1B	243.535	363.215	0.430822	1.38611
sgRNA_000680	ACVR1B	38.233	9.55829	-0.407402	-1.31979
sgRNA_000681	ACVR1C	134.619	98.769	-0.0138696	-0.637221
sgRNA_000682	ACVR1C	332.852	328.168	0.795495	1.11796
sgRNA_000683	ACVR1C	143.615	168.863	0.0228601	-0.100917
sgRNA_000684	ACVR2A	82.8918	28.6749	-0.225065	-1.17353
sgRNA_000685	ACVR2A	172.209	219.841	0.139608	0.289123
sgRNA_000686	ACVR2A	141.687	35.0471	0.0149894	-1.12477
sgRNA_000687	ACVR2B	139.438	235.771	0.005807	0.41101
sgRNA_000688	ACVR2B	108.595	172.049	-0.120123	-0.0765394
sgRNA_000689	ACVR2B	157.43	347.285	0.0792664	1.26422
sgRNA_000690	ACVRL1	131.406	44.6054	-0.0269874	-1.05164
sgRNA_000691	ACVRL1	118.233	229.399	-0.0807701	0.362255
sgRNA_000692	ACVRL1	211.406	165.677	0.299644	-0.125294
sgRNA_000693	ACY1	198.876	178.421	0.248485	-0.0277845
sgRNA_000694	ACY1	469.078	685.011	1.35169	3.84824
sgRNA_000695	ACY1	177.35	44.6054	0.160596	-1.05164
sgRNA_000696	ACY3	62.3295	54.1637	-0.309019	-0.978506
sgRNA_000697	ACY3	361.447	512.962	0.912243	2.53185
sgRNA_000698	ACY3	208.193	232.585	0.286527	0.386633
sgRNA_000699	ACYP1	111.486	31.861	-0.108317	-1.14915
sgRNA_000700	ACYP1	251.567	108.327	0.463616	-0.564089
sgRNA_000701	ACYP1	121.767	137.002	-0.0663406	-0.344692
sgRNA_000702	ACYP2	46.9078	0	-0.371984	-1.39292
sgRNA_000703	ACYP2	115.02	324.982	-0.0938879	1.09358
sgRNA_000704	ACYP2	158.394	184.794	0.0832017	0.0209705
sgRNA_000705	ADA	180.563	372.773	0.173714	1.45924
sgRNA_000706	ADA	140.723	143.374	0.0110541	-0.295937
sgRNA_000707	ADA	141.045	267.632	0.0123659	0.654785
sgRNA_000708	ADA2	414.138	404.634	1.12737	1.70302
sgRNA_000709	ADA2	242.25	328.168	0.425575	1.11796
sgRNA_000710	ADA2	187.31	474.729	0.201261	2.23932
sgRNA_000711	ADAD1	264.418	178.421	0.516087	-0.0277845
sgRNA_000712	ADAD1	245.141	242.143	0.437381	0.459765
sgRNA_000713	ADAD1	55.2612	44.6054	-0.337878	-1.05164
sgRNA_000714	ADAD2	149.719	223.027	0.0477838	0.3135
sgRNA_000715	ADAD2	145.543	92.3968	0.0307307	-0.685976
sgRNA_000716	ADAD2	240.001	248.516	0.416392	0.50852
sgRNA_000717	ADAL	92.5304	114.7	-0.185712	-0.515334
sgRNA_000718	ADAL	161.928	127.444	0.0976312	-0.417824
sgRNA_000719	ADAM10	226.828	38.2332	0.36261	-1.10039
sgRNA_000720	ADAM10	189.88	289.935	0.211756	0.825427
sgRNA_000721	ADAM10	188.916	277.19	0.20782	0.727917
sgRNA_000722	ADAM11	65.5424	101.955	-0.295901	-0.612844
sgRNA_000723	ADAM11	163.856	305.865	0.105502	0.947315
sgRNA_000724	ADAM11	242.25	430.123	0.425575	1.89804
sgRNA_000725	ADAM12	61.6869	146.56	-0.311642	-0.271559
sgRNA_000726	ADAM12	184.418	38.2332	0.189455	-1.10039
sgRNA_000727	ADAM12	156.788	321.796	0.0766428	1.0692
sgRNA_000728	ADAM15	279.198	296.307	0.576429	0.874182
sgRNA_000729	ADAM15	143.294	130.63	0.0215483	-0.393447
sgRNA_000730	ADAM15	77.4299	31.861	-0.247365	-1.14915
sgRNA_000731	ADAM17	256.065	92.3968	0.481981	-0.685976
sgRNA_000732	ADAM17	125.623	79.6524	-0.0505993	-0.783486
sgRNA_000733	ADAM17	186.346	296.307	0.197326	0.874182
sgRNA_000734	ADAM18	143.294	258.074	0.0215483	0.581653
sgRNA_000735	ADAM18	363.696	223.027	0.921426	0.3135
sgRNA_000736	ADAM18	333.816	181.608	0.799431	-0.00340697
sgRNA_000737	ADAM19	137.189	60.5358	-0.00337543	-0.929751
sgRNA_000738	ADAM19	80.6428	60.5358	-0.234248	-0.929751
sgRNA_000739	ADAM19	179.599	124.258	0.169779	-0.442202
sgRNA_000740	ADAM2	380.724	366.401	0.99095	1.41049
sgRNA_000741	ADAM2	181.848	238.957	0.178961	0.435388
sgRNA_000742	ADAM2	201.125	130.63	0.257668	-0.393447
sgRNA_000743	ADAM20	210.121	140.188	0.294397	-0.320314
sgRNA_000744	ADAM20	241.607	156.119	0.422951	-0.198427
sgRNA_000745	ADAM20	214.298	210.282	0.31145	0.21599
sgRNA_000746	ADAM21	53.9761	35.0471	-0.343125	-1.12477
sgRNA_000747	ADAM21	145.543	50.9776	0.0307307	-1.00288
sgRNA_000748	ADAM21	57.5102	47.7915	-0.328695	-1.02726
sgRNA_000749	ADAM22	110.844	117.886	-0.110941	-0.490957
sgRNA_000750	ADAM22	219.438	98.769	0.332439	-0.637221
sgRNA_000751	ADAM22	159.358	181.608	0.087137	-0.00340697
sgRNA_000752	ADAM23	208.193	194.352	0.286527	0.094103
sgRNA_000753	ADAM23	100.563	146.56	-0.152918	-0.271559
sgRNA_000754	ADAM23	180.241	121.072	0.172402	-0.466579
sgRNA_000755	ADAM28	72.2894	63.7219	-0.268354	-0.905374
sgRNA_000756	ADAM28	80.0002	114.7	-0.236871	-0.515334
sgRNA_000757	ADAM28	268.274	140.188	0.531829	-0.320314
sgRNA_000758	ADAM29	133.012	194.352	-0.0204285	0.094103
sgRNA_000759	ADAM29	131.406	235.771	-0.0269874	0.41101
sgRNA_000760	ADAM29	162.892	238.957	0.101567	0.435388
sgRNA_000761	ADAM30	178.635	375.959	0.165843	1.48362
sgRNA_000762	ADAM30	221.045	232.585	0.338998	0.386633
sgRNA_000763	ADAM30	127.872	57.3498	-0.0414169	-0.954129
sgRNA_000764	ADAM32	94.7794	152.933	-0.17653	-0.222804
sgRNA_000765	ADAM32	205.623	305.865	0.276033	0.947315
sgRNA_000766	ADAM32	104.418	82.8385	-0.137176	-0.759109
sgRNA_000767	ADAM33	115.02	60.5358	-0.0938879	-0.929751
sgRNA_000768	ADAM33	101.205	121.072	-0.150294	-0.466579
sgRNA_000769	ADAM33	127.229	245.329	-0.0440404	0.484143
sgRNA_000770	ADAM7	93.4942	31.861	-0.181777	-1.14915
sgRNA_000771	ADAM7	113.093	50.9776	-0.101759	-1.00288
sgRNA_000772	ADAM7	200.804	277.19	0.256356	0.727917
sgRNA_000773	ADAM8	192.772	184.794	0.223562	0.0209705
sgRNA_000774	ADAM8	172.531	73.2802	0.14092	-0.832241
sgRNA_000775	ADAM8	180.563	105.141	0.173714	-0.588467
sgRNA_000776	ADAM9	168.675	175.235	0.125178	-0.0521619
sgRNA_000777	ADAM9	130.121	98.769	-0.0322345	-0.637221
sgRNA_000778	ADAM9	83.2131	60.5358	-0.223754	-0.929751
sgRNA_000779	ADAMDEC1	145.864	181.608	0.0320425	-0.00340697
sgRNA_000780	ADAMDEC1	220.402	369.587	0.336374	1.43486
sgRNA_000781	ADAMDEC1	100.884	108.327	-0.151606	-0.564089
sgRNA_000782	ADAMTS1	208.193	391.89	0.286527	1.60551
sgRNA_000783	ADAMTS1	165.462	175.235	0.112061	-0.0521619
sgRNA_000784	ADAMTS1	221.687	140.188	0.341621	-0.320314
sgRNA_000785	ADAMTS10	95.422	47.7915	-0.173906	-1.02726
sgRNA_000786	ADAMTS10	221.687	363.215	0.341621	1.38611
sgRNA_000787	ADAMTS10	137.832	98.769	-0.000751877	-0.637221
sgRNA_000788	ADAMTS12	173.816	82.8385	0.146167	-0.759109
sgRNA_000789	ADAMTS12	240.965	162.491	0.420328	-0.149672
sgRNA_000790	ADAMTS12	215.583	143.374	0.316698	-0.295937
sgRNA_000791	ADAMTS13	218.796	207.096	0.329815	0.191613
sgRNA_000792	ADAMTS13	223.294	388.704	0.34818	1.58113
sgRNA_000793	ADAMTS13	155.181	130.63	0.0700839	-0.393447
sgRNA_000794	ADAMTS14	158.073	66.908	0.0818899	-0.880996
sgRNA_000795	ADAMTS14	95.7432	143.374	-0.172594	-0.295937
sgRNA_000796	ADAMTS14	254.137	433.309	0.47411	1.92241
sgRNA_000797	ADAMTS15	123.374	70.0941	-0.0597817	-0.856619
sgRNA_000798	ADAMTS15	155.502	130.63	0.0713957	-0.393447
sgRNA_000799	ADAMTS15	150.041	66.908	0.0490956	-0.880996
sgRNA_000800	ADAMTS16	110.844	232.585	-0.110941	0.386633
sgRNA_000801	ADAMTS16	185.382	226.213	0.193391	0.337878
sgRNA_000802	ADAMTS16	94.4581	197.538	-0.177841	0.11848
sgRNA_000803	ADAMTS17	246.748	401.448	0.44394	1.67864
sgRNA_000804	ADAMTS17	224.9	280.377	0.354739	0.752295
sgRNA_000805	ADAMTS17	58.1528	3.1861	-0.326072	-1.36855
sgRNA_000806	ADAMTS18	246.748	385.518	0.44394	1.55675
sgRNA_000807	ADAMTS18	162.892	194.352	0.101567	0.094103
sgRNA_000808	ADAMTS18	92.8517	223.027	-0.1844	0.3135
sgRNA_000809	ADAMTS19	157.109	318.61	0.0779546	1.04482
sgRNA_000810	ADAMTS19	219.438	455.612	0.332439	2.09306
sgRNA_000811	ADAMTS19	133.655	66.908	-0.0178049	-0.880996
sgRNA_000812	ADAMTS2	316.145	302.679	0.727283	0.922937
sgRNA_000813	ADAMTS2	291.728	152.933	0.627588	-0.222804
sgRNA_000814	ADAMTS2	190.844	95.5829	0.215691	-0.661599
sgRNA_000815	ADAMTS20	104.418	267.632	-0.137176	0.654785
sgRNA_000816	ADAMTS20	181.848	334.54	0.178961	1.16671
sgRNA_000817	ADAMTS20	145.543	121.072	0.0307307	-0.466579
sgRNA_000818	ADAMTS3	287.551	324.982	0.610535	1.09358
sgRNA_000819	ADAMTS3	187.631	261.26	0.202573	0.60603
sgRNA_000820	ADAMTS3	131.085	105.141	-0.0282991	-0.588467
sgRNA_000821	ADAMTS4	331.889	283.563	0.79156	0.776672
sgRNA_000822	ADAMTS4	231.969	360.029	0.383598	1.36173
sgRNA_000823	ADAMTS4	197.591	101.955	0.243238	-0.612844
sgRNA_000824	ADAMTS5	88.9962	22.3027	-0.200142	-1.22228
sgRNA_000825	ADAMTS5	220.724	219.841	0.337686	0.289123
sgRNA_000826	ADAMTS5	278.876	309.051	0.575117	0.971692
sgRNA_000827	ADAMTS6	392.612	379.146	1.03949	1.508
sgRNA_000828	ADAMTS6	189.237	95.5829	0.209132	-0.661599
sgRNA_000829	ADAMTS6	278.234	187.98	0.572494	0.045348
sgRNA_000830	ADAMTS7	184.418	127.444	0.189455	-0.417824
sgRNA_000831	ADAMTS7	101.848	9.55829	-0.147671	-1.31979
sgRNA_000832	ADAMTS7	172.531	111.513	0.14092	-0.539712
sgRNA_000833	ADAMTS8	63.2934	216.655	-0.305084	0.264745
sgRNA_000834	ADAMTS8	181.527	309.051	0.177649	0.971692
sgRNA_000835	ADAMTS8	179.278	191.166	0.168467	0.0697255
sgRNA_000836	ADAMTS9	51.0845	117.886	-0.354931	-0.490957
sgRNA_000837	ADAMTS9	79.0364	98.769	-0.240807	-0.637221
sgRNA_000838	ADAMTS9	71.3255	3.1861	-0.272289	-1.36855
sgRNA_000839	ADAMTSL1	184.739	137.002	0.190767	-0.344692
sgRNA_000840	ADAMTSL1	116.948	143.374	-0.0860172	-0.295937
sgRNA_000841	ADAMTSL1	200.161	200.724	0.253732	0.142858
sgRNA_000842	ADAMTSL2	116.948	79.6524	-0.0860172	-0.783486
sgRNA_000843	ADAMTSL2	150.041	38.2332	0.0490956	-1.10039
sgRNA_000844	ADAMTSL2	82.2492	286.749	-0.227689	0.80105
sgRNA_000845	ADAMTSL3	143.294	194.352	0.0215483	0.094103
sgRNA_000846	ADAMTSL3	109.88	184.794	-0.114876	0.0209705
sgRNA_000847	ADAMTSL3	143.936	35.0471	0.0241718	-1.12477
sgRNA_000848	ADAMTSL4	203.053	89.2107	0.265538	-0.710354
sgRNA_000849	ADAMTSL4	174.137	127.444	0.147479	-0.417824
sgRNA_000850	ADAMTSL4	289.479	344.099	0.618406	1.23984
sgRNA_000851	ADAMTSL5	110.844	86.0246	-0.110941	-0.734731
sgRNA_000852	ADAMTSL5	273.414	229.399	0.552817	0.362255
sgRNA_000853	ADAMTSL5	293.013	289.935	0.632835	0.825427
sgRNA_000854	ADAP1	175.743	207.096	0.154038	0.191613
sgRNA_000855	ADAP1	70.3616	25.4888	-0.276225	-1.1979
sgRNA_000856	ADAP1	64.5785	19.1166	-0.299836	-1.24666
sgRNA_000857	ADAP2	129.8	238.957	-0.0335462	0.435388
sgRNA_000858	ADAP2	289.8	662.708	0.619717	3.67759
sgRNA_000859	ADAP2	69.3978	172.049	-0.28016	-0.0765394
sgRNA_000860	ADAR	205.302	270.818	0.274721	0.679163
sgRNA_000861	ADAR	194.699	140.188	0.231432	-0.320314
sgRNA_000862	ADAR	201.768	248.516	0.260291	0.50852
sgRNA_000863	ADARB1	183.133	108.327	0.184208	-0.564089
sgRNA_000864	ADARB1	183.133	117.886	0.184208	-0.490957
sgRNA_000865	ADARB1	248.997	353.657	0.453122	1.31298
sgRNA_000866	ADARB2	222.009	127.444	0.342933	-0.417824
sgRNA_000867	ADARB2	328.997	280.377	0.779754	0.752295
sgRNA_000868	ADARB2	147.149	140.188	0.0372896	-0.320314
sgRNA_000869	ADAT1	95.422	66.908	-0.173906	-0.880996
sgRNA_000870	ADAT1	179.92	89.2107	0.171091	-0.710354
sgRNA_000871	ADAT1	341.848	318.61	0.832225	1.04482
sgRNA_000872	ADAT2	155.181	124.258	0.0700839	-0.442202
sgRNA_000873	ADAT2	145.221	229.399	0.0294189	0.362255
sgRNA_000874	ADAT2	251.567	194.352	0.463616	0.094103
sgRNA_000875	ADAT3	179.92	172.049	0.171091	-0.0765394
sgRNA_000876	ADAT3	219.117	324.982	0.331127	1.09358
sgRNA_000877	ADAT3	235.503	162.491	0.398028	-0.149672
sgRNA_000878	ADCK1	197.591	114.7	0.243238	-0.515334
sgRNA_000879	ADCK1	116.306	31.861	-0.0886408	-1.14915
sgRNA_000880	ADCK1	88.675	101.955	-0.201453	-0.612844
sgRNA_000881	ADCK2	117.269	31.861	-0.0847054	-1.14915
sgRNA_000882	ADCK2	164.177	191.166	0.106814	0.0697255
sgRNA_000883	ADCK2	110.844	70.0941	-0.110941	-0.856619
sgRNA_000884	ADCK5	179.92	47.7915	0.171091	-1.02726
sgRNA_000885	ADCK5	170.603	165.677	0.133049	-0.125294
sgRNA_000886	ADCK5	208.515	461.984	0.287839	2.14181
sgRNA_000887	ADCY1	168.354	245.329	0.123867	0.484143
sgRNA_000888	ADCY1	194.699	162.491	0.231432	-0.149672
sgRNA_000889	ADCY1	231.647	274.004	0.382286	0.70354
sgRNA_000890	ADCY10	229.72	519.334	0.374416	2.58061
sgRNA_000891	ADCY10	149.077	289.935	0.0451602	0.825427
sgRNA_000892	ADCY10	160.643	331.354	0.0923841	1.14233
sgRNA_000893	ADCY2	112.45	226.213	-0.104382	0.337878
sgRNA_000894	ADCY2	81.6067	101.955	-0.230312	-0.612844
sgRNA_000895	ADCY2	188.595	140.188	0.206508	-0.320314
sgRNA_000896	ADCY4	119.197	101.955	-0.0768348	-0.612844
sgRNA_000897	ADCY4	106.346	3.1861	-0.129306	-1.36855
sgRNA_000898	ADCY4	176.065	146.56	0.155349	-0.271559
sgRNA_000899	ADCY5	41.1246	28.6749	-0.395596	-1.17353
sgRNA_000900	ADCY5	101.526	41.4193	-0.148982	-1.07602
sgRNA_000901	ADCY5	226.507	175.235	0.361298	-0.0521619
sgRNA_000902	ADCY6	113.735	137.002	-0.099135	-0.344692
sgRNA_000903	ADCY6	92.5304	181.608	-0.185712	-0.00340697
sgRNA_000904	ADCY6	65.5424	66.908	-0.295901	-0.880996
sgRNA_000905	ADCY7	379.439	372.773	0.985703	1.45924
sgRNA_000906	ADCY7	161.607	191.166	0.0963194	0.0697255
sgRNA_000907	ADCY7	130.442	242.143	-0.0309227	0.459765
sgRNA_000908	ADCY8	187.952	130.63	0.203885	-0.393447
sgRNA_000909	ADCY8	131.727	50.9776	-0.0256756	-1.00288
sgRNA_000910	ADCY8	195.021	248.516	0.232744	0.50852
sgRNA_000911	ADCY9	168.033	28.6749	0.122555	-1.17353
sgRNA_000912	ADCY9	177.35	31.861	0.160596	-1.14915
sgRNA_000913	ADCY9	240.322	172.049	0.417704	-0.0765394
sgRNA_000914	ADCYAP1	182.169	124.258	0.180273	-0.442202
sgRNA_000915	ADCYAP1	252.21	449.24	0.46624	2.0443
sgRNA_000916	ADCYAP1	93.4942	114.7	-0.181777	-0.515334
sgRNA_000917	ADCYAP1R1	145.864	168.863	0.0320425	-0.100917
sgRNA_000918	ADCYAP1R1	98.3135	57.3498	-0.1621	-0.954129
sgRNA_000919	ADCYAP1R1	277.912	382.332	0.571182	1.53237
sgRNA_000920	ADD1	131.085	47.7915	-0.0282991	-1.02726
sgRNA_000921	ADD1	106.024	152.933	-0.130618	-0.222804
sgRNA_000922	ADD1	222.651	289.935	0.345557	0.825427
sgRNA_000923	ADD2	115.342	519.334	-0.0925761	2.58061
sgRNA_000924	ADD2	193.736	280.377	0.227497	0.752295
sgRNA_000925	ADD2	188.274	146.56	0.205197	-0.271559
sgRNA_000926	ADD3	211.728	200.724	0.300956	0.142858
sgRNA_000927	ADD3	135.583	92.3968	-0.0099343	-0.685976
sgRNA_000928	ADD3	197.27	130.63	0.241926	-0.393447
sgRNA_000929	ADGB	140.402	76.4663	0.00974232	-0.807864
sgRNA_000930	ADGB	168.996	28.6749	0.12649	-1.17353
sgRNA_000931	ADGB	230.362	178.421	0.377039	-0.0277845
sgRNA_000932	ADGRA1	317.431	360.029	0.73253	1.36173
sgRNA_000933	ADGRA1	198.876	267.632	0.248485	0.654785
sgRNA_000934	ADGRA1	277.27	277.19	0.568558	0.727917
sgRNA_000935	ADGRA2	121.767	159.305	-0.0663406	-0.174049
sgRNA_000936	ADGRA2	181.205	503.403	0.176338	2.45872
sgRNA_000937	ADGRA2	164.498	165.677	0.108125	-0.125294
sgRNA_000938	ADGRA3	231.969	299.493	0.383598	0.89856
sgRNA_000939	ADGRA3	128.514	484.287	-0.0387933	2.31245
sgRNA_000940	ADGRA3	92.8517	162.491	-0.1844	-0.149672
sgRNA_000941	ADGRB1	112.129	360.029	-0.105694	1.36173
sgRNA_000942	ADGRB1	142.008	121.072	0.0163012	-0.466579
sgRNA_000943	ADGRB1	236.788	242.143	0.403275	0.459765
sgRNA_000944	ADGRB2	130.121	54.1637	-0.0322345	-0.978506
sgRNA_000945	ADGRB2	109.88	127.444	-0.114876	-0.417824
sgRNA_000946	ADGRB2	66.8275	19.1166	-0.290654	-1.24666
sgRNA_000947	ADGRB3	53.3335	95.5829	-0.345749	-0.661599
sgRNA_000948	ADGRB3	112.129	127.444	-0.105694	-0.417824
sgRNA_000949	ADGRB3	212.691	19.1166	0.304892	-1.24666
sgRNA_000950	ADGRD1	172.531	277.19	0.14092	0.727917
sgRNA_000951	ADGRD1	351.166	203.91	0.870266	0.167235
sgRNA_000952	ADGRD1	154.539	76.4663	0.0674604	-0.807864
sgRNA_000953	ADGRD2	158.073	44.6054	0.0818899	-1.05164
sgRNA_000954	ADGRD2	148.755	178.421	0.0438485	-0.0277845
sgRNA_000955	ADGRD2	70.6829	143.374	-0.274913	-0.295937
sgRNA_000956	ADGRE1	196.948	143.374	0.240615	-0.295937
sgRNA_000957	ADGRE1	215.262	289.935	0.315386	0.825427
sgRNA_000958	ADGRE1	142.651	127.444	0.0189247	-0.417824
sgRNA_000959	ADGRE2	105.061	149.747	-0.134553	-0.247182
sgRNA_000960	ADGRE2	166.747	63.7219	0.117308	-0.905374
sgRNA_000961	ADGRE2	236.467	140.188	0.401963	-0.320314
sgRNA_000962	ADGRE3	124.338	130.63	-0.0558464	-0.393447
sgRNA_000963	ADGRE3	147.792	117.886	0.0399131	-0.490957
sgRNA_000964	ADGRE3	160.964	130.63	0.0936959	-0.393447
sgRNA_000965	ADGRE5	62.3295	12.7444	-0.309019	-1.29541
sgRNA_000966	ADGRE5	71.3255	79.6524	-0.272289	-0.783486
sgRNA_000967	ADGRE5	350.844	309.051	0.868955	0.971692
sgRNA_000968	ADGRF1	97.0284	178.421	-0.167347	-0.0277845
sgRNA_000969	ADGRF1	85.1408	108.327	-0.215883	-0.564089
sgRNA_000970	ADGRF1	109.88	156.119	-0.114876	-0.198427
sgRNA_000971	ADGRF2	119.518	47.7915	-0.075523	-1.02726
sgRNA_000972	ADGRF2	389.72	391.89	1.02768	1.60551
sgRNA_000973	ADGRF2	171.245	219.841	0.135673	0.289123
sgRNA_000974	ADGRF3	193.414	223.027	0.226185	0.3135
sgRNA_000975	ADGRF3	142.33	6.37219	0.017613	-1.34417
sgRNA_000976	ADGRF3	120.161	235.771	-0.0728995	0.41101
sgRNA_000977	ADGRF4	110.201	121.072	-0.113564	-0.466579
sgRNA_000978	ADGRF4	42.731	57.3498	-0.389037	-0.954129
sgRNA_000979	ADGRF4	151.968	76.4663	0.0569662	-0.807864
sgRNA_000980	ADGRF5	59.7592	25.4888	-0.319513	-1.1979
sgRNA_000981	ADGRF5	155.502	101.955	0.0713957	-0.612844
sgRNA_000982	ADGRF5	214.619	289.935	0.312762	0.825427
sgRNA_000983	ADGRG1	117.269	187.98	-0.0847054	0.045348
sgRNA_000984	ADGRG1	250.603	92.3968	0.459681	-0.685976
sgRNA_000985	ADGRG1	219.438	232.585	0.332439	0.386633
sgRNA_000986	ADGRG2	212.691	315.424	0.304892	1.02045
sgRNA_000987	ADGRG2	163.213	181.608	0.102878	-0.00340697
sgRNA_000988	ADGRG2	174.78	187.98	0.150102	0.045348
sgRNA_000989	ADGRG3	153.575	340.912	0.0635251	1.21547
sgRNA_000990	ADGRG3	224.579	280.377	0.353427	0.752295
sgRNA_000991	ADGRG3	248.354	216.655	0.450499	0.264745
sgRNA_000992	ADGRG4	88.0324	47.7915	-0.204077	-1.02726
sgRNA_000993	ADGRG4	258.957	261.26	0.493787	0.60603
sgRNA_000994	ADGRG4	61.6869	15.9305	-0.311642	-1.27104
sgRNA_000995	ADGRG5	205.944	156.119	0.277344	-0.198427
sgRNA_000996	ADGRG5	287.23	229.399	0.609223	0.362255
sgRNA_000997	ADGRG5	166.426	302.679	0.115996	0.922937
sgRNA_000998	ADGRG6	120.161	315.424	-0.0728995	1.02045
sgRNA_000999	ADGRG6	140.723	156.119	0.0110541	-0.198427
sgRNA_001000	ADGRG6	138.153	105.141	0.000559898	-0.588467
sgRNA_001001	ADGRG7	211.728	168.863	0.300956	-0.100917
sgRNA_001002	ADGRG7	132.691	95.5829	-0.0217403	-0.661599
sgRNA_001003	ADGRG7	53.0122	89.2107	-0.34706	-0.710354
sgRNA_001004	ADGRL1	311.005	471.542	0.706295	2.21494
sgRNA_001005	ADGRL1	159.679	369.587	0.0884488	1.43486
sgRNA_001006	ADGRL1	108.916	213.469	-0.118812	0.240368
sgRNA_001007	ADGRL2	97.671	98.769	-0.164724	-0.637221
sgRNA_001008	ADGRL2	232.29	245.329	0.38491	0.484143
sgRNA_001009	ADGRL2	109.88	156.119	-0.114876	-0.198427
sgRNA_001010	ADGRL3	206.587	121.072	0.279968	-0.466579
sgRNA_001011	ADGRL3	163.856	280.377	0.105502	0.752295
sgRNA_001012	ADGRL3	198.234	137.002	0.245862	-0.344692
sgRNA_001013	ADGRL4	186.025	152.933	0.196014	-0.222804
sgRNA_001014	ADGRL4	217.511	274.004	0.324568	0.70354
sgRNA_001015	ADGRL4	298.796	162.491	0.656447	-0.149672
sgRNA_001016	ADGRV1	187.952	340.912	0.203885	1.21547
sgRNA_001017	ADGRV1	155.502	140.188	0.0713957	-0.320314
sgRNA_001018	ADGRV1	122.731	187.98	-0.0624053	0.045348
sgRNA_001019	ADH1A	163.535	238.957	0.10419	0.435388
sgRNA_001020	ADH1A	49.4781	165.677	-0.36149	-0.125294
sgRNA_001021	ADH1A	119.197	210.282	-0.0768348	0.21599
sgRNA_001022	ADH1B	116.306	111.513	-0.0886408	-0.539712
sgRNA_001023	ADH1B	72.2894	89.2107	-0.268354	-0.710354
sgRNA_001024	ADH1B	199.197	372.773	0.249797	1.45924
sgRNA_001025	ADH1C	165.141	340.912	0.110749	1.21547
sgRNA_001026	ADH1C	172.852	98.769	0.142232	-0.637221
sgRNA_001027	ADH1C	185.703	477.915	0.194703	2.2637
sgRNA_001028	ADH4	68.7552	70.0941	-0.282783	-0.856619
sgRNA_001029	ADH4	204.017	121.072	0.269474	-0.466579
sgRNA_001030	ADH4	151.647	238.957	0.0556544	0.435388
sgRNA_001031	ADH5	154.217	47.7915	0.0661486	-1.02726
sgRNA_001032	ADH5	103.775	22.3027	-0.1398	-1.22228
sgRNA_001033	ADH5	160.322	238.957	0.0910723	0.435388
sgRNA_001034	ADH6	155.824	63.7219	0.0727075	-0.905374
sgRNA_001035	ADH6	130.763	194.352	-0.0296109	0.094103
sgRNA_001036	ADH6	269.88	172.049	0.538387	-0.0765394
sgRNA_001037	ADH7	298.796	152.933	0.656447	-0.222804
sgRNA_001038	ADH7	206.587	219.841	0.279968	0.289123
sgRNA_001039	ADH7	141.687	44.6054	0.0149894	-1.05164
sgRNA_001040	ADHFE1	204.017	191.166	0.269474	0.0697255
sgRNA_001041	ADHFE1	67.1488	117.886	-0.289342	-0.490957
sgRNA_001042	ADHFE1	162.892	223.027	0.101567	0.3135
sgRNA_001043	ADI1	228.434	251.702	0.369169	0.532898
sgRNA_001044	ADI1	155.824	89.2107	0.0727075	-0.710354
sgRNA_001045	ADI1	251.246	121.072	0.462305	-0.466579
sgRNA_001046	ADIG	147.792	194.352	0.0399131	0.094103
sgRNA_001047	ADIG	86.7472	187.98	-0.209324	0.045348
sgRNA_001048	ADIG	192.129	210.282	0.220938	0.21599
sgRNA_001049	ADIPOQ	101.205	95.5829	-0.150294	-0.661599
sgRNA_001050	ADIPOQ	152.29	140.188	0.058278	-0.320314
sgRNA_001051	ADIPOQ	121.767	140.188	-0.0663406	-0.320314
sgRNA_001052	ADIPOR1	68.7552	92.3968	-0.282783	-0.685976
sgRNA_001053	ADIPOR1	150.683	124.258	0.0517191	-0.442202
sgRNA_001054	ADIPOR1	138.796	162.491	0.00318345	-0.149672
sgRNA_001055	ADIPOR2	191.165	140.188	0.217003	-0.320314
sgRNA_001056	ADIPOR2	147.149	44.6054	0.0372896	-1.05164
sgRNA_001057	ADIPOR2	170.603	417.379	0.133049	1.80053
sgRNA_001058	ADIRF	300.081	506.589	0.661694	2.4831
sgRNA_001059	ADIRF	140.402	98.769	0.00974232	-0.637221
sgRNA_001060	ADIRF	121.125	127.444	-0.0689641	-0.417824
sgRNA_001061	ADK	219.117	130.63	0.331127	-0.393447
sgRNA_001062	ADK	145.543	127.444	0.0307307	-0.417824
sgRNA_001063	ADK	174.78	372.773	0.150102	1.45924
sgRNA_001064	ADM	47.5503	70.0941	-0.369361	-0.856619
sgRNA_001065	ADM	47.2291	44.6054	-0.370672	-1.05164
sgRNA_001066	ADM	215.262	344.099	0.315386	1.23984
sgRNA_001067	ADM2	197.27	328.168	0.241926	1.11796
sgRNA_001068	ADM2	280.483	315.424	0.581676	1.02045
sgRNA_001069	ADM2	93.4942	105.141	-0.181777	-0.588467
sgRNA_001070	ADM5	125.302	82.8385	-0.0519111	-0.759109
sgRNA_001071	ADM5	88.0324	0	-0.204077	-1.39292
sgRNA_001072	ADM5	75.8235	245.329	-0.253924	0.484143
sgRNA_001073	ADNP	118.233	31.861	-0.0807701	-1.14915
sgRNA_001074	ADNP	133.012	207.096	-0.0204285	0.191613
sgRNA_001075	ADNP	144.257	111.513	0.0254836	-0.539712
sgRNA_001076	ADNP2	126.587	127.444	-0.046664	-0.417824
sgRNA_001077	ADNP2	159.679	95.5829	0.0884488	-0.661599
sgRNA_001078	ADNP2	132.691	191.166	-0.0217403	0.0697255
sgRNA_001079	ADO	161.607	152.933	0.0963194	-0.222804
sgRNA_001080	ADO	51.7271	6.37219	-0.352307	-1.34417
sgRNA_001081	ADO	124.659	152.933	-0.0545346	-0.222804
sgRNA_001082	ADORA1	181.205	340.912	0.176338	1.21547
sgRNA_001083	ADORA1	85.1408	175.235	-0.215883	-0.0521619
sgRNA_001084	ADORA1	164.82	293.121	0.109437	0.849805
sgRNA_001085	ADORA2A	232.932	178.421	0.387533	-0.0277845
sgRNA_001086	ADORA2A	107.31	95.5829	-0.12537	-0.661599
sgRNA_001087	ADORA2A	160.322	414.193	0.0910723	1.77615
sgRNA_001088	ADORA2B	227.149	223.027	0.363921	0.3135
sgRNA_001089	ADORA2B	181.527	356.843	0.177649	1.33735
sgRNA_001090	ADORA2B	133.976	89.2107	-0.0164932	-0.710354
sgRNA_001091	ADORA3	236.467	340.912	0.401963	1.21547
sgRNA_001092	ADORA3	210.764	86.0246	0.297021	-0.734731
sgRNA_001093	ADORA3	115.663	143.374	-0.0912643	-0.295937
sgRNA_001094	ADPGK	466.186	465.17	1.33988	2.16619
sgRNA_001095	ADPGK	230.683	127.444	0.378351	-0.417824
sgRNA_001096	ADPGK	124.016	54.1637	-0.0571582	-0.978506
sgRNA_001097	ADPRH	180.563	382.332	0.173714	1.53237
sgRNA_001098	ADPRH	195.021	283.563	0.232744	0.776672
sgRNA_001099	ADPRH	205.944	95.5829	0.277344	-0.661599
sgRNA_001100	ADPRHL1	236.145	146.56	0.400651	-0.271559
sgRNA_001101	ADPRHL1	144.9	216.655	0.0281072	0.264745
sgRNA_001102	ADPRHL1	69.7191	54.1637	-0.278848	-0.978506
sgRNA_001103	ADPRHL2	80.6428	63.7219	-0.234248	-0.905374
sgRNA_001104	ADPRHL2	193.093	229.399	0.224873	0.362255
sgRNA_001105	ADPRHL2	57.1889	41.4193	-0.330007	-1.07602
sgRNA_001106	ADPRM	149.719	216.655	0.0477838	0.264745
sgRNA_001107	ADPRM	142.33	98.769	0.017613	-0.637221
sgRNA_001108	ADPRM	195.342	124.258	0.234056	-0.442202
sgRNA_001109	ADRA1A	125.623	184.794	-0.0505993	0.0209705
sgRNA_001110	ADRA1A	97.0284	143.374	-0.167347	-0.295937
sgRNA_001111	ADRA1A	81.9279	133.816	-0.229001	-0.369069
sgRNA_001112	ADRA1B	252.531	318.61	0.467552	1.04482
sgRNA_001113	ADRA1B	337.672	232.585	0.815172	0.386633
sgRNA_001114	ADRA1B	151.326	89.2107	0.0543427	-0.710354
sgRNA_001115	ADRA1D	127.872	89.2107	-0.0414169	-0.710354
sgRNA_001116	ADRA1D	196.306	309.051	0.237991	0.971692
sgRNA_001117	ADRA1D	255.101	261.26	0.478046	0.60603
sgRNA_001118	ADRA2A	148.755	207.096	0.0438485	0.191613
sgRNA_001119	ADRA2A	196.306	318.61	0.237991	1.04482
sgRNA_001120	ADRA2A	192.772	420.565	0.223562	1.8249
sgRNA_001121	ADRA2B	179.599	331.354	0.169779	1.14233
sgRNA_001122	ADRA2B	111.486	41.4193	-0.108317	-1.07602
sgRNA_001123	ADRA2B	212.691	388.704	0.304892	1.58113
sgRNA_001124	ADRA2C	112.771	337.726	-0.10307	1.19109
sgRNA_001125	ADRA2C	62.9721	181.608	-0.306395	-0.00340697
sgRNA_001126	ADRA2C	136.225	79.6524	-0.00731075	-0.783486
sgRNA_001127	ADRB1	116.306	111.513	-0.0886408	-0.539712
sgRNA_001128	ADRB1	123.374	277.19	-0.0597817	0.727917
sgRNA_001129	ADRB1	240.322	407.82	0.417704	1.72739
sgRNA_001130	ADRB2	158.073	152.933	0.0818899	-0.222804
sgRNA_001131	ADRB2	329.64	63.7219	0.782377	-0.905374
sgRNA_001132	ADRB2	129.8	92.3968	-0.0335462	-0.685976
sgRNA_001133	ADRB3	259.599	347.285	0.496411	1.26422
sgRNA_001134	ADRB3	125.944	38.2332	-0.0492875	-1.10039
sgRNA_001135	ADRB3	251.888	477.915	0.464928	2.2637
sgRNA_001136	ADRM1	279.84	242.143	0.579052	0.459765
sgRNA_001137	ADRM1	84.8195	108.327	-0.217195	-0.564089
sgRNA_001138	ADRM1	307.471	156.119	0.691865	-0.198427
sgRNA_001139	ADSL	140.081	82.8385	0.00843054	-0.759109
sgRNA_001140	ADSL	73.5745	31.861	-0.263107	-1.14915
sgRNA_001141	ADSL	100.241	92.3968	-0.154229	-0.685976
sgRNA_001142	ADSS	141.045	152.933	0.0123659	-0.222804
sgRNA_001143	ADSS	66.8275	66.908	-0.290654	-0.880996
sgRNA_001144	ADSS	169.639	121.072	0.129114	-0.466579
sgRNA_001145	ADSSL1	155.824	216.655	0.0727075	0.264745
sgRNA_001146	ADSSL1	206.587	305.865	0.279968	0.947315
sgRNA_001147	ADSSL1	72.6107	9.55829	-0.267042	-1.31979
sgRNA_001148	ADTRP	96.7071	47.7915	-0.168659	-1.02726
sgRNA_001149	ADTRP	44.6588	41.4193	-0.381166	-1.07602
sgRNA_001150	ADTRP	171.245	274.004	0.135673	0.70354
sgRNA_001151	AEBP1	333.174	238.957	0.796807	0.435388
sgRNA_001152	AEBP1	94.7794	137.002	-0.17653	-0.344692
sgRNA_001153	AEBP1	240.643	439.681	0.419016	1.97117
sgRNA_001154	AEBP2	120.482	181.608	-0.0715877	-0.00340697
sgRNA_001155	AEBP2	60.4018	19.1166	-0.31689	-1.24666
sgRNA_001156	AEBP2	229.398	82.8385	0.373104	-0.759109
sgRNA_001157	AEN	129.478	82.8385	-0.034858	-0.759109
sgRNA_001158	AEN	87.0685	146.56	-0.208012	-0.271559
sgRNA_001159	AEN	272.772	162.491	0.550193	-0.149672
sgRNA_001160	AES	240.001	181.608	0.416392	-0.00340697
sgRNA_001161	AES	256.386	554.381	0.483293	2.84876
sgRNA_001162	AES	71.3255	117.886	-0.272289	-0.490957
sgRNA_001163	AFAP1	183.776	181.608	0.186832	-0.00340697
sgRNA_001164	AFAP1	115.984	137.002	-0.0899525	-0.344692
sgRNA_001165	AFAP1	196.948	258.074	0.240615	0.581653
sgRNA_001166	AFAP1L1	95.7432	98.769	-0.172594	-0.637221
sgRNA_001167	AFAP1L1	70.3616	31.861	-0.276225	-1.14915
sgRNA_001168	AFAP1L1	139.438	114.7	0.005807	-0.515334
sgRNA_001169	AFAP1L2	151.647	162.491	0.0556544	-0.149672
sgRNA_001170	AFAP1L2	222.973	344.099	0.346868	1.23984
sgRNA_001171	AFAP1L2	124.016	89.2107	-0.0571582	-0.710354
sgRNA_001172	AFDN	231.647	114.7	0.382286	-0.515334
sgRNA_001173	AFDN	96.7071	57.3498	-0.168659	-0.954129
sgRNA_001174	AFDN	108.595	86.0246	-0.120123	-0.734731
sgRNA_001175	AFF1	109.559	124.258	-0.116188	-0.442202
sgRNA_001176	AFF2	303.294	165.677	0.674812	-0.125294
sgRNA_001177	AFF2	251.567	92.3968	0.463616	-0.685976
sgRNA_001178	AFF2	130.442	175.235	-0.0309227	-0.0521619
sgRNA_001179	AFF3	236.145	270.818	0.400651	0.679163
sgRNA_001180	AFF3	185.703	223.027	0.194703	0.3135
sgRNA_001181	AFF3	179.278	114.7	0.168467	-0.515334
sgRNA_001182	AFF4	285.302	286.749	0.601353	0.80105
sgRNA_001183	AFF4	141.045	117.886	0.0123659	-0.490957
sgRNA_001184	AFF4	223.294	270.818	0.34818	0.679163
sgRNA_001185	AFG1L	86.426	140.188	-0.210636	-0.320314
sgRNA_001186	AFG1L	268.274	356.843	0.531829	1.33735
sgRNA_001187	AFG1L	223.936	181.608	0.350804	-0.00340697
sgRNA_001188	AFG3L2	142.33	54.1637	0.017613	-0.978506
sgRNA_001189	AFG3L2	88.0324	73.2802	-0.204077	-0.832241
sgRNA_001190	AFG3L2	216.547	242.143	0.320633	0.459765
sgRNA_001191	AFM	185.061	76.4663	0.192079	-0.807864
sgRNA_001192	AFM	41.4459	130.63	-0.394284	-0.393447
sgRNA_001193	AFM	92.2091	165.677	-0.187024	-0.125294
sgRNA_001194	AFMID	241.928	264.446	0.424263	0.630408
sgRNA_001195	AFP	129.8	66.908	-0.0335462	-0.880996
sgRNA_001196	AFP	129.157	152.933	-0.0361698	-0.222804
sgRNA_001197	AFP	138.474	187.98	0.00187167	0.045348
sgRNA_001198	AFTPH	192.772	165.677	0.223562	-0.125294
sgRNA_001199	AFTPH	71.0042	38.2332	-0.273601	-1.10039
sgRNA_001200	AFTPH	89.3175	79.6524	-0.19883	-0.783486
sgRNA_001201	AGA	213.334	270.818	0.307515	0.679163
sgRNA_001202	AGA	88.9962	312.238	-0.200142	0.99607
sgRNA_001203	AGA	137.832	124.258	-0.000751877	-0.442202
sgRNA_001204	AGAP1	98.9561	79.6524	-0.159477	-0.783486
sgRNA_001205	AGAP1	192.129	143.374	0.220938	-0.295937
sgRNA_001206	AGAP1	182.812	423.751	0.182897	1.84928
sgRNA_001207	AGAP11	171.567	181.608	0.136984	-0.00340697
sgRNA_001208	AGAP11	186.988	242.143	0.19995	0.459765
sgRNA_001209	AGAP11	247.712	404.634	0.447875	1.70302
sgRNA_001210	AGAP2	97.9923	66.908	-0.163412	-0.880996
sgRNA_001211	AGAP2	213.977	299.493	0.310139	0.89856
sgRNA_001212	AGAP2	161.286	124.258	0.0950077	-0.442202
sgRNA_001213	AGAP3	119.84	54.1637	-0.0742112	-0.978506
sgRNA_001214	AGAP3	1.92772	0	-0.555632	-1.39292
sgRNA_001215	AGAP3	229.72	105.141	0.374416	-0.588467
sgRNA_001216	AGAP4	115.984	334.54	-0.0899525	1.16671
sgRNA_001217	AGAP4	158.394	442.868	0.0832017	1.99555
sgRNA_001218	AGAP4	249.318	101.955	0.454434	-0.612844
sgRNA_001219	AGAP5	176.386	213.469	0.156661	0.240368
sgRNA_001220	AGAP5	146.185	194.352	0.0333543	0.094103
sgRNA_001221	AGAP5	143.294	146.56	0.0215483	-0.271559
sgRNA_001222	AGAP6	164.177	219.841	0.106814	0.289123
sgRNA_001223	AGAP6	327.391	242.143	0.773195	0.459765
sgRNA_001224	AGAP6	118.233	54.1637	-0.0807701	-0.978506
sgRNA_001225	AGAP9	123.695	146.56	-0.05847	-0.271559
sgRNA_001226	AGAP9	209.157	353.657	0.290462	1.31298
sgRNA_001227	AGAP9	242.892	203.91	0.428198	0.167235
sgRNA_001228	AGBL1	214.619	108.327	0.312762	-0.564089
sgRNA_001229	AGBL1	112.771	114.7	-0.10307	-0.515334
sgRNA_001230	AGBL1	174.458	89.2107	0.14879	-0.710354
sgRNA_001231	AGBL2	177.35	251.702	0.160596	0.532898
sgRNA_001232	AGBL2	196.306	79.6524	0.237991	-0.783486
sgRNA_001233	AGBL2	148.434	328.168	0.0425367	1.11796
sgRNA_001234	AGBL3	266.346	379.146	0.523958	1.508
sgRNA_001235	AGBL3	175.422	382.332	0.152726	1.53237
sgRNA_001236	AGBL3	117.269	28.6749	-0.0847054	-1.17353
sgRNA_001237	AGBL4	195.985	573.498	0.236679	2.99502
sgRNA_001238	AGBL4	166.105	172.049	0.114684	-0.0765394
sgRNA_001239	AGBL4	197.912	98.769	0.24455	-0.637221
sgRNA_001240	AGBL5	192.129	219.841	0.220938	0.289123
sgRNA_001241	AGBL5	182.49	197.538	0.181585	0.11848
sgRNA_001242	AGBL5	217.189	261.26	0.323256	0.60603
sgRNA_001243	AGER	124.016	254.888	-0.0571582	0.557275
sgRNA_001244	AGER	136.868	353.657	-0.0046872	1.31298
sgRNA_001245	AGER	171.245	283.563	0.135673	0.776672
sgRNA_001246	AGFG1	326.427	219.841	0.76926	0.289123
sgRNA_001247	AGFG1	88.0324	47.7915	-0.204077	-1.02726
sgRNA_001248	AGFG1	148.113	178.421	0.0412249	-0.0277845
sgRNA_001249	AGFG2	134.298	98.769	-0.0151814	-0.637221
sgRNA_001250	AGFG2	205.944	95.5829	0.277344	-0.661599
sgRNA_001251	AGFG2	235.503	258.074	0.398028	0.581653
sgRNA_001252	AGGF1	133.976	28.6749	-0.0164932	-1.17353
sgRNA_001253	AGGF1	182.49	159.305	0.181585	-0.174049
sgRNA_001254	AGGF1	242.25	324.982	0.425575	1.09358
sgRNA_001255	AGK	73.2532	76.4663	-0.264419	-0.807864
sgRNA_001256	AGK	121.767	238.957	-0.0663406	0.435388
sgRNA_001257	AGK	136.547	152.933	-0.00599897	-0.222804
sgRNA_001258	AGL	154.217	704.128	0.0661486	3.9945
sgRNA_001259	AGL	112.771	117.886	-0.10307	-0.490957
sgRNA_001260	AGL	172.531	458.798	0.14092	2.11743
sgRNA_001261	AGMAT	293.334	226.213	0.634147	0.337878
sgRNA_001262	AGMAT	136.547	159.305	-0.00599897	-0.174049
sgRNA_001263	AGMAT	147.792	127.444	0.0399131	-0.417824
sgRNA_001264	AGMO	184.739	137.002	0.190767	-0.344692
sgRNA_001265	AGMO	151.968	226.213	0.0569662	0.337878
sgRNA_001266	AGMO	100.884	35.0471	-0.151606	-1.12477
sgRNA_001267	AGO1	158.073	95.5829	0.0818899	-0.661599
sgRNA_001268	AGO1	265.061	318.61	0.518711	1.04482
sgRNA_001269	AGO1	214.298	146.56	0.31145	-0.271559
sgRNA_001270	AGO2	204.659	172.049	0.272097	-0.0765394
sgRNA_001271	AGO2	123.695	213.469	-0.05847	0.240368
sgRNA_001272	AGO2	92.8517	344.099	-0.1844	1.23984
sgRNA_001273	AGO3	180.884	66.908	0.175026	-0.880996
sgRNA_001274	AGO3	141.687	191.166	0.0149894	0.0697255
sgRNA_001275	AGO3	252.21	372.773	0.46624	1.45924
sgRNA_001276	AGO4	260.563	130.63	0.500346	-0.393447
sgRNA_001277	AGO4	279.84	219.841	0.579052	0.289123
sgRNA_001278	AGO4	177.992	353.657	0.16322	1.31298
sgRNA_001279	AGPAT1	131.085	3.1861	-0.0282991	-1.36855
sgRNA_001280	AGPAT1	162.571	245.329	0.100255	0.484143
sgRNA_001281	AGPAT1	145.864	172.049	0.0320425	-0.0765394
sgRNA_001282	AGPAT2	248.997	312.238	0.453122	0.99607
sgRNA_001283	AGPAT2	208.515	219.841	0.287839	0.289123
sgRNA_001284	AGPAT2	95.7432	181.608	-0.172594	-0.00340697
sgRNA_001285	AGPAT3	168.354	203.91	0.123867	0.167235
sgRNA_001286	AGPAT3	114.057	210.282	-0.0978232	0.21599
sgRNA_001287	AGPAT3	193.093	197.538	0.224873	0.11848
sgRNA_001288	AGPAT4	96.3858	63.7219	-0.169971	-0.905374
sgRNA_001289	AGPAT4	86.7472	130.63	-0.209324	-0.393447
sgRNA_001290	AGPAT4	58.4741	31.861	-0.32476	-1.14915
sgRNA_001291	AGPAT5	137.189	296.307	-0.00337543	0.874182
sgRNA_001292	AGPAT5	180.884	245.329	0.175026	0.484143
sgRNA_001293	AGPAT5	106.024	35.0471	-0.130618	-1.12477
sgRNA_001294	AGPS	131.727	223.027	-0.0256756	0.3135
sgRNA_001295	AGPS	207.23	92.3968	0.282591	-0.685976
sgRNA_001296	AGPS	177.671	242.143	0.161908	0.459765
sgRNA_001297	AGR2	130.121	73.2802	-0.0322345	-0.832241
sgRNA_001298	AGR2	107.31	137.002	-0.12537	-0.344692
sgRNA_001299	AGR2	204.017	137.002	0.269474	-0.344692
sgRNA_001300	AGR3	32.7712	22.3027	-0.429702	-1.22228
sgRNA_001301	AGR3	93.4942	219.841	-0.181777	0.289123
sgRNA_001302	AGR3	217.189	197.538	0.323256	0.11848
sgRNA_001303	AGRN	191.165	219.841	0.217003	0.289123
sgRNA_001304	AGRN	130.442	194.352	-0.0309227	0.094103
sgRNA_001305	AGRN	230.041	289.935	0.375727	0.825427
sgRNA_001306	AGRP	160.643	372.773	0.0923841	1.45924
sgRNA_001307	AGRP	262.491	203.91	0.508217	0.167235
sgRNA_001308	AGRP	161.286	417.379	0.0950077	1.80053
sgRNA_001309	AGT	100.884	0	-0.151606	-1.39292
sgRNA_001310	AGT	146.185	226.213	0.0333543	0.337878
sgRNA_001311	AGT	225.222	184.794	0.356051	0.0209705
sgRNA_001312	AGTPBP1	124.338	47.7915	-0.0558464	-1.02726
sgRNA_001313	AGTPBP1	217.189	184.794	0.323256	0.0209705
sgRNA_001314	AGTPBP1	197.27	634.033	0.241926	3.4582
sgRNA_001315	AGTR1	112.771	175.235	-0.10307	-0.0521619
sgRNA_001316	AGTR1	128.193	12.7444	-0.0401051	-1.29541
sgRNA_001317	AGTR1	269.88	446.054	0.538387	2.01992
sgRNA_001318	AGTR2	102.812	184.794	-0.143735	0.0209705
sgRNA_001319	AGTR2	180.884	146.56	0.175026	-0.271559
sgRNA_001320	AGTR2	188.274	121.072	0.205197	-0.466579
sgRNA_001321	AGTRAP	280.483	309.051	0.581676	0.971692
sgRNA_001322	AGTRAP	119.518	66.908	-0.075523	-0.880996
sgRNA_001323	AGTRAP	214.94	203.91	0.314074	0.167235
sgRNA_001324	AGXT	64.5785	44.6054	-0.299836	-1.05164
sgRNA_001325	AGXT	49.1568	130.63	-0.362802	-0.393447
sgRNA_001326	AGXT	195.021	146.56	0.232744	-0.271559
sgRNA_001327	AGXT2	165.462	229.399	0.112061	0.362255
sgRNA_001328	AGXT2	196.306	127.444	0.237991	-0.417824
sgRNA_001329	AGXT2	184.418	146.56	0.189455	-0.271559
sgRNA_001330	AHCTF1	128.836	146.56	-0.0374816	-0.271559
sgRNA_001331	AHCTF1	419.278	156.119	1.14836	-0.198427
sgRNA_001332	AHCTF1	209.479	54.1637	0.291774	-0.978506
sgRNA_001333	AHCY	234.86	274.004	0.395404	0.70354
sgRNA_001334	AHCY	138.474	130.63	0.00187167	-0.393447
sgRNA_001335	AHCY	81.6067	165.677	-0.230312	-0.125294
sgRNA_001336	AHCYL1	172.531	54.1637	0.14092	-0.978506
sgRNA_001337	AHCYL1	8.35344	0	-0.529397	-1.39292
sgRNA_001338	AHCYL1	246.426	197.538	0.442628	0.11848
sgRNA_001339	AHCYL2	170.924	200.724	0.134361	0.142858
sgRNA_001340	AHCYL2	161.607	178.421	0.0963194	-0.0277845
sgRNA_001341	AHCYL2	186.988	200.724	0.19995	0.142858
sgRNA_001342	AHDC1	131.085	187.98	-0.0282991	0.045348
sgRNA_001343	AHDC1	231.326	331.354	0.380974	1.14233
sgRNA_001344	AHDC1	132.691	200.724	-0.0217403	0.142858
sgRNA_001345	AHI1	208.515	60.5358	0.287839	-0.929751
sgRNA_001346	AHI1	99.5987	187.98	-0.156853	0.045348
sgRNA_001347	AHI1	806.749	971.76	2.73036	6.04221
sgRNA_001348	AHNAK	147.792	137.002	0.0399131	-0.344692
sgRNA_001349	AHNAK	46.5865	19.1166	-0.373296	-1.24666
sgRNA_001350	AHNAK	171.567	111.513	0.136984	-0.539712
sgRNA_001351	AHNAK2	266.989	73.2802	0.526581	-0.832241
sgRNA_001352	AHNAK2	136.547	108.327	-0.00599897	-0.564089
sgRNA_001353	AHNAK2	205.623	184.794	0.276033	0.0209705
sgRNA_001354	AHR	23.1326	0	-0.469055	-1.39292
sgRNA_001355	AHR	367.23	382.332	0.935855	1.53237
sgRNA_001356	AHR	551.006	685.011	1.68619	3.84824
sgRNA_001357	AHRR	227.471	289.935	0.365233	0.825427
sgRNA_001358	AHRR	81.6067	50.9776	-0.230312	-1.00288
sgRNA_001359	AHRR	98.3135	38.2332	-0.1621	-1.10039
sgRNA_001360	AHSA1	213.013	258.074	0.306203	0.581653
sgRNA_001361	AHSA1	150.683	15.9305	0.0517191	-1.27104
sgRNA_001362	AHSA1	192.129	261.26	0.220938	0.60603
sgRNA_001363	AHSA2	226.828	318.61	0.36261	1.04482
sgRNA_001364	AHSA2	217.832	152.933	0.32588	-0.222804
sgRNA_001365	AHSA2	195.663	92.3968	0.235368	-0.685976
sgRNA_001366	AHSG	140.402	219.841	0.00974232	0.289123
sgRNA_001367	AHSG	75.1809	267.632	-0.256548	0.654785
sgRNA_001368	AHSG	62.6508	175.235	-0.307707	-0.0521619
sgRNA_001369	AHSP	51.4058	66.908	-0.353619	-0.880996
sgRNA_001370	AHSP	138.153	191.166	0.000559898	0.0697255
sgRNA_001371	AHSP	165.784	258.074	0.113373	0.581653
sgRNA_001372	AICDA	95.422	98.769	-0.173906	-0.637221
sgRNA_001373	AICDA	157.109	312.238	0.0779546	0.99607
sgRNA_001374	AICDA	295.904	50.9776	0.644641	-1.00288
sgRNA_001375	AIDA	165.462	35.0471	0.112061	-1.12477
sgRNA_001376	AIDA	93.8155	22.3027	-0.180465	-1.22228
sgRNA_001377	AIDA	208.515	181.608	0.287839	-0.00340697
sgRNA_001378	AIF1	243.535	433.309	0.430822	1.92241
sgRNA_001379	AIF1	143.936	124.258	0.0241718	-0.442202
sgRNA_001380	AIF1	186.988	264.446	0.19995	0.630408
sgRNA_001381	AIF1L	95.7432	111.513	-0.172594	-0.539712
sgRNA_001382	AIF1L	287.23	289.935	0.609223	0.825427
sgRNA_001383	AIF1L	129.478	3.1861	-0.034858	-1.36855
sgRNA_001384	AIFM1	127.229	79.6524	-0.0440404	-0.783486
sgRNA_001385	AIFM1	128.514	321.796	-0.0387933	1.0692
sgRNA_001386	AIFM1	234.86	162.491	0.395404	-0.149672
sgRNA_001387	AIFM2	129.478	22.3027	-0.034858	-1.22228
sgRNA_001388	AIFM2	152.29	95.5829	0.058278	-0.661599
sgRNA_001389	AIFM2	268.274	165.677	0.531829	-0.125294
sgRNA_001390	AIFM3	147.149	261.26	0.0372896	0.60603
sgRNA_001391	AIFM3	311.005	213.469	0.706295	0.240368
sgRNA_001392	AIFM3	231.326	245.329	0.380974	0.484143
sgRNA_001393	AIG1	132.37	70.0941	-0.023052	-0.856619
sgRNA_001394	AIG1	147.47	248.516	0.0386014	0.50852
sgRNA_001395	AIG1	185.382	200.724	0.193391	0.142858
sgRNA_001396	AIM2	223.294	57.3498	0.34818	-0.954129
sgRNA_001397	AIM2	237.43	216.655	0.405898	0.264745
sgRNA_001398	AIM2	154.539	165.677	0.0674604	-0.125294
sgRNA_001399	AIMP1	283.374	184.794	0.593482	0.0209705
sgRNA_001400	AIMP1	128.836	38.2332	-0.0374816	-1.10039
sgRNA_001401	AIMP1	223.936	95.5829	0.350804	-0.661599
sgRNA_001402	AIMP2	65.2211	111.513	-0.297213	-0.539712
sgRNA_001403	AIMP2	135.261	149.747	-0.0112461	-0.247182
sgRNA_001404	AIMP2	153.575	127.444	0.0635251	-0.417824
sgRNA_001405	AIP	169.96	117.886	0.130426	-0.490957
sgRNA_001406	AIP	266.667	95.5829	0.52527	-0.661599
sgRNA_001407	AIP	259.92	436.495	0.497722	1.94679
sgRNA_001408	AIPL1	155.502	175.235	0.0713957	-0.0521619
sgRNA_001409	AIPL1	186.025	280.377	0.196014	0.752295
sgRNA_001410	AIPL1	186.988	219.841	0.19995	0.289123
sgRNA_001411	AIRE	120.482	117.886	-0.0715877	-0.490957
sgRNA_001412	AIRE	175.422	420.565	0.152726	1.8249
sgRNA_001413	AIRE	212.37	152.933	0.30358	-0.222804
sgRNA_001414	AJAP1	145.221	261.26	0.0294189	0.60603
sgRNA_001415	AJAP1	223.294	315.424	0.34818	1.02045
sgRNA_001416	AJAP1	159.358	105.141	0.087137	-0.588467
sgRNA_001417	AJUBA	147.47	41.4193	0.0386014	-1.07602
sgRNA_001418	AJUBA	246.748	197.538	0.44394	0.11848
sgRNA_001419	AJUBA	204.659	274.004	0.272097	0.70354
sgRNA_001420	AK1	143.936	28.6749	0.0241718	-1.17353
sgRNA_001421	AK1	258.314	579.87	0.491164	3.04378
sgRNA_001422	AK1	108.595	63.7219	-0.120123	-0.905374
sgRNA_001423	AK2	202.089	73.2802	0.261603	-0.832241
sgRNA_001424	AK2	271.487	73.2802	0.544946	-0.832241
sgRNA_001425	AK2	209.8	481.101	0.293086	2.28808
sgRNA_001426	AK3	240.001	172.049	0.416392	-0.0765394
sgRNA_001427	AK3	81.2854	98.769	-0.231624	-0.637221
sgRNA_001428	AK3	202.732	98.769	0.264227	-0.637221
sgRNA_001429	AK4	232.29	111.513	0.38491	-0.539712
sgRNA_001430	AK4	145.221	149.747	0.0294189	-0.247182
sgRNA_001431	AK4	248.997	86.0246	0.453122	-0.734731
sgRNA_001432	AK5	226.828	181.608	0.36261	-0.00340697
sgRNA_001433	AK5	127.551	89.2107	-0.0427287	-0.710354
sgRNA_001434	AK5	135.261	92.3968	-0.0112461	-0.685976
sgRNA_001435	AK6	63.2934	197.538	-0.305084	0.11848
sgRNA_001436	AK7	198.876	223.027	0.248485	0.3135
sgRNA_001437	AK7	116.306	114.7	-0.0886408	-0.515334
sgRNA_001438	AK7	184.739	235.771	0.190767	0.41101
sgRNA_001439	AK8	73.2532	54.1637	-0.264419	-0.978506
sgRNA_001440	AK8	135.583	229.399	-0.0099343	0.362255
sgRNA_001441	AK8	108.595	22.3027	-0.120123	-1.22228
sgRNA_001442	AK9	87.3898	79.6524	-0.2067	-0.783486
sgRNA_001443	AK9	109.88	25.4888	-0.114876	-1.1979
sgRNA_001444	AK9	78.3938	98.769	-0.24343	-0.637221
sgRNA_001445	AKAIN1	172.209	159.305	0.139608	-0.174049
sgRNA_001446	AKAIN1	65.5424	60.5358	-0.295901	-0.929751
sgRNA_001447	AKAIN1	194.057	350.471	0.228809	1.2886
sgRNA_001448	AKAP1	38.8756	19.1166	-0.404778	-1.24666
sgRNA_001449	AKAP1	105.382	0	-0.133241	-1.39292
sgRNA_001450	AKAP1	170.924	92.3968	0.134361	-0.685976
sgRNA_001451	AKAP10	119.84	76.4663	-0.0742112	-0.807864
sgRNA_001452	AKAP10	80.9641	89.2107	-0.232936	-0.710354
sgRNA_001453	AKAP10	258.314	216.655	0.491164	0.264745
sgRNA_001454	AKAP11	104.097	280.377	-0.138488	0.752295
sgRNA_001455	AKAP11	183.454	238.957	0.18552	0.435388
sgRNA_001456	AKAP11	216.868	293.121	0.321945	0.849805
sgRNA_001457	AKAP12	173.494	60.5358	0.144855	-0.929751
sgRNA_001458	AKAP12	164.177	137.002	0.106814	-0.344692
sgRNA_001459	AKAP12	215.262	261.26	0.315386	0.60603
sgRNA_001460	AKAP13	179.278	286.749	0.168467	0.80105
sgRNA_001461	AKAP13	83.8557	3.1861	-0.22113	-1.36855
sgRNA_001462	AKAP13	217.832	191.166	0.32588	0.0697255
sgRNA_001463	AKAP14	129.8	143.374	-0.0335462	-0.295937
sgRNA_001464	AKAP14	210.121	124.258	0.294397	-0.442202
sgRNA_001465	AKAP14	49.4781	200.724	-0.36149	0.142858
sgRNA_001466	AKAP17A	195.021	95.5829	0.232744	-0.661599
sgRNA_001467	AKAP17A	61.3656	152.933	-0.312954	-0.222804
sgRNA_001468	AKAP17A	290.121	312.238	0.621029	0.99607
sgRNA_001469	AKAP2	146.185	203.91	0.0333543	0.167235
sgRNA_001470	AKAP2	234.218	187.98	0.39278	0.045348
sgRNA_001471	AKAP2	169.318	95.5829	0.127802	-0.661599
sgRNA_001472	AKAP3	202.41	44.6054	0.262915	-1.05164
sgRNA_001473	AKAP3	138.153	254.888	0.000559898	0.557275
sgRNA_001474	AKAP3	192.45	328.168	0.22225	1.11796
sgRNA_001475	AKAP4	280.804	229.399	0.582988	0.362255
sgRNA_001476	AKAP4	146.828	184.794	0.0359778	0.0209705
sgRNA_001477	AKAP4	72.6107	28.6749	-0.267042	-1.17353
sgRNA_001478	AKAP5	107.952	25.4888	-0.122747	-1.1979
sgRNA_001479	AKAP5	126.587	35.0471	-0.046664	-1.12477
sgRNA_001480	AKAP5	232.611	433.309	0.386222	1.92241
sgRNA_001481	AKAP6	161.607	191.166	0.0963194	0.0697255
sgRNA_001482	AKAP6	115.342	130.63	-0.0925761	-0.393447
sgRNA_001483	AKAP6	168.996	22.3027	0.12649	-1.22228
sgRNA_001484	AKAP7	181.527	60.5358	0.177649	-0.929751
sgRNA_001485	AKAP7	151.968	305.865	0.0569662	0.947315
sgRNA_001486	AKAP7	135.583	140.188	-0.0099343	-0.320314
sgRNA_001487	AKAP8	75.1809	111.513	-0.256548	-0.539712
sgRNA_001488	AKAP8	220.402	162.491	0.336374	-0.149672
sgRNA_001489	AKAP8	110.201	312.238	-0.113564	0.99607
sgRNA_001490	AKAP8L	209.8	181.608	0.293086	-0.00340697
sgRNA_001491	AKAP8L	222.33	251.702	0.344245	0.532898
sgRNA_001492	AKAP8L	111.165	44.6054	-0.109629	-1.05164
sgRNA_001493	AKAP9	219.76	124.258	0.333751	-0.442202
sgRNA_001494	AKAP9	71.6468	165.677	-0.270977	-0.125294
sgRNA_001495	AKAP9	106.988	143.374	-0.126682	-0.295937
sgRNA_001496	AKIP1	277.591	356.843	0.56987	1.33735
sgRNA_001497	AKIP1	155.824	242.143	0.0727075	0.459765
sgRNA_001498	AKIP1	172.852	105.141	0.142232	-0.588467
sgRNA_001499	AKIRIN1	97.671	321.796	-0.164724	1.0692
sgRNA_001500	AKIRIN1	185.061	44.6054	0.192079	-1.05164
sgRNA_001501	AKIRIN1	190.523	210.282	0.214379	0.21599
sgRNA_001502	AKIRIN2	212.691	38.2332	0.304892	-1.10039
sgRNA_001503	AKIRIN2	179.92	277.19	0.171091	0.727917
sgRNA_001504	AKIRIN2	253.495	172.049	0.471487	-0.0765394
sgRNA_001505	AKNA	119.84	35.0471	-0.0742112	-1.12477
sgRNA_001506	AKNA	190.201	156.119	0.213067	-0.198427
sgRNA_001507	AKNA	87.7111	73.2802	-0.205389	-0.832241
sgRNA_001508	AKNAD1	158.073	149.747	0.0818899	-0.247182
sgRNA_001509	AKNAD1	62.3295	172.049	-0.309019	-0.0765394
sgRNA_001510	AKNAD1	204.338	168.863	0.270785	-0.100917
sgRNA_001511	AKR1A1	117.591	375.959	-0.0833937	1.48362
sgRNA_001512	AKR1A1	102.49	114.7	-0.145047	-0.515334
sgRNA_001513	AKR1A1	241.286	264.446	0.42164	0.630408
sgRNA_001514	AKR1B1	154.86	248.516	0.0687722	0.50852
sgRNA_001515	AKR1B1	231.326	203.91	0.380974	0.167235
sgRNA_001516	AKR1B1	111.165	137.002	-0.109629	-0.344692
sgRNA_001517	AKR1B10	47.5503	22.3027	-0.369361	-1.22228
sgRNA_001518	AKR1B10	124.659	63.7219	-0.0545346	-0.905374
sgRNA_001519	AKR1B10	97.9923	70.0941	-0.163412	-0.856619
sgRNA_001520	AKR1B15	247.39	140.188	0.446563	-0.320314
sgRNA_001521	AKR1B15	183.776	133.816	0.186832	-0.369069
sgRNA_001522	AKR1B15	231.326	57.3498	0.380974	-0.954129
sgRNA_001523	AKR1C1	175.422	261.26	0.152726	0.60603
sgRNA_001524	AKR1C1	203.374	337.726	0.26685	1.19109
sgRNA_001525	AKR1C2	108.916	35.0471	-0.118812	-1.12477
sgRNA_001526	AKR1C2	211.085	156.119	0.298333	-0.198427
sgRNA_001527	AKR1C2	105.382	89.2107	-0.133241	-0.710354
sgRNA_001528	AKR1C3	164.177	57.3498	0.106814	-0.954129
sgRNA_001529	AKR1C3	106.988	235.771	-0.126682	0.41101
sgRNA_001530	AKR1C3	160.322	229.399	0.0910723	0.362255
sgRNA_001531	AKR1C4	108.273	124.258	-0.121435	-0.442202
sgRNA_001532	AKR1C4	136.868	439.681	-0.0046872	1.97117
sgRNA_001533	AKR1C4	183.454	98.769	0.18552	-0.637221
sgRNA_001534	AKR1D1	146.828	130.63	0.0359778	-0.393447
sgRNA_001535	AKR1D1	138.796	19.1166	0.00318345	-1.24666
sgRNA_001536	AKR1D1	152.932	92.3968	0.0609015	-0.685976
sgRNA_001537	AKR1E2	119.518	251.702	-0.075523	0.532898
sgRNA_001538	AKR1E2	166.105	127.444	0.114684	-0.417824
sgRNA_001539	AKR1E2	162.571	309.051	0.100255	0.971692
sgRNA_001540	AKR7A2	88.0324	108.327	-0.204077	-0.564089
sgRNA_001541	AKR7A2	204.981	140.188	0.273409	-0.320314
sgRNA_001542	AKR7A3	149.719	156.119	0.0477838	-0.198427
sgRNA_001543	AKR7A3	236.467	152.933	0.401963	-0.222804
sgRNA_001544	AKR7A3	154.86	430.123	0.0687722	1.89804
sgRNA_001545	AKT1	250.603	321.796	0.459681	1.0692
sgRNA_001546	AKT1	184.418	356.843	0.189455	1.33735
sgRNA_001547	AKT1	282.732	200.724	0.590858	0.142858
sgRNA_001548	AKT1S1	177.35	302.679	0.160596	0.922937
sgRNA_001549	AKT1S1	156.788	66.908	0.0766428	-0.880996
sgRNA_001550	AKT1S1	134.619	152.933	-0.0138696	-0.222804
sgRNA_001551	AKT2	321.286	433.309	0.748271	1.92241
sgRNA_001552	AKT2	239.679	277.19	0.415081	0.727917
sgRNA_001553	AKT2	123.695	197.538	-0.05847	0.11848
sgRNA_001554	AKT3	65.8636	111.513	-0.294589	-0.539712
sgRNA_001555	AKT3	169.96	197.538	0.130426	0.11848
sgRNA_001556	AKT3	252.21	232.585	0.46624	0.386633
sgRNA_001557	AKTIP	188.916	168.863	0.20782	-0.100917
sgRNA_001558	AKTIP	170.924	191.166	0.134361	0.0697255
sgRNA_001559	AKTIP	153.896	280.377	0.0648368	0.752295
sgRNA_001560	ALAD	99.92	213.469	-0.155541	0.240368
sgRNA_001561	ALAD	80.9641	137.002	-0.232936	-0.344692
sgRNA_001562	ALAD	219.76	117.886	0.333751	-0.490957
sgRNA_001563	ALAS1	171.245	219.841	0.135673	0.289123
sgRNA_001564	ALAS1	114.057	111.513	-0.0978232	-0.539712
sgRNA_001565	ALAS1	231.005	200.724	0.379663	0.142858
sgRNA_001566	ALAS2	135.583	63.7219	-0.0099343	-0.905374
sgRNA_001567	ALAS2	131.085	165.677	-0.0282991	-0.125294
sgRNA_001568	ALAS2	197.912	207.096	0.24455	0.191613
sgRNA_001569	ALB	61.0444	9.55829	-0.314266	-1.31979
sgRNA_001570	ALB	122.731	54.1637	-0.0624053	-0.978506
sgRNA_001571	ALB	227.149	296.307	0.363921	0.874182
sgRNA_001572	ALCAM	162.892	184.794	0.101567	0.0209705
sgRNA_001573	ALCAM	163.213	264.446	0.102878	0.630408
sgRNA_001574	ALCAM	168.354	277.19	0.123867	0.727917
sgRNA_001575	ALDH16A1	268.274	379.146	0.531829	1.508
sgRNA_001576	ALDH16A1	94.4581	0	-0.177841	-1.39292
sgRNA_001577	ALDH16A1	145.221	133.816	0.0294189	-0.369069
sgRNA_001578	ALDH18A1	120.161	149.747	-0.0728995	-0.247182
sgRNA_001579	ALDH18A1	320.001	274.004	0.743024	0.70354
sgRNA_001580	ALDH18A1	229.077	324.982	0.371792	1.09358
sgRNA_001581	ALDH1A1	214.94	168.863	0.314074	-0.100917
sgRNA_001582	ALDH1A1	186.346	73.2802	0.197326	-0.832241
sgRNA_001583	ALDH1A1	65.2211	3.1861	-0.297213	-1.36855
sgRNA_001584	ALDH1A2	76.7874	92.3968	-0.249989	-0.685976
sgRNA_001585	ALDH1A2	224.258	168.863	0.352115	-0.100917
sgRNA_001586	ALDH1A2	109.237	25.4888	-0.1175	-1.1979
sgRNA_001587	ALDH1A3	126.908	57.3498	-0.0453522	-0.954129
sgRNA_001588	ALDH1A3	127.551	299.493	-0.0427287	0.89856
sgRNA_001589	ALDH1A3	275.663	360.029	0.561999	1.36173
sgRNA_001590	ALDH1B1	118.876	286.749	-0.0781466	0.80105
sgRNA_001591	ALDH1B1	110.522	121.072	-0.112253	-0.466579
sgRNA_001592	ALDH1B1	195.021	76.4663	0.232744	-0.807864
sgRNA_001593	ALDH1L1	132.691	140.188	-0.0217403	-0.320314
sgRNA_001594	ALDH1L1	114.378	101.955	-0.0965114	-0.612844
sgRNA_001595	ALDH1L1	85.4621	350.471	-0.214571	1.2886
sgRNA_001596	ALDH1L2	199.197	140.188	0.249797	-0.320314
sgRNA_001597	ALDH1L2	96.3858	44.6054	-0.169971	-1.05164
sgRNA_001598	ALDH1L2	193.414	363.215	0.226185	1.38611
sgRNA_001599	ALDH2	147.149	117.886	0.0372896	-0.490957
sgRNA_001600	ALDH2	186.988	156.119	0.19995	-0.198427
sgRNA_001601	ALDH2	158.715	350.471	0.0845135	1.2886
sgRNA_001602	ALDH3A1	48.8355	70.0941	-0.364113	-0.856619
sgRNA_001603	ALDH3A1	160.964	162.491	0.0936959	-0.149672
sgRNA_001604	ALDH3A1	189.237	264.446	0.209132	0.630408
sgRNA_001605	ALDH3A2	249.961	360.029	0.457057	1.36173
sgRNA_001606	ALDH3A2	186.988	210.282	0.19995	0.21599
sgRNA_001607	ALDH3A2	137.189	143.374	-0.00337543	-0.295937
sgRNA_001608	ALDH3B1	147.792	219.841	0.0399131	0.289123
sgRNA_001609	ALDH3B1	82.2492	261.26	-0.227689	0.60603
sgRNA_001610	ALDH3B1	339.921	203.91	0.824354	0.167235
sgRNA_001611	ALDH3B2	167.39	111.513	0.119931	-0.539712
sgRNA_001612	ALDH3B2	75.1809	86.0246	-0.256548	-0.734731
sgRNA_001613	ALDH3B2	187.952	156.119	0.203885	-0.198427
sgRNA_001614	ALDH4A1	228.756	315.424	0.37048	1.02045
sgRNA_001615	ALDH4A1	79.6789	31.861	-0.238183	-1.14915
sgRNA_001616	ALDH4A1	181.848	47.7915	0.178961	-1.02726
sgRNA_001617	ALDH5A1	138.474	318.61	0.00187167	1.04482
sgRNA_001618	ALDH5A1	201.446	385.518	0.258979	1.55675
sgRNA_001619	ALDH5A1	322.571	391.89	0.753518	1.60551
sgRNA_001620	ALDH6A1	160.643	162.491	0.0923841	-0.149672
sgRNA_001621	ALDH6A1	236.145	216.655	0.400651	0.264745
sgRNA_001622	ALDH6A1	253.495	203.91	0.471487	0.167235
sgRNA_001623	ALDH7A1	204.338	245.329	0.270785	0.484143
sgRNA_001624	ALDH7A1	141.366	143.374	0.0136776	-0.295937
sgRNA_001625	ALDH7A1	292.37	449.24	0.630212	2.0443
sgRNA_001626	ALDH8A1	179.278	426.937	0.168467	1.87366
sgRNA_001627	ALDH8A1	73.8958	98.769	-0.261795	-0.637221
sgRNA_001628	ALDH8A1	270.844	318.61	0.542323	1.04482
sgRNA_001629	ALDH9A1	93.4942	114.7	-0.181777	-0.515334
sgRNA_001630	ALDH9A1	117.912	54.1637	-0.0820819	-0.978506
sgRNA_001631	ALDH9A1	244.82	309.051	0.436069	0.971692
sgRNA_001632	ALDOA	104.097	210.282	-0.138488	0.21599
sgRNA_001633	ALDOA	193.736	328.168	0.227497	1.11796
sgRNA_001634	ALDOA	174.78	140.188	0.150102	-0.320314
sgRNA_001635	ALDOB	296.547	98.769	0.647265	-0.637221
sgRNA_001636	ALDOB	124.659	9.55829	-0.0545346	-1.31979
sgRNA_001637	ALDOB	154.539	270.818	0.0674604	0.679163
sgRNA_001638	ALDOC	183.133	79.6524	0.184208	-0.783486
sgRNA_001639	ALDOC	265.704	232.585	0.521334	0.386633
sgRNA_001640	ALDOC	274.378	321.796	0.556752	1.0692
sgRNA_001641	ALG1	181.205	315.424	0.176338	1.02045
sgRNA_001642	ALG1	390.041	426.937	1.02899	1.87366
sgRNA_001643	ALG1	151.647	238.957	0.0556544	0.435388
sgRNA_001644	ALG10	189.88	232.585	0.211756	0.386633
sgRNA_001645	ALG10	99.2774	331.354	-0.158165	1.14233
sgRNA_001646	ALG10	137.832	117.886	-0.000751877	-0.490957
sgRNA_001647	ALG10B	150.041	114.7	0.0490956	-0.515334
sgRNA_001648	ALG10B	104.739	149.747	-0.135865	-0.247182
sgRNA_001649	ALG10B	212.049	238.957	0.302268	0.435388
sgRNA_001650	ALG11	70.6829	133.816	-0.274913	-0.369069
sgRNA_001651	ALG11	117.912	124.258	-0.0820819	-0.442202
sgRNA_001652	ALG11	190.201	318.61	0.213067	1.04482
sgRNA_001653	ALG12	139.117	28.6749	0.00449522	-1.17353
sgRNA_001654	ALG13	232.29	258.074	0.38491	0.581653
sgRNA_001655	ALG13	30.8435	28.6749	-0.437573	-1.17353
sgRNA_001656	ALG13	233.254	200.724	0.388845	0.142858
sgRNA_001657	ALG14	198.876	232.585	0.248485	0.386633
sgRNA_001658	ALG14	311.005	538.45	0.706295	2.72687
sgRNA_001659	ALG14	366.587	159.305	0.933232	-0.174049
sgRNA_001660	ALG1L	101.848	200.724	-0.147671	0.142858
sgRNA_001661	ALG1L	136.868	121.072	-0.0046872	-0.466579
sgRNA_001662	ALG1L	122.089	92.3968	-0.0650288	-0.685976
sgRNA_001663	ALG1L2	120.161	197.538	-0.0728995	0.11848
sgRNA_001664	ALG1L2	137.51	146.56	-0.00206365	-0.271559
sgRNA_001665	ALG1L2	207.23	162.491	0.282591	-0.149672
sgRNA_001666	ALG2	148.755	213.469	0.0438485	0.240368
sgRNA_001667	ALG2	207.23	108.327	0.282591	-0.564089
sgRNA_001668	ALG2	79.0364	200.724	-0.240807	0.142858
sgRNA_001669	ALG3	53.6548	22.3027	-0.344437	-1.22228
sgRNA_001670	ALG3	310.362	302.679	0.703671	0.922937
sgRNA_001671	ALG3	80.3215	101.955	-0.23556	-0.612844
sgRNA_001672	ALG5	213.977	105.141	0.310139	-0.588467
sgRNA_001673	ALG5	143.615	162.491	0.0228601	-0.149672
sgRNA_001674	ALG5	251.567	86.0246	0.463616	-0.734731
sgRNA_001675	ALG6	280.483	309.051	0.581676	0.971692
sgRNA_001676	ALG6	307.792	200.724	0.693177	0.142858
sgRNA_001677	ALG6	272.772	340.912	0.550193	1.21547
sgRNA_001678	ALG8	101.848	299.493	-0.147671	0.89856
sgRNA_001679	ALG8	76.1448	267.632	-0.252613	0.654785
sgRNA_001680	ALG8	60.0805	50.9776	-0.318201	-1.00288
sgRNA_001681	ALG9	62.9721	31.861	-0.306395	-1.14915
sgRNA_001682	ALG9	205.623	223.027	0.276033	0.3135
sgRNA_001683	ALG9	198.555	175.235	0.247173	-0.0521619
sgRNA_001684	ALK	267.953	280.377	0.530517	0.752295
sgRNA_001685	ALK	230.041	312.238	0.375727	0.99607
sgRNA_001686	ALK	74.2171	73.2802	-0.260483	-0.832241
sgRNA_001687	ALKAL1	204.981	344.099	0.273409	1.23984
sgRNA_001688	ALKAL1	159.037	254.888	0.0858252	0.557275
sgRNA_001689	ALKAL1	147.47	60.5358	0.0386014	-0.929751
sgRNA_001690	ALKAL2	246.105	178.421	0.441316	-0.0277845
sgRNA_001691	ALKAL2	178.956	143.374	0.167155	-0.295937
sgRNA_001692	ALKAL2	301.688	235.771	0.668253	0.41101
sgRNA_001693	ALKBH1	242.571	168.863	0.426887	-0.100917
sgRNA_001694	ALKBH1	93.8155	248.516	-0.180465	0.50852
sgRNA_001695	ALKBH1	222.973	95.5829	0.346868	-0.661599
sgRNA_001696	ALKBH2	111.165	312.238	-0.109629	0.99607
sgRNA_001697	ALKBH2	179.278	105.141	0.168467	-0.588467
sgRNA_001698	ALKBH2	70.6829	76.4663	-0.274913	-0.807864
sgRNA_001699	ALKBH3	241.928	267.632	0.424263	0.654785
sgRNA_001700	ALKBH3	60.4018	22.3027	-0.31689	-1.22228
sgRNA_001701	ALKBH3	87.3898	0	-0.2067	-1.39292
sgRNA_001702	ALKBH4	173.816	31.861	0.146167	-1.14915
sgRNA_001703	ALKBH4	133.334	159.305	-0.0191167	-0.174049
sgRNA_001704	ALKBH4	195.342	178.421	0.234056	-0.0277845
sgRNA_001705	ALKBH5	199.519	194.352	0.251109	0.094103
sgRNA_001706	ALKBH5	190.844	178.421	0.215691	-0.0277845
sgRNA_001707	ALKBH5	233.896	168.863	0.391469	-0.100917
sgRNA_001708	ALKBH6	155.181	146.56	0.0700839	-0.271559
sgRNA_001709	ALKBH6	133.655	207.096	-0.0178049	0.191613
sgRNA_001710	ALKBH6	121.767	143.374	-0.0663406	-0.295937
sgRNA_001711	ALKBH7	121.125	73.2802	-0.0689641	-0.832241
sgRNA_001712	ALKBH7	89.6388	124.258	-0.197518	-0.442202
sgRNA_001713	ALKBH7	185.061	293.121	0.192079	0.849805
sgRNA_001714	ALKBH8	111.808	70.0941	-0.107006	-0.856619
sgRNA_001715	ALKBH8	95.7432	165.677	-0.172594	-0.125294
sgRNA_001716	ALKBH8	139.117	92.3968	0.00449522	-0.685976
sgRNA_001717	ALLC	140.723	152.933	0.0110541	-0.222804
sgRNA_001718	ALLC	153.896	309.051	0.0648368	0.971692
sgRNA_001719	ALLC	189.88	280.377	0.211756	0.752295
sgRNA_001720	ALMS1	261.527	165.677	0.504281	-0.125294
sgRNA_001721	ALMS1	113.735	146.56	-0.099135	-0.271559
sgRNA_001722	ALMS1	195.985	191.166	0.236679	0.0697255
sgRNA_001723	ALOX12	257.671	181.608	0.48854	-0.00340697
sgRNA_001724	ALOX12	54.2973	194.352	-0.341813	0.094103
sgRNA_001725	ALOX12	166.105	283.563	0.114684	0.776672
sgRNA_001726	ALOX12B	188.916	95.5829	0.20782	-0.661599
sgRNA_001727	ALOX12B	218.796	197.538	0.329815	0.11848
sgRNA_001728	ALOX12B	168.675	73.2802	0.125178	-0.832241
sgRNA_001729	ALOX15	270.523	286.749	0.541011	0.80105
sgRNA_001730	ALOX15	110.844	175.235	-0.110941	-0.0521619
sgRNA_001731	ALOX15	156.145	232.585	0.0740193	0.386633
sgRNA_001732	ALOX15B	149.398	152.933	0.046472	-0.222804
sgRNA_001733	ALOX15B	89.3175	117.886	-0.19883	-0.490957
sgRNA_001734	ALOX15B	213.334	267.632	0.307515	0.654785
sgRNA_001735	ALOX5	271.487	108.327	0.544946	-0.564089
sgRNA_001736	ALOX5	312.29	567.125	0.711542	2.94627
sgRNA_001737	ALOX5	263.455	117.886	0.512152	-0.490957
sgRNA_001738	ALOX5AP	247.712	465.17	0.447875	2.16619
sgRNA_001739	ALOX5AP	203.053	156.119	0.265538	-0.198427
sgRNA_001740	ALOX5AP	86.7472	3.1861	-0.209324	-1.36855
sgRNA_001741	ALOXE3	163.535	232.585	0.10419	0.386633
sgRNA_001742	ALOXE3	139.117	184.794	0.00449522	0.0209705
sgRNA_001743	ALOXE3	97.9923	149.747	-0.163412	-0.247182
sgRNA_001744	ALPI	311.647	965.387	0.708918	5.99345
sgRNA_001745	ALPI	112.45	137.002	-0.104382	-0.344692
sgRNA_001746	ALPI	226.507	375.959	0.361298	1.48362
sgRNA_001747	ALPK1	78.7151	98.769	-0.242118	-0.637221
sgRNA_001748	ALPK1	102.49	41.4193	-0.145047	-1.07602
sgRNA_001749	ALPK1	145.221	235.771	0.0294189	0.41101
sgRNA_001750	ALPK2	236.467	219.841	0.401963	0.289123
sgRNA_001751	ALPK2	63.2934	108.327	-0.305084	-0.564089
sgRNA_001752	ALPK2	229.72	38.2332	0.374416	-1.10039
sgRNA_001753	ALPK3	124.659	92.3968	-0.0545346	-0.685976
sgRNA_001754	ALPK3	139.438	9.55829	0.005807	-1.31979
sgRNA_001755	ALPK3	59.4379	162.491	-0.320825	-0.149672
sgRNA_001756	ALPL	101.848	117.886	-0.147671	-0.490957
sgRNA_001757	ALPL	105.382	57.3498	-0.133241	-0.954129
sgRNA_001758	ALPL	105.382	86.0246	-0.133241	-0.734731
sgRNA_001759	ALPP	112.45	175.235	-0.104382	-0.0521619
sgRNA_001760	ALPP	162.571	165.677	0.100255	-0.125294
sgRNA_001761	ALPP	116.306	172.049	-0.0886408	-0.0765394
sgRNA_001762	ALPPL2	153.896	127.444	0.0648368	-0.417824
sgRNA_001763	ALPPL2	210.764	267.632	0.297021	0.654785
sgRNA_001764	ALPPL2	254.459	175.235	0.475422	-0.0521619
sgRNA_001765	ALS2	232.29	92.3968	0.38491	-0.685976
sgRNA_001766	ALS2	134.298	60.5358	-0.0151814	-0.929751
sgRNA_001767	ALS2	232.932	242.143	0.387533	0.459765
sgRNA_001768	ALS2CL	257.029	232.585	0.485916	0.386633
sgRNA_001769	ALS2CL	221.687	267.632	0.341621	0.654785
sgRNA_001770	ALS2CL	146.506	162.491	0.034666	-0.149672
sgRNA_001771	ALS2CR12	186.988	439.681	0.19995	1.97117
sgRNA_001772	ALS2CR12	160	315.424	0.0897606	1.02045
sgRNA_001773	ALS2CR12	254.137	264.446	0.47411	0.630408
sgRNA_001774	ALX1	99.5987	89.2107	-0.156853	-0.710354
sgRNA_001775	ALX1	65.8636	130.63	-0.294589	-0.393447
sgRNA_001776	ALX1	131.085	66.908	-0.0282991	-0.880996
sgRNA_001777	ALX3	103.454	12.7444	-0.141112	-1.29541
sgRNA_001778	ALX3	182.812	133.816	0.182897	-0.369069
sgRNA_001779	ALX3	249.639	248.516	0.455746	0.50852
sgRNA_001780	ALX4	189.88	274.004	0.211756	0.70354
sgRNA_001781	ALX4	155.181	117.886	0.0700839	-0.490957
sgRNA_001782	ALX4	242.892	672.267	0.428198	3.75073
sgRNA_001783	ALYREF	142.972	47.7915	0.0202365	-1.02726
sgRNA_001784	ALYREF	188.595	172.049	0.206508	-0.0765394
sgRNA_001785	ALYREF	177.029	181.608	0.159285	-0.00340697
sgRNA_001786	AMACR	121.446	133.816	-0.0676524	-0.369069
sgRNA_001787	AMACR	59.7592	111.513	-0.319513	-0.539712
sgRNA_001788	AMACR	162.571	223.027	0.100255	0.3135
sgRNA_001789	AMBN	75.1809	114.7	-0.256548	-0.515334
sgRNA_001790	AMBN	88.9962	200.724	-0.200142	0.142858
sgRNA_001791	AMBN	136.868	296.307	-0.0046872	0.874182
sgRNA_001792	AMBP	226.185	137.002	0.359986	-0.344692
sgRNA_001793	AMBP	186.988	187.98	0.19995	0.045348
sgRNA_001794	AMBP	167.39	92.3968	0.119931	-0.685976
sgRNA_001795	AMBRA1	290.121	223.027	0.621029	0.3135
sgRNA_001796	AMBRA1	95.1007	73.2802	-0.175218	-0.832241
sgRNA_001797	AMBRA1	173.173	226.213	0.143543	0.337878
sgRNA_001798	AMD1	87.7111	19.1166	-0.205389	-1.24666
sgRNA_001799	AMD1	219.438	302.679	0.332439	0.922937
sgRNA_001800	AMD1	231.326	143.374	0.380974	-0.295937
sgRNA_001801	AMDHD1	101.205	3.1861	-0.150294	-1.36855
sgRNA_001802	AMDHD1	200.804	261.26	0.256356	0.60603
sgRNA_001803	AMDHD1	282.41	305.865	0.589547	0.947315
sgRNA_001804	AMDHD2	152.611	165.677	0.0595897	-0.125294
sgRNA_001805	AMDHD2	117.912	187.98	-0.0820819	0.045348
sgRNA_001806	AMDHD2	138.474	92.3968	0.00187167	-0.685976
sgRNA_001807	AMELX	55.9038	44.6054	-0.335254	-1.05164
sgRNA_001808	AMELX	107.631	22.3027	-0.124059	-1.22228
sgRNA_001809	AMELX	95.422	95.5829	-0.173906	-0.661599
sgRNA_001810	AMELY	59.7592	54.1637	-0.319513	-0.978506
sgRNA_001811	AMELY	126.908	133.816	-0.0453522	-0.369069
sgRNA_001812	AMELY	91.2452	130.63	-0.190959	-0.393447
sgRNA_001813	AMER1	128.514	140.188	-0.0387933	-0.320314
sgRNA_001814	AMER1	178.635	363.215	0.165843	1.38611
sgRNA_001815	AMER1	272.451	312.238	0.548882	0.99607
sgRNA_001816	AMER2	147.149	79.6524	0.0372896	-0.783486
sgRNA_001817	AMER2	98.9561	181.608	-0.159477	-0.00340697
sgRNA_001818	AMER2	223.615	121.072	0.349492	-0.466579
sgRNA_001819	AMER3	261.527	130.63	0.504281	-0.393447
sgRNA_001820	AMER3	258.635	210.282	0.492475	0.21599
sgRNA_001821	AMER3	130.442	130.63	-0.0309227	-0.393447
sgRNA_001822	AMFR	136.547	149.747	-0.00599897	-0.247182
sgRNA_001823	AMFR	76.7874	6.37219	-0.249989	-1.34417
sgRNA_001824	AMFR	124.98	92.3968	-0.0532229	-0.685976
sgRNA_001825	AMH	115.984	200.724	-0.0899525	0.142858
sgRNA_001826	AMH	121.125	178.421	-0.0689641	-0.0277845
sgRNA_001827	AMH	184.739	121.072	0.190767	-0.466579
sgRNA_001828	AMHR2	124.338	114.7	-0.0558464	-0.515334
sgRNA_001829	AMHR2	116.948	19.1166	-0.0860172	-1.24666
sgRNA_001830	AMHR2	277.27	165.677	0.568558	-0.125294
sgRNA_001831	AMIGO1	133.655	172.049	-0.0178049	-0.0765394
sgRNA_001832	AMIGO1	174.458	235.771	0.14879	0.41101
sgRNA_001833	AMIGO1	194.057	245.329	0.228809	0.484143
sgRNA_001834	AMIGO2	216.547	226.213	0.320633	0.337878
sgRNA_001835	AMIGO2	40.482	44.6054	-0.39822	-1.05164
sgRNA_001836	AMIGO2	186.025	232.585	0.196014	0.386633
sgRNA_001837	AMIGO3	159.679	95.5829	0.0884488	-0.661599
sgRNA_001838	AMIGO3	142.008	54.1637	0.0163012	-0.978506
sgRNA_001839	AMIGO3	188.274	248.516	0.205197	0.50852
sgRNA_001840	AMMECR1	232.611	302.679	0.386222	0.922937
sgRNA_001841	AMMECR1	138.474	286.749	0.00187167	0.80105
sgRNA_001842	AMMECR1	176.707	146.56	0.157973	-0.271559
sgRNA_001843	AMMECR1L	194.699	15.9305	0.231432	-1.27104
sgRNA_001844	AMMECR1L	58.4741	137.002	-0.32476	-0.344692
sgRNA_001845	AMMECR1L	148.755	86.0246	0.0438485	-0.734731
sgRNA_001846	AMN	139.117	121.072	0.00449522	-0.466579
sgRNA_001847	AMN	106.346	35.0471	-0.129306	-1.12477
sgRNA_001848	AMN	188.916	86.0246	0.20782	-0.734731
sgRNA_001849	AMN1	215.904	334.54	0.318009	1.16671
sgRNA_001850	AMN1	214.94	210.282	0.314074	0.21599
sgRNA_001851	AMN1	148.113	66.908	0.0412249	-0.880996
sgRNA_001852	AMOT	58.7954	60.5358	-0.323448	-0.929751
sgRNA_001853	AMOT	180.241	137.002	0.172402	-0.344692
sgRNA_001854	AMOT	209.157	274.004	0.290462	0.70354
sgRNA_001855	AMOTL1	14.1366	0	-0.505785	-1.39292
sgRNA_001856	AMOTL1	185.382	114.7	0.193391	-0.515334
sgRNA_001857	AMOTL1	262.812	245.329	0.509528	0.484143
sgRNA_001858	AMOTL2	168.996	238.957	0.12649	0.435388
sgRNA_001859	AMOTL2	153.253	50.9776	0.0622133	-1.00288
sgRNA_001860	AMOTL2	190.844	391.89	0.215691	1.60551
sgRNA_001861	AMPD1	64.8998	12.7444	-0.298525	-1.29541
sgRNA_001862	AMPD1	134.298	168.863	-0.0151814	-0.100917
sgRNA_001863	AMPD1	140.723	79.6524	0.0110541	-0.783486
sgRNA_001864	AMPD2	130.121	178.421	-0.0322345	-0.0277845
sgRNA_001865	AMPD2	168.354	277.19	0.123867	0.727917
sgRNA_001866	AMPD2	103.454	60.5358	-0.141112	-0.929751
sgRNA_001867	AMPD3	167.711	95.5829	0.121243	-0.661599
sgRNA_001868	AMPD3	116.948	95.5829	-0.0860172	-0.661599
sgRNA_001869	AMPD3	245.463	86.0246	0.438693	-0.734731
sgRNA_001870	AMPH	95.1007	79.6524	-0.175218	-0.783486
sgRNA_001871	AMPH	133.334	229.399	-0.0191167	0.362255
sgRNA_001872	AMPH	130.121	175.235	-0.0322345	-0.0521619
sgRNA_001873	AMT	167.069	261.26	0.11862	0.60603
sgRNA_001874	AMT	106.024	31.861	-0.130618	-1.14915
sgRNA_001875	AMT	148.113	321.796	0.0412249	1.0692
sgRNA_001876	AMTN	203.053	289.935	0.265538	0.825427
sgRNA_001877	AMTN	77.4299	229.399	-0.247365	0.362255
sgRNA_001878	AMTN	162.571	140.188	0.100255	-0.320314
sgRNA_001879	AMY1A	115.342	105.141	-0.0925761	-0.588467
sgRNA_001880	AMY1A	192.45	242.143	0.22225	0.459765
sgRNA_001881	AMY1A	246.426	465.17	0.442628	2.16619
sgRNA_001882	AMY1C	44.6588	108.327	-0.381166	-0.564089
sgRNA_001883	AMY1C	142.33	286.749	0.017613	0.80105
sgRNA_001884	AMY1C	200.483	369.587	0.255044	1.43486
sgRNA_001885	AMY2A	104.739	184.794	-0.135865	0.0209705
sgRNA_001886	AMY2A	82.2492	9.55829	-0.227689	-1.31979
sgRNA_001887	AMY2A	222.651	315.424	0.345557	1.02045
sgRNA_001888	AMY2B	109.559	15.9305	-0.116188	-1.27104
sgRNA_001889	AMY2B	43.0523	47.7915	-0.387725	-1.02726
sgRNA_001890	AMY2B	39.1969	15.9305	-0.403467	-1.27104
sgRNA_001891	AMZ1	208.193	254.888	0.286527	0.557275
sgRNA_001892	AMZ1	139.117	172.049	0.00449522	-0.0765394
sgRNA_001893	AMZ1	264.74	248.516	0.517399	0.50852
sgRNA_001894	AMZ2	84.8195	162.491	-0.217195	-0.149672
sgRNA_001895	AMZ2	139.117	216.655	0.00449522	0.264745
sgRNA_001896	AMZ2	152.611	152.933	0.0595897	-0.222804
sgRNA_001897	ANAPC1	163.213	89.2107	0.102878	-0.710354
sgRNA_001898	ANAPC1	80.3215	105.141	-0.23556	-0.588467
sgRNA_001899	ANAPC1	69.7191	165.677	-0.278848	-0.125294
sgRNA_001900	ANAPC10	194.057	159.305	0.228809	-0.174049
sgRNA_001901	ANAPC10	131.085	19.1166	-0.0282991	-1.24666
sgRNA_001902	ANAPC10	172.209	105.141	0.139608	-0.588467
sgRNA_001903	ANAPC11	75.5022	207.096	-0.255236	0.191613
sgRNA_001904	ANAPC11	239.358	299.493	0.413769	0.89856
sgRNA_001905	ANAPC11	230.683	350.471	0.378351	1.2886
sgRNA_001906	ANAPC13	184.739	50.9776	0.190767	-1.00288
sgRNA_001907	ANAPC13	95.7432	92.3968	-0.172594	-0.685976
sgRNA_001908	ANAPC13	106.346	70.0941	-0.129306	-0.856619
sgRNA_001909	ANAPC15	222.009	152.933	0.342933	-0.222804
sgRNA_001910	ANAPC15	190.844	165.677	0.215691	-0.125294
sgRNA_001911	ANAPC15	243.535	411.007	0.430822	1.75177
sgRNA_001912	ANAPC16	99.92	0	-0.155541	-1.39292
sgRNA_001913	ANAPC16	149.077	235.771	0.0451602	0.41101
sgRNA_001914	ANAPC16	120.161	92.3968	-0.0728995	-0.685976
sgRNA_001915	ANAPC2	408.033	595.8	1.10245	3.16567
sgRNA_001916	ANAPC2	175.101	124.258	0.151414	-0.442202
sgRNA_001917	ANAPC2	156.788	187.98	0.0766428	0.045348
sgRNA_001918	ANAPC4	205.944	267.632	0.277344	0.654785
sgRNA_001919	ANAPC4	151.647	299.493	0.0556544	0.89856
sgRNA_001920	ANAPC4	121.125	184.794	-0.0689641	0.0209705
sgRNA_001921	ANAPC5	226.828	235.771	0.36261	0.41101
sgRNA_001922	ANAPC5	133.012	3.1861	-0.0204285	-1.36855
sgRNA_001923	ANAPC5	150.362	156.119	0.0504073	-0.198427
sgRNA_001924	ANAPC7	177.029	95.5829	0.159285	-0.661599
sgRNA_001925	ANAPC7	97.9923	165.677	-0.163412	-0.125294
sgRNA_001926	ANAPC7	120.804	127.444	-0.0702759	-0.417824
sgRNA_001927	ANGEL1	250.603	618.103	0.459681	3.33631
sgRNA_001928	ANGEL1	208.193	92.3968	0.286527	-0.685976
sgRNA_001929	ANGEL1	319.037	280.377	0.739089	0.752295
sgRNA_001930	ANGEL2	266.667	181.608	0.52527	-0.00340697
sgRNA_001931	ANGEL2	207.551	140.188	0.283903	-0.320314
sgRNA_001932	ANGEL2	36.3053	101.955	-0.415273	-0.612844
sgRNA_001933	ANGPT1	166.426	229.399	0.115996	0.362255
sgRNA_001934	ANGPT1	185.703	143.374	0.194703	-0.295937
sgRNA_001935	ANGPT1	224.579	133.816	0.353427	-0.369069
sgRNA_001936	ANGPT2	152.29	95.5829	0.058278	-0.661599
sgRNA_001937	ANGPT2	146.828	54.1637	0.0359778	-0.978506
sgRNA_001938	ANGPT2	226.185	318.61	0.359986	1.04482
sgRNA_001939	ANGPT4	304.579	324.982	0.680059	1.09358
sgRNA_001940	ANGPT4	127.872	264.446	-0.0414169	0.630408
sgRNA_001941	ANGPT4	177.029	219.841	0.159285	0.289123
sgRNA_001942	ANGPTL1	125.623	162.491	-0.0505993	-0.149672
sgRNA_001943	ANGPTL1	121.125	79.6524	-0.0689641	-0.783486
sgRNA_001944	ANGPTL1	107.31	168.863	-0.12537	-0.100917
sgRNA_001945	ANGPTL2	181.205	114.7	0.176338	-0.515334
sgRNA_001946	ANGPTL2	205.623	152.933	0.276033	-0.222804
sgRNA_001947	ANGPTL2	318.073	347.285	0.735154	1.26422
sgRNA_001948	ANGPTL3	96.7071	105.141	-0.168659	-0.588467
sgRNA_001949	ANGPTL3	203.695	353.657	0.268162	1.31298
sgRNA_001950	ANGPTL3	184.739	203.91	0.190767	0.167235
sgRNA_001951	ANGPTL4	194.378	248.516	0.23012	0.50852
sgRNA_001952	ANGPTL4	248.997	258.074	0.453122	0.581653
sgRNA_001953	ANGPTL4	134.298	127.444	-0.0151814	-0.417824
sgRNA_001954	ANGPTL5	75.5022	38.2332	-0.255236	-1.10039
sgRNA_001955	ANGPTL5	159.679	245.329	0.0884488	0.484143
sgRNA_001956	ANGPTL5	213.655	296.307	0.308827	0.874182
sgRNA_001957	ANGPTL6	61.0444	229.399	-0.314266	0.362255
sgRNA_001958	ANGPTL6	141.366	105.141	0.0136776	-0.588467
sgRNA_001959	ANGPTL6	178.635	251.702	0.165843	0.532898
sgRNA_001960	ANGPTL7	116.627	251.702	-0.087329	0.532898
sgRNA_001961	ANGPTL7	165.784	82.8385	0.113373	-0.759109
sgRNA_001962	ANGPTL7	222.651	360.029	0.345557	1.36173
sgRNA_001963	ANHX	164.498	223.027	0.108125	0.3135
sgRNA_001964	ANHX	87.3898	124.258	-0.2067	-0.442202
sgRNA_001965	ANHX	232.932	315.424	0.387533	1.02045
sgRNA_001966	ANK1	177.992	22.3027	0.16322	-1.22228
sgRNA_001967	ANK1	101.848	57.3498	-0.147671	-0.954129
sgRNA_001968	ANK1	216.547	353.657	0.320633	1.31298
sgRNA_001969	ANK2	115.984	31.861	-0.0899525	-1.14915
sgRNA_001970	ANK2	252.852	235.771	0.468863	0.41101
sgRNA_001971	ANK2	308.435	356.843	0.6958	1.33735
sgRNA_001972	ANK3	154.86	70.0941	0.0687722	-0.856619
sgRNA_001973	ANK3	167.711	124.258	0.121243	-0.442202
sgRNA_001974	ANK3	122.41	70.0941	-0.0637171	-0.856619
sgRNA_001975	ANKAR	150.683	258.074	0.0517191	0.581653
sgRNA_001976	ANKAR	240.322	229.399	0.417704	0.362255
sgRNA_001977	ANKAR	163.856	149.747	0.105502	-0.247182
sgRNA_001978	ANKDD1A	196.948	375.959	0.240615	1.48362
sgRNA_001979	ANKDD1A	175.101	286.749	0.151414	0.80105
sgRNA_001980	ANKDD1A	237.109	86.0246	0.404586	-0.734731
sgRNA_001981	ANKDD1B	160	248.516	0.0897606	0.50852
sgRNA_001982	ANKDD1B	147.47	105.141	0.0386014	-0.588467
sgRNA_001983	ANKDD1B	110.522	124.258	-0.112253	-0.442202
sgRNA_001984	ANKEF1	176.065	404.634	0.155349	1.70302
sgRNA_001985	ANKEF1	216.868	140.188	0.321945	-0.320314
sgRNA_001986	ANKEF1	200.161	283.563	0.253732	0.776672
sgRNA_001987	ANKFN1	250.603	143.374	0.459681	-0.295937
sgRNA_001988	ANKFN1	180.884	226.213	0.175026	0.337878
sgRNA_001989	ANKFN1	114.057	76.4663	-0.0978232	-0.807864
sgRNA_001990	ANKFY1	186.988	411.007	0.19995	1.75177
sgRNA_001991	ANKFY1	235.824	446.054	0.399339	2.01992
sgRNA_001992	ANKFY1	134.94	267.632	-0.0125578	0.654785
sgRNA_001993	ANKH	25.0603	54.1637	-0.461185	-0.978506
sgRNA_001994	ANKH	174.137	3.1861	0.147479	-1.36855
sgRNA_001995	ANKH	101.526	57.3498	-0.148982	-0.954129
sgRNA_001996	ANKHD1-EIF4EBP3	240.001	286.749	0.416392	0.80105
sgRNA_001997	ANKHD1-EIF4EBP3	98.9561	60.5358	-0.159477	-0.929751
sgRNA_001998	ANKHD1-EIF4EBP3	192.772	411.007	0.223562	1.75177
sgRNA_001999	ANKIB1	213.013	235.771	0.306203	0.41101
[truncated: 54,763 more rows]

## Sheet: Screen 1 Gene-level
id	num	pos|score	pos|p-value	pos|fdr	pos|rank	pos|goodsgrna	pos|lfc
LRRC15	3	8.5523e-14	2.6211e-07	0.00495	1	3	4.748
ACE2	3	7.6231e-06	2.6473e-05	0.25	2	3	2.1343
ERI2	3	3.2916e-05	0.00010353	0.651815	3	3	1.4893
OR4L1	3	9.2423e-05	0.0002781	0.812191	4	3	1.5155
TFF2	3	0.0001232	0.00037718	0.812191	5	3	1.262
SNAPC5	3	0.00014376	0.00044428	0.812191	6	3	1.4562
COL11A2	3	0.00014801	0.00045686	0.812191	7	2	1.7068
PRAMEF9	2	0.0001586	0.00031637	0.812191	8	1	0.68597
KLHL21	3	0.0001611	0.00049093	0.812191	9	3	1.1857
ELN	3	0.00018503	0.00056013	0.812191	10	1	0.35672
FXYD4	3	0.00025571	0.00076301	0.812191	11	2	1.6416
GALNT5	3	0.00029076	0.00086575	0.812191	12	1	-0.1293
OR2T5	3	0.0003316	0.00099052	0.812191	13	3	1.6945
KREMEN1	3	0.00034362	0.0010277	0.812191	14	1	-0.17488
PGRMC2	3	0.00037917	0.0011279	0.812191	15	3	1.2269
RUNDC1	3	0.00039647	0.0011719	0.812191	16	1	-0.29169
FARP1	3	0.00040799	0.001207	0.812191	17	3	1.0032
REEP4	3	0.00043305	0.0012909	0.812191	18	2	1.5959
GNAT2	3	0.00044933	0.0013376	0.812191	19	1	-0.17471
C10orf95	3	0.00045344	0.0013562	0.812191	20	2	1.617
KLHDC9	3	0.00045914	0.0013659	0.812191	21	3	1.7045
ITPA	3	0.00046768	0.0013957	0.812191	22	3	1.1698
VWC2	3	0.00047299	0.0014062	0.812191	23	3	1.5333
TCF7	3	0.00047795	0.0014178	0.812191	24	3	1.1185
PLIN2	3	0.00048152	0.0014267	0.812191	25	3	1.2542
OR56A4	3	0.00048477	0.0014345	0.812191	26	3	1.2615
ZNF14	3	0.00050218	0.0014739	0.812191	27	3	0.88556
ZBTB3	3	0.00050461	0.0014849	0.812191	28	3	1.3942
FAM151B	3	0.00051371	0.0015053	0.812191	29	3	1.4485
BTNL9	3	0.00052018	0.0015231	0.812191	30	3	1.5913
GSG1	3	0.00054308	0.0015887	0.812191	31	3	1.081
FAM89B	3	0.00054814	0.0016039	0.812191	32	3	1.704
CNBD2	3	0.00055503	0.0016264	0.812191	33	2	1.0053
FAP	3	0.0005624	0.0016421	0.812191	34	2	1.5317
MRPS26	3	0.00056671	0.0016568	0.812191	35	3	1.5488
FGF23	3	0.00058266	0.0017045	0.812191	36	2	1.5122
IER2	3	0.00060788	0.00177	0.812191	37	1	0.14264
HIST1H3I	3	0.0006481	0.0018927	0.812191	38	3	1.254
ETV3	3	0.00066073	0.001931	0.812191	39	1	-2.1255
LIM2	3	0.00068294	0.0019855	0.812191	40	2	1.5501
TMEM43	2	0.00068719	0.0012883	0.812191	41	1	1.6494
GRASP	3	0.00069404	0.0020133	0.812191	42	2	1.6349
CYHR1	3	0.00069471	0.0020143	0.812191	43	3	1.2433
MCMDC2	3	0.00070848	0.002051	0.812191	44	3	1.2287
BPIFC	3	0.00071005	0.0020521	0.812191	45	2	1.6442
BCL2L13	3	0.00071357	0.0020641	0.812191	46	3	0.82253
USP2	3	0.00076642	0.0022156	0.849943	47	3	0.88796
ANKFY1	3	0.00079702	0.0023026	0.849943	48	3	0.98266
ZNF45	3	0.00081926	0.0023619	0.849943	49	2	0.59726
PMFBP1	3	0.00083113	0.0023891	0.849943	50	3	1.3656
FER1L6	3	0.0008721	0.0025066	0.849943	51	1	-0.23073
ADCY10	3	0.00087753	0.0025223	0.849943	52	3	1.0399
COMMD2	3	0.00090668	0.0026046	0.849943	53	3	1.0453
USP17L24	1	0.0009076	0.00090559	0.812191	54	1	2.6976
KLHL32	3	0.00091712	0.0026361	0.849943	55	3	1.1989
RNF187	3	0.00092494	0.0026596	0.849943	56	1	0.46362
ALG8	3	0.00093089	0.0026748	0.849943	57	2	1.5468
AGAP4	3	0.00093735	0.002699	0.849943	58	2	1.4775
DOK2	3	0.00095429	0.0027446	0.849943	59	3	1.1454
LCE3C	3	0.00095481	0.0027451	0.849943	60	3	0.93342
PABPC4	3	0.00097778	0.0028022	0.853641	61	2	0.91088
DCAF7	3	0.0009943	0.0028505	0.85455	62	3	0.95899
GTF2H5	3	0.0010563	0.0030313	0.858657	63	3	1.414
DNAJC3	3	0.0010834	0.003112	0.858657	64	1	0.25873
CBWD3	1	0.0010838	0.0010676	0.812191	65	1	2.4599
TUBGCP5	3	0.0011098	0.0031818	0.858657	66	2	1.4244
AMY1C	3	0.001127	0.0032248	0.858657	67	3	1.0055
CENPO	3	0.0011363	0.0032552	0.858657	68	1	0.52573
SLC46A3	3	0.0011486	0.0032866	0.858657	69	3	1.2788
LSS	3	0.0011518	0.0032966	0.858657	70	3	1.1942
FASTK	3	0.0011684	0.0033469	0.858657	71	3	1.0027
MSX2	3	0.0011891	0.0034025	0.858657	72	1	0.46907
AGL	3	0.0011978	0.0034219	0.858657	73	2	1.4058
MACF1	3	0.0012145	0.0034664	0.858657	74	2	1.4671
RAC1	3	0.001229	0.0035078	0.858657	75	3	1.3165
SPRY1	3	0.0012415	0.0035414	0.858657	76	3	1.0018
SLC25A36	3	0.0012419	0.0035422	0.858657	77	1	0.41533
NAALADL1	3	0.0012441	0.0035461	0.858657	78	2	1.3177
SNX7	3	0.0012869	0.0036625	0.865155	79	3	1.4917
C3orf38	3	0.0012948	0.0036845	0.865155	80	1	0.39633
MYDGF	3	0.0013108	0.0037306	0.865155	81	2	1.5226
TIMM44	3	0.0013459	0.0038239	0.865155	82	2	1.4593
IFT27	3	0.0013476	0.0038266	0.865155	83	1	-1.7381
BMT2	3	0.001368	0.0038832	0.865155	84	2	1.6381
ZNF316	3	0.0014038	0.0039697	0.865155	85	3	1.2753
DHPS	3	0.0014174	0.0040043	0.865155	86	2	1.4893
SEC61A2	3	0.0014265	0.0040284	0.865155	87	2	1.4885
CPA4	3	0.0014278	0.004031	0.865155	88	3	1.0289
OR5H14	3	0.0014532	0.0041091	0.87201	89	2	1.2346
PTPRE	3	0.001506	0.0042664	0.890643	90	3	1.166
PDLIM5	3	0.0015589	0.0044226	0.890643	91	1	-1.5201
OR56A1	3	0.0015622	0.0044373	0.890643	92	3	1.1596
PGAM1	3	0.0015899	0.0045112	0.890643	93	2	1.3063
MRPL14	3	0.0015977	0.0045379	0.890643	94	3	0.9065
LATS2	3	0.0016117	0.0045793	0.890643	95	1	-0.49933
TNRC6B	3	0.0016499	0.0046842	0.890643	96	3	0.86683
C1orf141	3	0.0016645	0.004734	0.890643	97	2	0.74882
RIC1	3	0.0016847	0.0047885	0.890643	98	2	1.4706
CST11	3	0.0017173	0.0048761	0.890643	99	1	-0.43041
LANCL3	3	0.0017701	0.0050228	0.890643	100	1	-0.51593
METTL18	3	0.0018051	0.0051193	0.890643	101	2	1.5086
HPS6	3	0.0018157	0.0051513	0.890643	102	3	1.0415
PCNP	3	0.0018229	0.005168	0.890643	103	1	-1.1109
LRRIQ1	3	0.001861	0.005276	0.890643	104	3	0.94222
PANK2	3	0.0018694	0.005296	0.890643	105	2	1.3622
TMEM86B	3	0.0018757	0.0053143	0.890643	106	1	-0.47671
ADAP2	3	0.0018794	0.0053237	0.890643	107	3	1.1905
RASGRP3	3	0.0019285	0.0054632	0.890643	108	1	-0.90038
SNRPD2	3	0.0019331	0.0054742	0.890643	109	3	0.80204
SYCP2L	3	0.0019347	0.0054784	0.890643	110	3	1.0457
STC2	3	0.00194	0.0054946	0.890643	111	3	1.2589
CTTNBP2	3	0.0019561	0.0055486	0.890643	112	3	0.93992
ITGA9	3	0.0019813	0.0056042	0.890643	113	1	0.29681
MIXL1	3	0.0019978	0.0056461	0.890643	114	3	0.92863
CD63	3	0.0020133	0.0056923	0.890643	115	3	0.98668
CLVS2	3	0.0020229	0.0057185	0.890643	116	3	1.3255
MMACHC	3	0.0020341	0.0057484	0.890643	117	1	-0.44462
SPDL1	3	0.0020869	0.0058831	0.890643	118	1	0.38358
SLC4A7	3	0.0021079	0.0059371	0.890643	119	3	1.3659
U2AF1L5	3	0.0021088	0.0059392	0.890643	120	3	0.93797
RNF215	3	0.0021184	0.0059633	0.890643	121	2	1.3965
ADORA1	3	0.0021253	0.0059858	0.890643	122	3	0.90806
NEIL1	3	0.0021332	0.0060105	0.890643	123	3	0.87014
NODAL	3	0.0021397	0.0060267	0.890643	124	1	0.42413
WDR59	3	0.0021516	0.0060535	0.890643	125	2	1.3495
ZEB2	3	0.0021685	0.0061059	0.890643	126	3	1.2682
TMEM107	3	0.0021711	0.0061132	0.890643	127	2	1.4324
RPL3L	3	0.0021925	0.0061688	0.890643	128	1	0.34721
MED16	3	0.0022076	0.0062186	0.890643	129	2	1.3128
FBXO17	3	0.0022118	0.0062291	0.890643	130	2	1.4263
DST	3	0.0022338	0.0062846	0.890643	131	3	0.87499
ZNF789	3	0.0022453	0.0063156	0.890643	132	1	-0.24657
ADRA2C	3	0.0022472	0.0063208	0.890643	133	2	1.5132
ITGB3	3	0.0022875	0.0064204	0.890643	134	3	1.0876
TBR1	3	0.0022981	0.0064529	0.890643	135	1	-2.2153
RAB10	3	0.0023101	0.0064912	0.890643	136	3	1.2979
RGPD3	3	0.0023458	0.0065971	0.890643	137	3	0.90114
NEUROD6	3	0.0023509	0.0066118	0.890643	138	1	-0.45011
ARHGAP9	3	0.0023739	0.0066678	0.890643	139	2	1.2261
IL31	3	0.0023855	0.0067009	0.890643	140	2	1.3186
ST6GALNAC4	3	0.0024037	0.0067423	0.890643	141	3	0.90855
TMEM179	3	0.0024564	0.0068781	0.890643	142	2	0.88964
TRIM11	3	0.0024635	0.006898	0.890643	143	3	0.7915
ZC3H12D	3	0.0024771	0.0069383	0.890643	144	2	1.3049
LYPD2	3	0.002486	0.0069682	0.890643	145	2	1.3189
NPAS1	3	0.002498	0.0069971	0.890643	146	2	1.2879
KRT23	3	0.0025092	0.0070238	0.890643	147	1	-0.29792
CYP20A1	3	0.0025375	0.0070988	0.890643	148	3	0.79987
TAS1R1	3	0.002562	0.0071669	0.890643	149	2	0.61227
IL25	3	0.0025915	0.007255	0.890643	150	2	1.2723
GDPD3	3	0.0026044	0.0072833	0.890643	151	3	1.0912
KATNBL1	3	0.0026145	0.0073126	0.890643	152	3	0.98659
MRPS14	3	0.0026148	0.0073137	0.890643	153	2	0.75098
CD37	3	0.0026265	0.0073472	0.890643	154	3	0.85508
ATP8A2	3	0.0026676	0.007461	0.890643	155	2	0.73649
IK	2	0.0026946	0.0052178	0.890643	156	1	0.43705
TMEM229B	3	0.0027617	0.007709	0.890643	157	2	1.3461
RND1	3	0.0027731	0.007743	0.890643	158	1	0.41604
PTPN3	3	0.0028177	0.0078631	0.890643	159	3	0.86624
CNIH3	3	0.0028219	0.0078772	0.890643	160	3	0.84073
NPPA	3	0.0028259	0.0078893	0.890643	161	3	0.95933
C16orf70	3	0.0028504	0.0079601	0.890643	162	2	1.3576
SCUBE2	3	0.0028786	0.0080445	0.890643	163	1	0.5231
TRAIP	3	0.0028841	0.0080591	0.890643	164	3	0.94356
RIPK4	3	0.0029178	0.0081556	0.890643	165	2	1.377
NDUFB6	3	0.0029314	0.0081907	0.890643	166	2	0.93266
AHSG	3	0.0029372	0.0082028	0.890643	167	3	1.4693
GIT1	3	0.0029404	0.0082117	0.890643	168	2	1.3072
DCTN3	3	0.0029842	0.0083275	0.890643	169	1	-0.048212
LSM6	3	0.0030323	0.0084612	0.890643	170	3	1.0572
MRGPRG	3	0.0030369	0.0084759	0.890643	171	2	1.1072
FBN2	3	0.0030545	0.0085194	0.890643	172	3	0.96349
XPA	3	0.0030847	0.0085949	0.890643	173	2	1.2422
TRIM4	3	0.0031313	0.0087291	0.890643	174	2	1.3289
C8orf31	3	0.0031425	0.0087579	0.890643	175	1	0.37921
GNS	3	0.0031484	0.0087726	0.890643	176	3	1.0481
KCNA6	3	0.0031748	0.0088397	0.890643	177	2	1.2395
NUF2	3	0.0031883	0.0088764	0.890643	178	3	1.0686
FANCL	3	0.0031917	0.0088861	0.890643	179	2	1.2946
REG1A	3	0.0031952	0.0088906	0.890643	180	2	0.82758
HTR1E	3	0.0032035	0.0089047	0.890643	181	2	1.4548
SEC16A	3	0.0032086	0.0089199	0.890643	182	2	1.2666
TMEM121	3	0.003217	0.0089451	0.890643	183	2	1.3641
ACOXL	3	0.0032308	0.0089765	0.890643	184	3	0.85982
TMEM144	3	0.0033007	0.0091742	0.890643	185	2	0.65866
SLC25A42	3	0.003336	0.0092669	0.890643	186	3	1.0186
FSD1L	3	0.0033535	0.0093152	0.890643	187	2	0.49023
CDC23	3	0.0033751	0.009365	0.890643	188	3	0.84926
UBAP2	3	0.0034062	0.0094399	0.890643	189	2	0.56441
FNDC4	3	0.0034181	0.009474	0.890643	190	2	1.2541
CHRNA10	3	0.0034409	0.0095353	0.890643	191	3	0.88086
POLD1	3	0.0034495	0.0095621	0.890643	192	2	1.2796
UGT1A7	3	0.003459	0.0095862	0.890643	193	1	-0.59372
ST13	3	0.0034846	0.0096533	0.890643	194	3	1.2212
C15orf56	3	0.0034906	0.0096722	0.890643	195	3	0.84833
PNPLA8	3	0.003496	0.0096874	0.890643	196	3	0.92376
RAB11FIP1	3	0.0035117	0.0097351	0.890643	197	1	-0.38777
KRTAP10-11	3	0.0035645	0.0098829	0.890643	198	2	0.6919
RBAK-RBAKDN	3	0.0035767	0.0099138	0.890643	199	2	1.2023
NF1	3	0.0036172	0.010012	0.890643	200	2	0.68752
DDO	3	0.0036586	0.010131	0.890643	201	3	0.8245
ZFP36L2	3	0.0036646	0.010146	0.890643	202	2	1.3269
VPS37C	3	0.00367	0.010159	0.890643	203	1	-0.32098
CADPS	3	0.0036775	0.010179	0.890643	204	3	0.9009
MUC13	3	0.0036838	0.010198	0.890643	205	3	0.8681
PIGH	3	0.0036939	0.010223	0.890643	206	3	0.87135
APBA3	3	0.0037002	0.010238	0.890643	207	3	0.91595
CD48	3	0.0037227	0.010305	0.890643	208	1	0.47759
PACRG	3	0.003728	0.010321	0.890643	209	2	1.2448
CEP170B	3	0.0037396	0.010349	0.890643	210	3	0.86995
ZNF549	3	0.0037462	0.010368	0.890643	211	2	1.2465
SMYD5	3	0.0037754	0.010447	0.890643	212	1	-0.46754
ZFP57	3	0.0037818	0.010459	0.890643	213	3	0.72022
SLC22A14	3	0.0037933	0.010485	0.890643	214	3	0.90257
TADA2B	3	0.0038048	0.010521	0.890643	215	2	1.2594
FOSL1	3	0.0038249	0.010575	0.890643	216	3	0.87854
PMAIP1	3	0.0038282	0.010585	0.890643	217	1	0.52436
KXD1	3	0.0038424	0.010626	0.890643	218	3	0.85168
PITX3	3	0.0038809	0.010724	0.890643	219	2	0.58537
GOLGA8M	3	0.0039155	0.010821	0.890643	220	3	1.1325
UBTD1	3	0.0039336	0.010864	0.890643	221	1	-0.076079
LOC100129940	3	0.003955	0.01093	0.890643	222	3	0.93085
LRR1	3	0.0039588	0.01094	0.890643	223	2	1.2887
NACC2	3	0.0039644	0.010957	0.890643	224	2	1.3065
ANP32E	3	0.0040208	0.011126	0.890643	225	2	1.2031
DNAH10	3	0.0040222	0.011131	0.890643	226	3	0.76365
CSGALNACT2	3	0.0040248	0.011139	0.890643	227	3	0.87374
PDE4D	3	0.0040416	0.011174	0.890643	228	3	1.1785
LRMP	3	0.0040436	0.011179	0.890643	229	3	1.0454
OMD	3	0.0040617	0.011224	0.890643	230	3	0.8531
TTC17	3	0.0040852	0.01128	0.890643	231	2	1.2099
DHFR2	2	0.004097	0.0078725	0.890643	232	2	1.3019
TBC1D8	3	0.0041023	0.01132	0.890643	233	3	0.7352
TSPEAR	3	0.0041043	0.011327	0.890643	234	2	1.2269
PPP1R1C	3	0.0041056	0.011331	0.890643	235	3	1.0213
MAT2A	3	0.0041446	0.011435	0.890643	236	2	0.61075
PYGB	3	0.0041841	0.011529	0.890643	237	3	0.69918
POLDIP3	3	0.0041924	0.011552	0.890643	238	2	1.3226
SLCO1B7	3	0.0041973	0.011569	0.890643	239	2	1.0293
HOOK2	3	0.0042047	0.011588	0.890643	240	3	0.83461
PXK	3	0.0042465	0.011716	0.890643	241	3	1.233
PCDH12	3	0.00425	0.011726	0.890643	242	1	0.23011
DCLK3	3	0.0042614	0.011763	0.890643	243	3	0.99061
RBMXL3	3	0.004262	0.011766	0.890643	244	2	1.269
GTF2H3	3	0.0042649	0.011775	0.890643	245	3	0.76116
RAB32	3	0.0042737	0.011799	0.890643	246	2	1.2748
ODF3	3	0.0043027	0.011877	0.890643	247	2	0.76955
ZNF727	3	0.0043205	0.011925	0.890643	248	2	1.1519
GIMAP5	3	0.0043361	0.011972	0.890643	249	2	1.2153
AGER	3	0.0043362	0.011973	0.890643	250	3	1.0334
TEX48	3	0.0043447	0.011999	0.890643	251	3	0.83637
FXYD1	3	0.0043554	0.012025	0.890643	252	1	0.28257
EIF3I	3	0.0044081	0.01217	0.894884	253	1	-0.58928
BTBD18	3	0.0044108	0.012177	0.894884	254	3	1.2127
CYLC1	3	0.0044609	0.012333	0.900744	255	2	0.87675
PLEKHG4	3	0.0044805	0.012385	0.900744	256	3	1.0639
ZNF239	3	0.0045061	0.012462	0.900744	257	2	1.2315
NDUFA6	3	0.0045136	0.012484	0.900744	258	2	0.87351
PEG10	3	0.0045181	0.012495	0.900744	259	3	1.1785
PRPF18	3	0.0045663	0.012635	0.905378	260	1	0.43014
DHRS7	3	0.0046154	0.012773	0.905378	261	3	0.88549
INPP5F	3	0.0046711	0.012916	0.905378	262	2	1.2841
TCTN3	3	0.0046717	0.012917	0.905378	263	2	0.58649
GALNT1	3	0.004695	0.012983	0.905378	264	3	1.0792
ENAM	3	0.0047244	0.01307	0.905378	265	1	0.23823
NTF4	3	0.0047292	0.013081	0.905378	266	3	0.88021
NECAB3	3	0.0048266	0.013325	0.905378	267	2	1.2719
UGCG	3	0.0048298	0.013333	0.905378	268	1	-0.83807
TEX19	3	0.0048524	0.013394	0.905378	269	3	0.79462
CHD6	3	0.0048721	0.013449	0.905378	270	2	1.3511
OR11L1	3	0.0048825	0.013474	0.905378	271	3	1.0648
C14orf37	3	0.0049136	0.013558	0.905378	272	2	1.3206
SYT15	3	0.0049324	0.013609	0.905378	273	2	1.2428
NCKAP5L	3	0.0049332	0.013611	0.905378	274	3	0.77254
OTP	3	0.0049352	0.013617	0.905378	275	1	-0.086155
NUDT19	3	0.004937	0.013623	0.905378	276	3	0.82121
UMPS	3	0.004937	0.013623	0.905378	277	3	0.96452
GPR149	3	0.004947	0.013653	0.905378	278	2	1.2971
FAM76A	3	0.0049762	0.013723	0.905378	279	3	1.1725
CDKN2AIPNL	3	0.0049879	0.013751	0.905378	280	1	0.38216
PDCD7	3	0.0050148	0.013826	0.905378	281	3	0.82856
ARNTL2	3	0.0050266	0.013859	0.905378	282	2	1.3322
CST3	3	0.0050404	0.013897	0.905378	283	3	0.73989
TAL1	3	0.0050406	0.013897	0.905378	284	2	0.63873
ZNF845	3	0.0050603	0.013955	0.905378	285	2	1.213
TTLL3	3	0.0050755	0.014002	0.905378	286	3	1.1021
HIGD1A	3	0.0050933	0.014045	0.905378	287	1	0.42978
ABHD17B	3	0.0051225	0.014132	0.905378	288	3	0.86014
PDHB	3	0.0051272	0.014147	0.905378	289	3	0.9113
RABEP2	3	0.005146	0.014196	0.905378	290	2	1.1188
NEK11	3	0.0051983	0.014333	0.905378	291	3	0.81648
ZNF667	3	0.0051987	0.014336	0.905378	292	2	1.1278
AGRP	3	0.0052391	0.014441	0.905378	293	2	1.2094
PRDM2	3	0.0052434	0.014451	0.905378	294	2	1.3157
NAPEPLD	3	0.0052513	0.014476	0.905378	295	1	0.17501
NDUFA11	3	0.0052606	0.014497	0.905378	296	2	1.2922
CT47A7	3	0.0052876	0.014566	0.905378	297	3	0.8052
ZSCAN20	3	0.005304	0.014617	0.905378	298	1	-0.31267
LRRC7	3	0.005308	0.014628	0.905378	299	3	1.2348
ESRRB	3	0.0053149	0.014645	0.905378	300	3	0.68605
PER2	3	0.0053296	0.014683	0.905378	301	2	1.2762
IGSF23	3	0.0053339	0.01469	0.905378	302	2	1.1614
C5orf64	3	0.0053567	0.014752	0.905378	303	2	0.91791
CPPED1	3	0.0053618	0.014764	0.905378	304	3	0.92107
CKLF-CMTM1	3	0.0053904	0.014839	0.906372	305	2	1.1831
CD27	3	0.0054094	0.014877	0.906372	306	1	-0.39065
CHST5	3	0.0054621	0.01502	0.911094	307	1	-1.2774
ADD2	3	0.0055147	0.015149	0.911094	308	2	0.53099
ZNF169	3	0.0055349	0.015194	0.911094	309	2	1.208
TTC19	3	0.0055394	0.015204	0.911094	310	3	0.74053
PAIP2B	3	0.0055485	0.015225	0.911094	311	3	0.71033
RSBN1L	3	0.0055674	0.015279	0.911094	312	2	1.2153
PDE10A	3	0.0055734	0.015292	0.911094	313	3	0.9161
HAVCR1	3	0.0056201	0.015421	0.915612	314	1	0.39439
YWHAQ	3	0.0056603	0.015524	0.915612	315	3	0.76373
ATF3	3	0.0056728	0.015564	0.915612	316	1	0.042003
CYLC2	3	0.0056805	0.015584	0.915612	317	3	0.73387
FER1L5	3	0.0056965	0.015635	0.915612	318	3	0.77158
VSX2	3	0.0057218	0.015697	0.915612	319	3	0.72754
SEMG2	3	0.0057254	0.015707	0.915612	320	2	0.84572
PTGDR2	3	0.0057781	0.01585	0.9197	321	2	0.51685
SHKBP1	3	0.0058059	0.015924	0.9197	322	3	0.78382
CSDC2	3	0.0058115	0.015937	0.9197	323	2	1.2011
CPSF1	3	0.0058308	0.015991	0.9197	324	1	0.36925
PCDHGB7	2	0.0058621	0.01124	0.890643	325	2	1.185
C10orf99	3	0.0058794	0.016108	0.9197	326	2	1.1775
OR4A16	3	0.0058834	0.016117	0.9197	327	1	-0.0053682
MORN2	3	0.005884	0.016118	0.9197	328	2	1.1623
TANK	3	0.0059263	0.016232	0.92054	329	3	0.80344
OR4E2	3	0.0059361	0.01626	0.92054	330	3	0.95054
PLEKHA7	3	0.0059454	0.016279	0.92054	331	3	0.79749
C1D	3	0.0059887	0.016398	0.924282	332	2	0.77971
TNFAIP8L2	2	0.0060357	0.011554	0.890643	333	2	1.2931
CFAP126	3	0.0060414	0.016528	0.924282	334	1	-1.5482
TARS2	3	0.0060531	0.01656	0.924282	335	2	1.3051
EDARADD	3	0.0060941	0.01666	0.924282	336	1	-0.061051
IFT46	3	0.0061131	0.016723	0.924282	337	2	1.2594
DLG4	3	0.0061467	0.016809	0.924282	338	2	0.71499
ZNF385B	3	0.0061548	0.016831	0.924282	339	2	1.2477
APOO	3	0.0061596	0.016846	0.924282	340	3	0.94928
F11R	3	0.0061994	0.016954	0.924282	341	1	0.12721
NFE2L1	3	0.0062363	0.017049	0.924282	342	3	1.0412
BAG1	3	0.006252	0.017088	0.924282	343	2	0.59852
SF1	3	0.0063047	0.017224	0.924282	344	1	-0.049695
TMCC3	3	0.00632	0.017262	0.924282	345	3	0.7049
FAF2	3	0.0063253	0.017275	0.924282	346	2	1.1941
FREM1	3	0.0063573	0.017361	0.924282	347	1	-0.045346
API5	3	0.006389	0.017452	0.924282	348	3	1.2462
LRRC18	3	0.0063937	0.017464	0.924282	349	2	1.122
CCR4	3	0.00641	0.017504	0.924282	350	1	-0.2801
HIST3H2BB	3	0.0064363	0.017575	0.924282	351	2	1.189
TAOK3	3	0.0064446	0.017598	0.924282	352	3	0.95548
STK39	3	0.0064626	0.017637	0.924282	353	1	0.10244
ADGRL1	3	0.0064757	0.017661	0.924282	354	3	0.96436
NIM1K	3	0.0064849	0.017687	0.924282	355	3	0.9263
P2RX6	3	0.0064923	0.017701	0.924282	356	3	0.75807
MKI67	3	0.0064978	0.017712	0.924282	357	3	0.85427
NAV1	3	0.0065152	0.017756	0.924282	358	1	-0.90189
PDE9A	3	0.0065679	0.017899	0.924282	359	2	0.66891
SPATA21	3	0.0065996	0.01798	0.924282	360	3	1.0743
TMSB15B	3	0.0066182	0.018039	0.924282	361	3	0.86153
BUD13	3	0.0066205	0.018047	0.924282	362	1	-0.83731
CHD1L	3	0.0066707	0.018174	0.924282	363	2	1.1371
DEAF1	3	0.0066732	0.01818	0.924282	364	1	-0.029874
ID1	3	0.0067021	0.018243	0.924282	365	2	1.1755
POLK	3	0.0067094	0.018261	0.924282	366	2	1.1283
STAT1	3	0.0067258	0.018308	0.924282	367	2	0.76003
SLC25A23	3	0.0067433	0.018363	0.924282	368	2	1.2204
C4orf19	3	0.0067724	0.018445	0.924282	369	2	1.1551
C9orf170	3	0.0067784	0.018461	0.924282	370	1	-0.047463
ZDHHC1	3	0.0068092	0.018552	0.924282	371	3	0.76158
SLC35E3	3	0.0068253	0.01859	0.924282	372	3	0.76158
BRAF	3	0.006826	0.018592	0.924282	373	2	1.1975
TXNDC11	3	0.006831	0.018604	0.924282	374	1	-0.44314
FPR3	3	0.006852	0.018658	0.924282	375	3	0.72765
UTP3	3	0.0068837	0.018749	0.924282	376	1	0.02664
RPF2	3	0.0069363	0.01889	0.924282	377	1	0.00090552
TIGD6	2	0.0069618	0.013284	0.905378	378	2	1.0781
ACSM4	3	0.0069889	0.019022	0.924282	379	2	0.76965
ZFP41	3	0.0069922	0.019032	0.924282	380	3	0.93485
KLHL20	3	0.0069989	0.019047	0.924282	381	3	0.93705
ZNF682	3	0.0070126	0.019085	0.924282	382	2	1.1634
PPIAL4A	3	0.0070415	0.019156	0.924282	383	1	0.53075
SRD5A2	3	0.0070472	0.019171	0.924282	384	2	1.2386
JMY	3	0.0071186	0.01936	0.924282	385	3	1.1038
ZC3H13	3	0.007146	0.019431	0.924282	386	3	0.96042
CASS4	3	0.0071468	0.019433	0.924282	387	1	-0.64818
ZDHHC24	3	0.0071566	0.019463	0.924282	388	2	1.1288
HAVCR2	3	0.0071994	0.01958	0.924282	389	2	0.66213
LENEP	3	0.0072149	0.019619	0.924282	390	3	0.93234
PSMC5	3	0.007252	0.019722	0.924282	391	2	0.72435
EFNA2	3	0.0072644	0.019748	0.924282	392	3	0.96279
CELF3	3	0.007287	0.019804	0.924282	393	2	1.219
CNMD	3	0.0073122	0.019871	0.924282	394	2	1.1147
TMEM239	3	0.007319	0.019885	0.924282	395	3	0.71866
GNB3	3	0.0073572	0.019975	0.924282	396	1	-0.44477
DDX17	3	0.0073627	0.019989	0.924282	397	2	1.1861
OLFML2B	3	0.0074099	0.020103	0.924282	398	1	0.17155
RFPL4AL1	3	0.0074171	0.020127	0.924282	399	3	0.98367
ZNF223	3	0.0074625	0.020245	0.924282	400	1	0.425
GABRG2	3	0.0075151	0.020387	0.924282	401	1	-0.085979
LHX9	3	0.0075677	0.020521	0.924282	402	2	1.094
CDK14	3	0.0075972	0.0206	0.924282	403	2	1.216
PIP	3	0.0076229	0.020666	0.924282	404	2	1.157
LRP12	3	0.0076729	0.0208	0.924282	405	1	0.54629
PXDNL	3	0.007695	0.020864	0.924282	406	3	1.112
CREG1	3	0.0077177	0.020926	0.924282	407	3	0.66459
OSBPL2	3	0.0077255	0.02094	0.924282	408	2	0.59387
CLVS1	3	0.0077417	0.02098	0.924282	409	2	1.1509
ARL13B	3	0.0077466	0.020994	0.924282	410	3	0.7148
REP15	3	0.0077781	0.021069	0.924282	411	2	0.70388
NDUFA13	3	0.0077798	0.021077	0.924282	412	3	0.89417
THEM5	3	0.0078307	0.021224	0.924282	413	2	1.0365
TBC1D29	3	0.0078327	0.021231	0.924282	414	2	1.1255
IFT81	3	0.0078666	0.021319	0.924282	415	2	1.1036
ZNF784	3	0.0078718	0.021332	0.924282	416	2	1.0882
PTPN21	3	0.0078823	0.021354	0.924282	417	2	1.145
ATPAF1	3	0.0078833	0.021355	0.924282	418	1	-4.0425
IL10RB	3	0.0079092	0.021428	0.924282	419	3	0.82645
KRT14	3	0.0079144	0.021441	0.924282	420	3	0.80249
GFM2	3	0.0079215	0.021462	0.924282	421	2	1.1783
TGIF2LY	3	0.0079358	0.021498	0.924282	422	1	-0.67929
CD164L2	3	0.0079662	0.021577	0.924282	423	2	1.1726
CACNA1G	3	0.0079884	0.021634	0.924282	424	2	0.92242
CDKL1	3	0.0080056	0.02167	0.924282	425	2	1.1993
APOL3	3	0.008041	0.021762	0.924282	426	2	0.90626
STK31	3	0.0080716	0.021846	0.924282	427	2	1.1598
TAB2	3	0.0080936	0.021904	0.924282	428	1	0.42857
CLUL1	3	0.0081017	0.021926	0.924282	429	3	0.64153
OR5D18	3	0.0081219	0.021967	0.924282	430	2	1.1754
PRCD	3	0.008182	0.022122	0.924282	431	3	0.63968
SEC22B	3	0.0081988	0.022164	0.924282	432	1	0.14361
CWF19L2	3	0.008211	0.022194	0.924282	433	3	0.78963
CDH9	3	0.0082433	0.022275	0.924282	434	3	0.73001
C1orf159	3	0.0082455	0.022278	0.924282	435	3	0.9717
GPKOW	3	0.0082513	0.0223	0.924282	436	2	0.71693
LEXM	3	0.0082524	0.022301	0.924282	437	2	1.0409
SCGB1D4	3	0.0082604	0.022322	0.924282	438	2	1.0933
OR10X1	3	0.0082757	0.022363	0.924282	439	3	0.75463
TSTD1	3	0.0083006	0.022424	0.924282	440	2	1.1584
SYNPO	3	0.0083039	0.022431	0.924282	441	2	0.4966
ATF7IP2	3	0.0083193	0.022474	0.924282	442	2	1.1784
RP9	3	0.0083565	0.022576	0.924282	443	1	0.1343
BTBD10	3	0.0083778	0.022624	0.924282	444	3	0.95855
LSM14B	3	0.0084091	0.022706	0.924282	445	1	-0.70088
ZBTB25	3	0.0084135	0.022717	0.924282	446	2	1.2681
LRRN2	3	0.0084171	0.022727	0.924282	447	3	0.70674
WWC2	3	0.0084616	0.022842	0.924282	448	1	-0.056991
SSTR5	3	0.0084653	0.022848	0.924282	449	3	0.63865
PIGR	3	0.0085142	0.022966	0.924282	450	2	0.85358
STYXL1	3	0.0085203	0.022985	0.924282	451	3	0.79518
GMPPA	3	0.008559	0.023087	0.924282	452	3	0.68451
TSC22D3	3	0.0085668	0.023109	0.924282	453	1	0.58164
CIDEA	3	0.0085761	0.023127	0.924282	454	2	1.0576
CTBP2	3	0.0085767	0.023128	0.924282	455	3	1.103
CCDC174	3	0.0086	0.023187	0.924282	456	3	0.78607
GMDS	3	0.0086194	0.023231	0.924282	457	1	0.10863
PNPT1	3	0.0086252	0.023244	0.924282	458	2	1.2483
CALY	3	0.0086443	0.023296	0.924282	459	3	1.0943
PILRB	3	0.0086545	0.023321	0.924282	460	3	1.1312
MAP3K10	3	0.0086635	0.023346	0.924282	461	3	1.0846
PPID	3	0.0086719	0.023367	0.924282	462	1	0.39249
LRRC34	3	0.0087092	0.02346	0.924282	463	3	0.79263
ITGA11	3	0.0087245	0.023499	0.924282	464	1	0.341
SDHAF2	3	0.0087402	0.023525	0.924282	465	3	1.1523
TXNL4A	3	0.0087457	0.023537	0.924282	466	2	1.194
TSEN15	3	0.0087677	0.023592	0.924282	467	2	1.2666
SPINK6	3	0.0087732	0.023609	0.924282	468	2	1.1558
SSTR1	3	0.0087934	0.023661	0.924282	469	3	0.66976
COMMD6	3	0.0088118	0.0237	0.924282	470	2	1.0186
PCYT1B	3	0.0088296	0.023749	0.924282	471	1	0.02756
CORO2B	3	0.0088822	0.023889	0.924282	472	2	0.69125
ZCCHC4	3	0.0088838	0.023893	0.924282	473	3	0.65812
SPOCD1	3	0.0088895	0.023902	0.924282	474	3	0.95991
SNTA1	3	0.0088948	0.023915	0.924282	475	2	1.2428
GRAMD1A	3	0.0089347	0.024023	0.924282	476	2	0.62905
MB21D2	3	0.0089349	0.024023	0.924282	477	3	0.74268
NDUFA9	3	0.0089419	0.024044	0.924282	478	2	1.1926
DCSTAMP	3	0.0089748	0.024137	0.924282	479	3	0.67874
KCTD11	3	0.0089873	0.024167	0.924282	480	1	0.39907
NCLN	3	0.0090114	0.024232	0.924282	481	3	0.85363
HDAC6	3	0.009024	0.024266	0.924282	482	3	0.81262
PDZD3	3	0.0090338	0.024294	0.924282	483	2	1.042
ACVR2B	3	0.009055	0.024346	0.924282	484	3	0.75356
ZFP90	3	0.0090791	0.024408	0.924282	485	3	0.97775
PPP1R15B	3	0.009086	0.024427	0.924282	486	3	0.93082
PPP1R12B	3	0.0090924	0.024443	0.924282	487	1	-3.4297
ZBTB7B	3	0.0090929	0.024446	0.924282	488	3	0.64573
ACTR10	3	0.009124	0.02453	0.924282	489	3	1.0013
IFNW1	3	0.0091391	0.024571	0.924282	490	3	1.1178
CLK3	3	0.0091449	0.024586	0.924282	491	1	-0.2161
LGALS14	3	0.0091739	0.02466	0.924282	492	2	1.1711
SPN	3	0.0092246	0.024793	0.924282	493	3	1.0899
TGIF2LX	3	0.00925	0.024866	0.924282	494	1	0.417
OXGR1	3	0.0092574	0.024888	0.924282	495	3	0.70724
NFX1	3	0.0092698	0.024918	0.924282	496	2	1.1549
CNOT1	3	0.0093026	0.024995	0.924282	497	1	0.28592
LRRC71	3	0.0093551	0.025133	0.924282	498	1	0.19641
NPC2	3	0.0093661	0.025154	0.924282	499	2	1.0137
HIST1H2BA	3	0.0093874	0.025213	0.924282	500	3	0.9564
CD226	3	0.0093945	0.025226	0.924282	501	3	0.70663
ENTPD2	3	0.0094062	0.025252	0.924282	502	3	0.80319
OR10K2	3	0.0094076	0.025256	0.924282	503	1	0.53846
RPRD1B	3	0.0094251	0.0253	0.924282	504	3	0.93018
TAS2R39	3	0.009444	0.025343	0.924282	505	3	0.82455
OR51E2	3	0.0094499	0.025358	0.924282	506	3	0.73377
IGLL5	3	0.0094546	0.025371	0.924282	507	3	0.74346
SCO1	3	0.0094582	0.025378	0.924282	508	3	0.81621
PRPF40B	3	0.0094602	0.025381	0.924282	509	1	0.16689
LYZL6	3	0.0095127	0.025519	0.924282	510	2	0.76298
RAB3A	3	0.0095315	0.025571	0.924282	511	2	1.133
HES4	3	0.0095424	0.025592	0.924282	512	3	0.58557
SASH1	3	0.0095652	0.025649	0.924282	513	1	0.16687
IL17RB	3	0.0095659	0.02565	0.924282	514	2	1.1827
TRPM2	3	0.0095662	0.02565	0.924282	515	3	1.0406
MLLT6	3	0.0096031	0.025748	0.924282	516	3	0.7239
SPG20	3	0.0096178	0.025785	0.924282	517	1	0.089629
CHKB	3	0.0096234	0.025806	0.924282	518	2	1.1409
SUZ12	3	0.0096703	0.025924	0.924282	519	1	0.13286
SSTR4	3	0.0096738	0.025931	0.924282	520	3	0.89277
RPUSD3	3	0.009681	0.02595	0.924282	521	3	0.68107
RFC4	3	0.0096983	0.025995	0.924282	522	2	1.1298
OTUD3	3	0.0097157	0.026042	0.924282	523	2	1.1517
STPG4	3	0.0097228	0.026065	0.924282	524	1	0.38265
PTGES	3	0.0097272	0.026077	0.924282	525	2	1.1199
GABRE	3	0.0097504	0.026138	0.924282	526	2	1.2383
CNTN1	3	0.0097591	0.026166	0.924282	527	2	1.1641
NBEAL1	3	0.0097754	0.026216	0.924282	528	1	0.15257
GOLPH3	3	0.0098279	0.02634	0.924282	529	2	0.94109
NUTF2	3	0.009852	0.026397	0.924282	530	2	1.225
GPR87	3	0.0098804	0.026472	0.924282	531	1	0.016926
TNFSF18	3	0.0098902	0.026498	0.924282	532	3	0.75776
IZUMO1	3	0.0099158	0.026563	0.924282	533	3	0.77546
MOCOS	3	0.0099231	0.026581	0.924282	534	3	0.74423
EPN1	3	0.0099249	0.026586	0.924282	535	2	1.1195
RELN	3	0.0099249	0.026586	0.924282	536	2	1.1195
FAM78A	3	0.0099599	0.026662	0.924282	537	2	1.167
PARVB	3	0.0099834	0.026724	0.924282	538	2	1.085
C10orf113	3	0.0099854	0.026731	0.924282	539	2	1.0468
GFAP	3	0.010008	0.026792	0.924282	540	3	0.60231
STK25	3	0.010024	0.026831	0.924282	541	3	0.92348
EMC4	3	0.010038	0.026867	0.924282	542	1	-0.14133
ANKRD33	3	0.01009	0.027005	0.925799	543	1	0.25725
XCL1	3	0.010112	0.027053	0.925799	544	3	0.59534
HYLS1	3	0.010127	0.027097	0.925799	545	3	0.65434
DNM1L	3	0.010143	0.027143	0.925799	546	2	0.67958
ZNF343	3	0.010214	0.027323	0.925799	547	3	0.65972
DNTTIP1	3	0.010216	0.027327	0.925799	548	3	1.0107
ST8SIA6	3	0.010236	0.027373	0.925799	549	3	0.77471
PEX5	3	0.010237	0.027374	0.925799	550	2	1.2042
YBX1	3	0.010248	0.027408	0.925799	551	1	-0.22148
KIR3DL3	2	0.010248	0.019456	0.924282	552	1	0.9846
BCAS1	3	0.010249	0.027411	0.925799	553	2	1.0489
ZNF362	3	0.010291	0.027526	0.925799	554	3	0.81808
ALDH1L1	3	0.010301	0.027547	0.925799	555	1	0.078716
TDRD10	3	0.010353	0.027682	0.925799	556	2	0.69416
GJC2	3	0.010363	0.027716	0.925799	557	3	0.72443
SIRPA	3	0.010411	0.027833	0.925799	558	3	0.69807
CLEC9A	3	0.010427	0.027874	0.925799	559	2	1.1215
OR8B12	3	0.010458	0.027947	0.925799	560	2	0.62185
CTNND1	3	0.010493	0.028025	0.925799	561	3	0.63872
HBZ	3	0.010511	0.028081	0.925799	562	1	-0.12218
DMC1	3	0.010546	0.028165	0.925799	563	3	0.89527
CNKSR1	3	0.010547	0.028167	0.925799	564	2	1.0219
TCF24	3	0.010563	0.02821	0.925799	565	1	0.18971
ST14	3	0.010575	0.028243	0.925799	566	3	0.75787
SLC2A1	3	0.01072	0.028619	0.925799	567	1	-0.47524
IFNA2	3	0.010743	0.028682	0.925799	568	2	1.2046
FOXC1	3	0.010789	0.028797	0.925799	569	2	1.1489
PFKL	3	0.010825	0.028898	0.925799	570	1	0.51316
BACH2	3	0.010827	0.028899	0.925799	571	3	0.76894
PALM2-AKAP2	3	0.010841	0.028928	0.925799	572	2	1.1178
CPNE5	3	0.010841	0.028928	0.925799	573	2	1.0551
PEAR1	3	0.010861	0.028983	0.925799	574	3	0.74366
PLAUR	3	0.010872	0.02902	0.925799	575	3	0.91767
ZNF112	3	0.010878	0.029036	0.925799	576	1	-0.65477
TBC1D23	3	0.010893	0.02908	0.925799	577	2	1.1338
CAPN9	3	0.010902	0.029103	0.925799	578	2	1.1783
SAMD3	3	0.010911	0.029126	0.925799	579	2	1.17
LOC730183	3	0.010948	0.029222	0.925799	580	2	1.1142
APOL6	3	0.010975	0.02929	0.925799	581	3	1.0083
CAPN1	3	0.011008	0.029371	0.925799	582	3	1.0433
CD164	3	0.011035	0.029434	0.925799	583	1	-0.29754
HELZ2	3	0.011058	0.029494	0.925799	584	2	1.1049
SYTL1	3	0.011082	0.029545	0.925799	585	3	0.68062
DYRK4	3	0.011088	0.029557	0.925799	586	2	0.73742
SEMA6A	3	0.011089	0.029559	0.925799	587	2	1.0914
C14orf166	3	0.011129	0.029657	0.925799	588	3	0.66528
MMAA	3	0.011138	0.029678	0.925799	589	3	0.77056
MUC19	3	0.01114	0.029684	0.925799	590	2	1.0422
TNP1	3	0.011157	0.029725	0.925799	591	2	1.1319
HERC3	3	0.011193	0.029813	0.925799	592	1	0.33596
FN3K	3	0.011193	0.029814	0.925799	593	3	0.89573
FHOD3	3	0.0112	0.029827	0.925799	594	2	1.1736
PJA2	3	0.011233	0.029911	0.925799	595	3	0.59125
UQCC3	3	0.011245	0.029942	0.925799	596	1	0.17684
CRTC1	3	0.011249	0.029952	0.925799	597	2	1.0812
PPP1R14B	3	0.011298	0.03007	0.925799	598	1	0.50793
DAB2	3	0.01135	0.030209	0.925799	599	1	-0.49129
CEACAM6	3	0.011357	0.030227	0.925799	600	3	0.78967
TACR2	3	0.011403	0.030331	0.925799	601	2	0.67383
SAMD11	3	0.011449	0.030439	0.925799	602	3	0.67972
POLR3F	3	0.01148	0.030516	0.925799	603	2	1.0925
ARHGEF17	3	0.011505	0.030579	0.925799	604	2	1.1391
KRTAP1-4	3	0.011508	0.030585	0.925799	605	1	-0.67103
PCDHB3	3	0.011512	0.030597	0.925799	606	3	1.0002
LEO1	3	0.011512	0.030597	0.925799	607	3	0.97936
GDA	3	0.011555	0.030692	0.925799	608	2	1.0875
ADGRA3	3	0.01156	0.030701	0.925799	609	2	0.80076
MERTK	3	0.011589	0.030773	0.925799	610	3	0.70841
SNRNP70	3	0.011606	0.030823	0.925799	611	2	1.0374
CD40LG	3	0.011613	0.030842	0.925799	612	2	0.57872
CASP8	3	0.011618	0.030851	0.925799	613	3	0.76964
SFSWAP	3	0.011653	0.030935	0.925799	614	2	1.0679
PARD3B	3	0.011665	0.030975	0.925799	615	1	-0.49487
B9D2	3	0.011717	0.031099	0.925799	616	1	0.23688
SDC4	3	0.011758	0.0312	0.925799	617	3	0.63585
PLXNA4	3	0.01177	0.031224	0.925799	618	1	0.4218
NSUN7	3	0.011782	0.031252	0.925799	619	2	1.1003
KHK	3	0.011784	0.031259	0.925799	620	3	0.92428
RNF168	3	0.011806	0.031321	0.925799	621	3	0.66409
NEU1	3	0.011822	0.031368	0.925799	622	1	0.30024
RBBP4	3	0.011827	0.031377	0.925799	623	2	1.1015
METTL8	1	0.011834	0.01175	0.890643	624	1	1.7178
WRB	3	0.011838	0.031405	0.925799	625	3	0.64617
SLC36A4	3	0.011868	0.031487	0.925799	626	3	0.59997
CRCP	3	0.011871	0.031494	0.925799	627	2	1.2136
HRK	3	0.011875	0.0315	0.925799	628	2	0.82349
LMF2	3	0.011876	0.031503	0.925799	629	3	0.63154
APOH	3	0.011883	0.031526	0.925799	630	3	0.69569
ZMYM5	3	0.011915	0.031598	0.925799	631	3	0.87393
GOLGA7	3	0.011915	0.031598	0.925799	632	3	0.65812
NHLRC2	2	0.011925	0.022574	0.924282	633	2	1.1726
HP	3	0.011926	0.031628	0.925799	634	3	0.73374
FOXL2NB	3	0.011941	0.031666	0.925799	635	2	1.1939
NMBR	3	0.01198	0.031758	0.925799	636	1	0.24551
MTBP	3	0.012002	0.031809	0.925799	637	3	0.74021
UCK2	3	0.012006	0.03182	0.925799	638	3	0.72437
LOC284898	3	0.012031	0.031879	0.925799	639	2	1.0133
POLR2B	3	0.012032	0.031884	0.925799	640	2	0.78228
EPN3	3	0.012056	0.031951	0.925799	641	2	1.0584
LRRC75B	3	0.012057	0.031951	0.925799	642	3	0.7091
FGF3	3	0.012082	0.032013	0.925799	643	2	1.0473
PLCH1	3	0.012085	0.032021	0.925799	644	3	0.84764
HCRTR1	3	0.012101	0.032071	0.925799	645	2	1.0684
CSN2	3	0.012128	0.032134	0.925799	646	3	0.72421
TPPP2	3	0.012137	0.03216	0.925799	647	2	0.68972
CCNI	3	0.01214	0.032163	0.925799	648	2	1.1456
PSMD9	3	0.012176	0.032251	0.925799	649	3	1.0432
COX16	3	0.012192	0.032303	0.925799	650	3	0.65669
MAGEA10-MAGEA5	3	0.012212	0.032348	0.925799	651	3	0.62631
GADD45G	3	0.012242	0.03242	0.925799	652	2	1.086
ISL2	3	0.012243	0.032426	0.925799	653	2	1.0163
FGF21	3	0.012294	0.032545	0.925799	654	1	-0.21371
EBF1	3	0.012347	0.032671	0.925799	655	2	1.0875
MUC15	3	0.012372	0.032737	0.925799	656	2	1.0835
ANKRD46	3	0.012382	0.032754	0.925799	657	2	1.0986
TGM3	3	0.012392	0.032784	0.925799	658	2	1.241
MAGEB5	3	0.012399	0.032806	0.925799	659	1	-0.10939
PGP	3	0.012405	0.032817	0.925799	660	3	0.68602
ATG3	3	0.012452	0.032922	0.925799	661	2	0.72419
WRAP73	3	0.012496	0.033029	0.925799	662	3	0.83305
PRR22	3	0.012504	0.033047	0.925799	663	1	-0.47561
PRR7	3	0.012548	0.033165	0.925799	664	2	1.0037
TMEM97	3	0.012557	0.033183	0.925799	665	1	-0.28862
SLC38A3	3	0.01257	0.033207	0.925799	666	3	0.65746
ISM1	3	0.012587	0.033256	0.925799	667	2	1.0198
LRIG2	3	0.012609	0.033307	0.925799	668	1	-0.080289
HGC6.3	3	0.01262	0.033336	0.925799	669	2	1.1051
MGAT4B	3	0.012661	0.033438	0.925799	670	1	-0.037396
ABLIM3	3	0.012662	0.033439	0.925799	671	3	0.64217
ELP6	3	0.012679	0.033482	0.925799	672	2	1.071
RPAP2	3	0.012691	0.033511	0.925799	673	3	0.59381
HLA-F	3	0.012766	0.033718	0.925799	674	2	1.0084
SCOC	3	0.012777	0.03374	0.925799	675	3	0.84599
CASKIN2	3	0.012797	0.033806	0.925799	676	3	0.6184
ZNF566	3	0.0128	0.033812	0.925799	677	3	0.59512
XKR6	3	0.012819	0.033849	0.925799	678	1	-0.046878
CDC42BPG	3	0.012844	0.033916	0.925799	679	2	1.0458
SMC3	3	0.012871	0.033985	0.925799	680	1	0.29701
AMBN	3	0.01289	0.03403	0.925799	681	2	1.1087
IKBKAP	3	0.012917	0.034101	0.925799	682	2	1.1043
C3orf36	3	0.012923	0.034117	0.925799	683	1	0.061658
GUCY2D	3	0.01297	0.034231	0.925799	684	2	1.063
SCAMP3	3	0.012976	0.034244	0.925799	685	1	-1.1584
CHIA	3	0.012983	0.034257	0.925799	686	2	1.1191
RPRD1A	3	0.013017	0.03433	0.925799	687	3	0.71013
GPT2	3	0.013017	0.03433	0.925799	688	3	0.74677
METTL12	2	0.013021	0.024576	0.924282	689	2	1.1872
GSTM1	3	0.013028	0.034364	0.925799	690	1	-0.083145
FBXO38	3	0.013042	0.034399	0.925799	691	3	0.56681
RRNAD1	3	0.013042	0.034399	0.925799	692	3	0.71677
ACOT11	3	0.013064	0.034447	0.925799	693	3	0.74903
EBF2	3	0.013081	0.034491	0.925799	694	1	0.2956
GNA14	3	0.013092	0.034519	0.925799	695	3	0.87271
CD14	3	0.013109	0.034558	0.925799	696	2	1.0068
ORC5	3	0.013133	0.034617	0.926072	697	1	-0.081627
GPR3	3	0.013156	0.034678	0.926387	698	2	0.96958
B3GNT7	3	0.013186	0.03475	0.926563	699	1	0.26741
YPEL5	3	0.013238	0.034884	0.926563	700	1	-0.72454
OR52R1	3	0.01325	0.034907	0.926563	701	3	0.59789
ARL6IP1	3	0.013277	0.034973	0.926563	702	2	1.1035
TMEM106A	3	0.01329	0.035014	0.926563	703	2	0.57158
UBE2H	3	0.013317	0.035079	0.926563	704	2	0.96116
DYNAP	3	0.013331	0.035112	0.926563	705	3	1.0429
SPINK7	3	0.013343	0.03514	0.926563	706	1	-1.0937
PARS2	3	0.013343	0.035142	0.926563	707	3	0.75898
TNFRSF19	3	0.013371	0.035207	0.926563	708	2	0.96642
FRMD4A	3	0.013377	0.035224	0.926563	709	2	1.139
MAPK15	3	0.013395	0.035275	0.92661	710	1	0.14473
TM7SF3	3	0.013492	0.035511	0.929877	711	2	1.0358
PORCN	3	0.0135	0.03553	0.929877	712	1	-0.38002
RBM43	3	0.013506	0.035547	0.929877	713	2	1.0841
TAGAP	3	0.013552	0.035654	0.931214	714	1	0.35582
SLC22A31	3	0.013587	0.035745	0.931214	715	2	1.0787
EIF4E2	3	0.013605	0.035792	0.931214	716	2	1.0914
CHD9	3	0.013617	0.03582	0.931214	717	3	0.69986
SBNO1	3	0.013657	0.035936	0.931214	718	1	-0.54586
SPATA5L1	3	0.013661	0.035948	0.931214	719	3	0.65524
DDX23	3	0.013691	0.03602	0.931214	720	3	0.72172
C2orf27A	3	0.013696	0.036033	0.931214	721	2	1.1056
LGI4	3	0.013709	0.036071	0.931214	722	2	1.1131
CRISP2	3	0.013717	0.036091	0.931214	723	3	0.73353
PRAMEF7	2	0.013751	0.025878	0.924282	724	2	1.2272
IL19	3	0.013762	0.0362	0.931949	725	2	0.75775
ADH1A	3	0.013788	0.036265	0.931949	726	3	0.81377
PRAMEF18	3	0.013812	0.036325	0.931949	727	2	1.0981
JKAMP	3	0.013814	0.036331	0.931949	728	1	0.1547
MBNL1	3	0.013867	0.036474	0.933102	729	2	0.6112
ZSWIM5	3	0.013919	0.036606	0.933102	730	2	0.7511
SATB1	3	0.013971	0.03669	0.933102	731	1	0.21235
SPATA17	2	0.013982	0.026295	0.924282	732	2	0.87859
ARHGEF6	3	0.013997	0.036727	0.933102	733	2	1.0508
CA10	3	0.014004	0.036734	0.933102	734	2	1.0852
OR2AE1	3	0.014024	0.036769	0.933102	735	2	0.72942
TBC1D13	3	0.014031	0.036782	0.933102	736	2	1.0085
PDE1A	3	0.014066	0.036841	0.933102	737	2	1.0722
H6PD	3	0.014076	0.036856	0.933102	738	1	-0.43526
LYPD8	3	0.014181	0.03702	0.933376	739	1	0.09802
RNF126	3	0.014183	0.037022	0.933376	740	2	1.0964
SPINK2	3	0.014197	0.037051	0.933376	741	2	0.99285
GPBAR1	3	0.014228	0.037108	0.933376	742	2	1.1252
OSBP2	3	0.014233	0.037114	0.933376	743	2	0.65305
FBL	3	0.014286	0.037204	0.934399	744	1	-0.042736
ATXN1	3	0.014338	0.037294	0.93542	745	2	0.91954
RBMX2	3	0.014443	0.037447	0.937287	746	1	-0.54272
ADH1C	3	0.014461	0.037483	0.937287	747	2	1.0412
MFN2	3	0.014482	0.037517	0.937287	748	2	1.1167
XRCC2	3	0.014577	0.037679	0.93777	749	2	1.1054
GSC2	3	0.0146	0.037718	0.93777	750	1	0.083687
ZBED9	3	0.014612	0.037736	0.93777	751	2	1.0792
RPL28	3	0.014652	0.037798	0.93777	752	1	-0.11792
GPR137C	3	0.014679	0.037843	0.93777	753	2	1.1088
PRLH	3	0.014686	0.037858	0.93777	754	2	1.0181
C21orf58	3	0.014704	0.037889	0.93777	755	1	-0.19342
TMEM252	3	0.014757	0.037963	0.93777	756	1	-0.033449
SPDYE5	3	0.014784	0.037999	0.93777	757	2	1.1766
MAP1B	3	0.014809	0.038033	0.93777	758	1	0.5519
C12orf57	3	0.014862	0.038114	0.938535	759	2	0.7807
BORCS8-MEF2B	3	0.014914	0.038202	0.938619	760	1	0.1007
CRISP3	3	0.014966	0.038288	0.938619	761	2	0.9975
PEX3	2	0.015017	0.028175	0.925799	762	2	1.2732
TRA2A	3	0.015019	0.038367	0.938619	763	1	-0.37179
PIGS	3	0.015032	0.038386	0.938619	764	2	0.92293
POLR2J	3	0.015071	0.038451	0.938619	765	1	0.49876
RPL10A	3	0.015123	0.038541	0.938619	766	1	0.073208
CALM3	3	0.015175	0.038625	0.938619	767	2	1.0226
SLC52A1	3	0.015228	0.038697	0.938619	768	2	0.62382
ASB14	3	0.01525	0.038731	0.938619	769	2	1.1741
BCL2L15	3	0.015272	0.03876	0.938619	770	2	1.0053
CIDEC	3	0.01528	0.038771	0.938619	771	1	0.41529
SIAE	3	0.015311	0.03882	0.938619	772	2	1.0166
EIF3L	3	0.015383	0.038942	0.938619	773	2	1.0867
CAMSAP2	3	0.015385	0.038946	0.938619	774	1	0.26975
SPAST	3	0.015405	0.038975	0.938619	775	2	1.0468
LRAT	3	0.015423	0.038995	0.938619	776	2	1.1389
WDR83OS	2	0.015431	0.028911	0.925799	777	1	0.75224
IQUB	3	0.015477	0.039083	0.938619	778	2	1.0171
ATCAY	3	0.01549	0.039102	0.938619	779	1	0.42706
XCL2	3	0.015542	0.039174	0.938619	780	1	-0.047448
HHLA3	3	0.01562	0.039307	0.938619	781	1	0.020118
HOXA11	3	0.01562	0.039307	0.938619	782	1	0.27509
PLVAP	3	0.015751	0.039528	0.938619	783	2	0.65236
TNFSF13	3	0.015774	0.039554	0.938619	784	2	1.2267
GLYATL3	3	0.015803	0.039606	0.938619	785	1	-0.44775
NKIRAS1	3	0.015856	0.039692	0.938619	786	1	-0.21449
SGSM1	3	0.015865	0.039706	0.938619	787	2	1.0285
EZH2	3	0.015905	0.039768	0.938619	788	2	1.1361
SPATA2	3	0.015908	0.039774	0.938619	789	1	0.15181
NCDN	3	0.01592	0.039794	0.938619	790	2	1.1388
ADAM12	3	0.015927	0.039804	0.938619	791	2	1.0326
TMEM215	3	0.01596	0.039857	0.938619	792	2	1.0289
RBP1	3	0.01596	0.039859	0.938619	793	2	0.76284
CXXC5	3	0.016013	0.039932	0.938619	794	1	0.30693
ECSCR	3	0.016015	0.039935	0.938619	795	2	1.0218
PBX1	3	0.016022	0.039947	0.938619	796	2	0.95611
PTCHD1	3	0.01603	0.03996	0.938619	797	2	0.94479
SRPRB	3	0.016065	0.040019	0.938619	798	1	-0.12596
ERICH3	3	0.016088	0.040052	0.938619	799	2	1.0011
CCNH	3	0.01617	0.040194	0.938619	800	2	0.8316
NUTM1	3	0.016202	0.040251	0.938619	801	2	1.0699
NDFIP2	3	0.016222	0.040288	0.938619	802	1	0.49264
SSR1	3	0.016274	0.040364	0.938619	803	1	-0.067159
TJP2	3	0.016302	0.040416	0.938619	804	2	1.1655
NMNAT3	3	0.016309	0.040432	0.938619	805	2	1.2058
TEAD4	3	0.016326	0.040457	0.938619	806	2	0.62767
POLR2E	3	0.016424	0.040611	0.938619	807	2	1.0386
ALPI	3	0.016431	0.040623	0.938619	808	2	0.7285
GJA4	3	0.016439	0.040636	0.938619	809	2	1.072
CALHM1	3	0.016439	0.040636	0.938619	810	2	1.072
MTG1	3	0.016483	0.040716	0.938619	811	2	0.78198
MAGEA5	3	0.016495	0.040742	0.938619	812	2	1.116
PDE12	3	0.016536	0.040806	0.938619	813	1	-0.45728
INPP5A	3	0.016588	0.040889	0.938619	814	1	-0.074442
C4orf17	3	0.016629	0.040953	0.938619	815	2	1.0495
LRRK1	3	0.01664	0.040964	0.938619	816	1	0.0106
OPRPN	3	0.016692	0.041041	0.938619	817	1	-0.0046135
ZNF175	3	0.016745	0.041137	0.938619	818	1	-0.54368
CCDC22	3	0.016771	0.041173	0.938619	819	2	1.0847
KCNH3	3	0.016797	0.041212	0.938619	820	1	0.19668
ZHX2	3	0.016902	0.041371	0.938619	821	1	-0.077418
MAP9	3	0.016954	0.041454	0.938619	822	1	0.48995
PLAGL1	3	0.016959	0.041462	0.938619	823	2	1.0517
SNX31	3	0.016978	0.041497	0.938619	824	2	1.0174
RNF185	3	0.017004	0.041535	0.938619	825	2	1.0578
BEST4	3	0.017042	0.041592	0.938619	826	2	0.94388
MAGEL2	3	0.017057	0.041613	0.938619	827	2	1.089
AGO2	3	0.017058	0.041614	0.938619	828	2	0.78236
TNK2	3	0.017111	0.041706	0.938619	829	1	0.13798
CEACAM7	3	0.017231	0.041911	0.938619	830	2	1.1286
GP6	3	0.017267	0.041965	0.938619	831	1	0.31631
QKI	3	0.017307	0.042024	0.938619	832	2	1.0382
CNTLN	3	0.01732	0.042039	0.938619	833	2	0.71198
CLUH	3	0.017322	0.042042	0.938619	834	2	1.0023
PMM2	2	0.017388	0.032391	0.925799	835	1	0.89964
ZNF335	3	0.017424	0.042209	0.938619	836	1	-0.78175
HPCAL4	3	0.017429	0.042213	0.938619	837	2	1.0489
RPL37A	3	0.01744	0.042233	0.938619	838	2	0.98905
SUCLA2	3	0.017476	0.04229	0.938619	839	1	0.33717
LIAS	2	0.017498	0.032588	0.925799	840	2	1.1856
VPS11	3	0.017529	0.042376	0.938619	841	1	0.34854
RBM6	3	0.017555	0.042419	0.938619	842	2	1.0497
NRN1	3	0.017555	0.042419	0.938619	843	2	1.0497
TIPIN	3	0.017581	0.042464	0.938619	844	2	0.9439
PRIMA1	3	0.017582	0.042464	0.938619	845	2	0.97751
CD53	3	0.017633	0.042547	0.938619	846	2	0.74848
ADAMTS19	3	0.017651	0.042573	0.938619	847	2	1.0154
C12orf66	3	0.017685	0.042635	0.938619	848	1	0.23146
HIST1H2BO	3	0.01772	0.042695	0.938619	849	2	0.97743
TMA7	3	0.017738	0.042726	0.938619	850	1	-0.26742
ZNF584	3	0.01779	0.042811	0.938619	851	1	0.12004
PABPN1	3	0.017842	0.04289	0.938619	852	2	0.70786
LRRC14B	3	0.017843	0.042893	0.938619	853	2	1.0512
HTN3	3	0.017843	0.042893	0.938619	854	2	1.0512
KCNJ13	3	0.017947	0.043041	0.938619	855	2	0.68765
POLDIP2	3	0.017963	0.043064	0.938619	856	2	0.98417
PTGDR	3	0.017998	0.043119	0.938619	857	2	1.0059
TCF20	3	0.017999	0.04312	0.938619	858	2	0.78612
ECEL1	3	0.018029	0.043172	0.938619	859	2	0.93914
GALNT3	3	0.018051	0.043209	0.938619	860	1	0.3841
HLA-DRB3	3	0.018052	0.043212	0.938619	861	2	0.95955
IGFALS	3	0.018099	0.043283	0.938619	862	2	1.0924
ACCSL	3	0.018103	0.043284	0.938619	863	2	0.58353
SEMA4D	3	0.018156	0.043363	0.938619	864	1	0.32933
C1orf162	3	0.018208	0.043448	0.938619	865	1	-0.01703
LAMP1	3	0.018231	0.043477	0.938619	866	2	1.0199
MATN3	3	0.01826	0.043525	0.938619	867	1	0.49948
OPTC	3	0.018278	0.043555	0.938619	868	2	1.0875
PPP1R21	3	0.018301	0.04359	0.938619	869	2	1.0371
TRIM64C	3	0.018312	0.043611	0.938619	870	1	0.16688
CNOT7	3	0.018364	0.043684	0.938619	871	2	1.0242
VPS13C	3	0.018364	0.043684	0.938619	872	2	0.87932
DSG2	3	0.018469	0.043867	0.938619	873	1	0.42351
USF2	3	0.018489	0.043899	0.938619	874	2	0.96855
ANXA3	3	0.018497	0.04391	0.938619	875	2	1.0546
MVD	3	0.018536	0.04397	0.938619	876	2	1.0357
NAT9	3	0.018573	0.044031	0.938619	877	1	-0.13067
NDRG3	3	0.018583	0.044046	0.938619	878	2	1.0003
RBP4	3	0.018607	0.04408	0.938619	879	2	1.2098
COPB2	3	0.018638	0.044134	0.938619	880	2	1.021
AKAP14	3	0.018678	0.044204	0.938619	881	1	0.14246
DYNC1LI1	3	0.018686	0.044217	0.938619	882	2	0.89286
AK6	1	0.018716	0.018673	0.924282	883	1	1.6267
OR4C16	3	0.01873	0.044304	0.938619	884	1	0.03827
CD84	3	0.018782	0.044386	0.938619	885	2	0.61745
CITED1	3	0.018788	0.044397	0.938619	886	2	1.0798
TPSG1	3	0.018828	0.044465	0.938619	887	2	1.0355
CHFR	3	0.018834	0.044479	0.938619	888	2	0.654
SCAMP5	3	0.018871	0.044538	0.938619	889	2	0.98153
ZNF184	3	0.018887	0.044564	0.938619	890	1	0.33179
TRIM23	3	0.018903	0.044593	0.938619	891	2	0.9768
FRK	3	0.018919	0.044616	0.938619	892	2	1.1057
TMEM243	3	0.018951	0.044671	0.938619	893	2	0.97294
LOC283713	3	0.018978	0.044714	0.938619	894	2	1.0926
IFRD2	3	0.018991	0.044735	0.938619	895	1	-0.49876
KIF24	3	0.019086	0.044884	0.938619	896	2	0.98915
COX7A2	3	0.019098	0.044898	0.938619	897	2	0.94773
OR6C70	3	0.01913	0.044947	0.938619	898	2	1.046
PARL	3	0.019138	0.044965	0.938619	899	2	0.99189
USH1C	3	0.019146	0.044974	0.938619	900	2	1.0263
RLN2	3	0.019148	0.044975	0.938619	901	1	-0.72556
UNC5CL	3	0.0192	0.045066	0.938756	902	1	-0.68116
MRGPRD	3	0.019252	0.045141	0.938756	903	1	0.235
SCGB3A2	3	0.019265	0.04516	0.938756	904	2	0.95608
OR4D10	3	0.019304	0.045213	0.938756	905	1	-0.14684
ACRV1	3	0.019345	0.045271	0.938756	906	2	1.0074
PSRC1	3	0.019356	0.045287	0.938756	907	1	-0.36589
OR4D2	3	0.019409	0.045362	0.938756	908	1	-1.6784
C19orf68	3	0.019418	0.04538	0.938756	909	2	0.9616
OR56A3	3	0.019461	0.045449	0.93917	910	1	-0.31898
MLLT1	3	0.019554	0.04559	0.940437	911	2	1.0188
CDC42EP2	3	0.019565	0.04561	0.940437	912	1	0.21651
AGTPBP1	3	0.019617	0.045697	0.940869	913	1	-0.23188
DAZAP1	3	0.019643	0.045731	0.940869	914	2	0.9813
DYDC2	3	0.019722	0.045864	0.942582	915	2	0.89669
PXN	3	0.019845	0.046068	0.945744	916	2	1.0561
TMIGD3	3	0.019878	0.046118	0.945749	917	1	0.25609
WHRN	3	0.02	0.046323	0.948186	918	2	0.94446
C2orf91	3	0.020035	0.04638	0.948186	919	1	-0.3798
DONSON	3	0.02004	0.046388	0.948186	920	2	1.0444
ITGA7	3	0.02013	0.04655	0.949229	921	2	0.99822
ZNF524	3	0.020139	0.04656	0.949229	922	2	0.94299
LRRC42	3	0.020155	0.046589	0.949229	923	2	1.0677
RRP12	3	0.020191	0.046648	0.949391	924	1	0.2576
HDAC2	3	0.020243	0.046739	0.949436	925	2	0.67511
CEP57	3	0.020253	0.04675	0.949436	926	2	0.94745
RPS24	3	0.020295	0.04683	0.950022	927	2	0.82171
ACAN	3	0.020348	0.046919	0.950448	928	1	0.37874
HIC1	3	0.0204	0.04701	0.950448	929	2	0.66213
MAL	3	0.020441	0.047077	0.950448	930	2	1.046
OR1N1	3	0.020452	0.047091	0.950448	931	2	0.74109
LOC100129112	3	0.020504	0.047176	0.950448	932	1	-0.66026
MCRIP1	3	0.020532	0.047223	0.950448	933	2	0.89466
PLA2G15	3	0.020606	0.047345	0.950448	934	2	0.97588
PRCC	3	0.020608	0.047348	0.950448	935	1	0.2479
IZUMO3	3	0.020664	0.047435	0.950448	936	2	1.0255
HSPB6	3	0.020672	0.047451	0.950448	937	2	0.9523
ABCB4	3	0.020693	0.047493	0.950448	938	2	0.94948
LAMP2	3	0.020713	0.047521	0.950448	939	1	0.27452
NR1I3	3	0.020747	0.047587	0.950448	940	2	0.87742
ZNF80	3	0.020755	0.047593	0.950448	941	2	0.96868
PCDHB13	3	0.020776	0.047627	0.950448	942	2	1.079
GPR157	3	0.020791	0.047656	0.950448	943	1	0.27438
CNOT4	3	0.020869	0.047776	0.951837	944	1	0.26772
KIAA2012	3	0.021012	0.048006	0.953749	945	2	1.0021
BIN2	3	0.021025	0.048021	0.953749	946	2	0.79553
HPR	3	0.021029	0.048027	0.953749	947	2	0.97651
RNFT1	3	0.021077	0.048112	0.953749	948	1	0.0082206
ANKRD35	3	0.021154	0.048233	0.953749	949	2	0.98635
GTF2F2	3	0.021182	0.048273	0.953749	950	1	0.24197
MMEL1	3	0.021234	0.048351	0.953749	951	1	-0.15799
SLC2A4RG	3	0.021292	0.048451	0.953749	952	2	1.0973
CCDC178	3	0.021334	0.048516	0.953749	953	2	0.98634
POLQ	3	0.021338	0.048522	0.953749	954	1	0.16462
CNOT2	3	0.021364	0.048556	0.953749	955	2	0.95318
POLR2J2	3	0.02139	0.048608	0.953749	956	1	-0.25745
L3MBTL2	3	0.021442	0.048695	0.953749	957	1	0.53165
PYGM	3	0.021494	0.048773	0.953749	958	2	0.78249
UTP11	3	0.021498	0.048781	0.953749	959	2	1.0193
RPL7A	3	0.021523	0.048822	0.953749	960	2	0.98064
ATG4C	3	0.021546	0.04885	0.953749	961	2	0.87598
RAPGEF5	3	0.021566	0.048877	0.953749	962	2	0.96556
OR2T12	3	0.021574	0.048893	0.953749	963	2	1.077
DAGLA	3	0.021591	0.048919	0.953749	964	2	0.98341
TSACC	3	0.021599	0.048932	0.953749	965	1	-0.74746
FOXP2	3	0.021637	0.048985	0.953797	966	2	0.92404
KRTAP13-2	3	0.021703	0.049098	0.953832	967	2	1.1537
TRMT1L	3	0.021755	0.049173	0.953832	968	2	0.64666
XKR5	3	0.021807	0.049256	0.953832	969	2	0.52891
AADACL4	3	0.021859	0.049333	0.953832	970	1	0.14651
LHX2	3	0.021911	0.049424	0.953832	971	1	0.35579
IMPG2	3	0.021955	0.049509	0.953832	972	2	0.97238
ZNF711	3	0.022015	0.049606	0.953832	973	1	0.64088
ALS2CR12	3	0.022125	0.049772	0.953832	974	2	0.97479
GPR88	3	0.022224	0.049922	0.953832	975	2	0.66761
ADAMTS16	3	0.022228	0.049926	0.953832	976	2	1.0565
SUPT7L	2	0.022252	0.041234	0.938619	977	2	0.8489
TMEM106C	3	0.022262	0.049983	0.953832	978	2	0.95137
GLRB	3	0.022276	0.050008	0.953832	979	1	0.47732
SCN11A	3	0.022283	0.05002	0.953832	980	2	0.98939
STEAP2	3	0.022328	0.050086	0.953832	981	1	0.65782
CD300LD	3	0.022399	0.050195	0.953832	982	2	0.97192
KEAP1	3	0.022484	0.050342	0.953832	983	1	-1.0816
CCDC62	3	0.022502	0.050365	0.953832	984	2	1.044
MED31	3	0.022528	0.050398	0.953832	985	2	1.1344
FCRL5	3	0.022536	0.050408	0.953832	986	2	0.9361
MYO5B	3	0.022554	0.050437	0.953832	987	2	0.96177
CPS1	3	0.022588	0.050486	0.953832	988	1	-0.054294
TNFAIP8	3	0.022618	0.050536	0.953832	989	2	0.98943
EPHB2	3	0.02264	0.050568	0.953832	990	2	1.0172
SPC24	3	0.022692	0.050663	0.953832	991	2	0.65108
KANK3	3	0.022797	0.05084	0.953832	992	1	0.013041
CA13	3	0.022849	0.050928	0.953832	993	1	0.6129
LRIT1	3	0.022852	0.050934	0.953832	994	2	0.9523
ALDH5A1	3	0.022891	0.050995	0.953832	995	2	0.933
ANGPTL6	3	0.022901	0.05101	0.953832	996	1	0.49237
VWC2L	3	0.022904	0.051013	0.953832	997	2	0.99647
UCN3	3	0.022943	0.051072	0.953832	998	2	0.98616
UBE2A	3	0.022978	0.051124	0.953832	999	2	1.0626
BHLHE22	3	0.023004	0.051164	0.953832	1000	2	1.0725
SHMT2	3	0.023005	0.051165	0.953832	1001	2	0.88507
TATDN3	3	0.023038	0.051208	0.953832	1002	2	0.96866
FAM109B	3	0.023109	0.051322	0.953832	1003	2	0.89949
MAP3K9	3	0.023152	0.051387	0.953832	1004	2	0.9497
MARCH8	3	0.023161	0.051401	0.953832	1005	1	0.16443
SAA2-SAA4	3	0.023178	0.051432	0.953832	1006	2	1.0549
MRPL24	3	0.023186	0.051452	0.953832	1007	2	0.93071
DNAJA1	3	0.023213	0.051498	0.953832	1008	1	0.24552
SIGMAR1	3	0.023265	0.051584	0.953832	1009	2	0.59695
ZNF365	3	0.023282	0.051609	0.953832	1010	2	0.93398
RPL35	3	0.023291	0.051624	0.953832	1011	2	0.89114
NDUFA5	3	0.023317	0.051656	0.953832	1012	2	0.6433
TTI2	3	0.023317	0.051656	0.953832	1013	2	0.97678
NDUFAF4	3	0.023369	0.051725	0.953832	1014	1	0.38674
FMNL2	3	0.023392	0.051755	0.953832	1015	2	0.93024
PRPS1	3	0.023421	0.051808	0.953832	1016	2	0.53373
MEP1B	3	0.023473	0.051888	0.953832	1017	2	0.76132
MT1A	3	0.023545	0.051993	0.953832	1018	2	0.87687
CCDC73	3	0.023577	0.052042	0.953832	1019	1	0.075006
KCNN4	3	0.023629	0.052129	0.953832	1020	1	0.32843
RPTN	3	0.023681	0.052222	0.953832	1021	1	0.12175
THUMPD2	3	0.023717	0.052281	0.953832	1022	2	1.1122
GPATCH3	3	0.02373	0.052302	0.953832	1023	2	0.95543
HPS3	3	0.023785	0.052396	0.953832	1024	1	0.54564
KIF17	3	0.023801	0.052417	0.953832	1025	2	0.9969
FAM53C	3	0.023836	0.052477	0.953832	1026	2	0.95299
UBE2V1	3	0.023837	0.052478	0.953832	1027	1	0.28872
FAM189A2	3	0.02388	0.052561	0.953832	1028	2	0.78542
CDK2AP1	3	0.023969	0.052701	0.953832	1029	2	1.0599
AGA	3	0.024046	0.052822	0.953832	1030	1	0.34278
SPRR3	3	0.024066	0.052858	0.953832	1031	2	0.91873
ANO3	3	0.02415	0.052989	0.953832	1032	1	0.31836
ABCE1	3	0.024202	0.053062	0.953832	1033	1	0.25303
LRG1	3	0.024253	0.05314	0.953832	1034	2	0.97627
INTS13	3	0.024254	0.053142	0.953832	1035	1	0.46894
LRP10	3	0.024288	0.053202	0.953832	1036	2	1.1258
CORO1A	3	0.024306	0.053229	0.953832	1037	2	0.93936
DNAJB14	3	0.024342	0.053291	0.953832	1038	2	0.98957
CNPY3	3	0.024351	0.053305	0.953832	1039	2	0.97316
PSMD8	3	0.024358	0.053312	0.953832	1040	1	-0.13252
CLEC14A	3	0.02441	0.053396	0.953832	1041	2	0.52628
RAB11FIP4	3	0.024449	0.053473	0.953832	1042	2	1.0446
NCS1	3	0.024462	0.053492	0.953832	1043	1	-0.31908
PFDN5	3	0.024476	0.053518	0.953832	1044	2	0.89922
TOR4A	3	0.024494	0.053535	0.953832	1045	2	1.0544
RIOX2	3	0.024507	0.053563	0.953832	1046	2	1.0014
PCGF1	3	0.024566	0.05365	0.953832	1047	2	1.0595
TTC32	3	0.024618	0.05374	0.953832	1048	2	0.95377
HARS	3	0.024655	0.053802	0.953832	1049	2	0.89859
PAPOLG	3	0.024722	0.053899	0.953832	1050	1	-1.2604
UGT1A3	3	0.024772	0.053979	0.953832	1051	2	0.97915
PRDM14	3	0.024774	0.053983	0.953832	1052	1	-0.10358
LAMTOR4	3	0.02479	0.054005	0.953832	1053	2	0.89083
HS1BP3	3	0.024826	0.054065	0.953832	1054	1	0.47267
KRTAP3-2	3	0.024857	0.054114	0.953832	1055	2	1.0479
HKR1	3	0.024878	0.054153	0.953832	1056	1	0.16058
PRELP	3	0.024889	0.054168	0.953832	1057	2	0.99345
CSF2RB	3	0.024907	0.054201	0.953832	1058	2	0.97586
IZUMO1R	3	0.024925	0.054226	0.953832	1059	2	0.96403
ZNF709	3	0.02493	0.054236	0.953832	1060	1	-0.14852
RSAD2	3	0.024982	0.054331	0.953832	1061	2	0.79829
VSTM2L	3	0.024984	0.054334	0.953832	1062	2	1.0672
PRR36	3	0.025033	0.054417	0.953832	1063	2	0.97265
BTNL10	3	0.025034	0.054419	0.953832	1064	1	0.20198
PDGFA	3	0.025074	0.05449	0.953832	1065	2	0.96671
MADCAM1	3	0.025086	0.054506	0.953832	1066	2	0.67958
RBM45	3	0.025138	0.054584	0.953832	1067	2	0.92492
TBC1D9	3	0.02519	0.054671	0.953832	1068	1	0.14896
RCCD1	3	0.025223	0.05472	0.953832	1069	2	0.90945
SMCO4	3	0.025241	0.054749	0.953832	1070	1	0.23514
SNAPC4	3	0.025278	0.054802	0.953832	1071	2	1.0283
LNPEP	3	0.025293	0.054829	0.953832	1072	1	0.15689
MPRIP	3	0.025345	0.054906	0.953832	1073	1	0.23878
FST	3	0.025397	0.054983	0.953832	1074	1	0.35531
ACSM2A	3	0.025405	0.05499	0.953832	1075	2	0.93705
KHDC3L	3	0.025428	0.055031	0.953832	1076	2	1.0022
MAGT1	3	0.025449	0.055072	0.953832	1077	1	0.074833
KIAA1524	3	0.025473	0.055104	0.953832	1078	2	0.94792
SLC22A1	3	0.025473	0.055104	0.953832	1079	2	0.94792
KIF11	3	0.025501	0.055148	0.953832	1080	2	0.98968
VPS4B	3	0.025501	0.055149	0.953832	1081	1	-0.31991
BPY2B	3	0.025532	0.055189	0.953832	1082	2	1.0229
C5orf58	3	0.025601	0.055294	0.953832	1083	2	0.89327
PIAS1	3	0.025605	0.0553	0.953832	1084	2	0.71806
GMPR	3	0.025615	0.055316	0.953832	1085	2	0.99368
PPEF2	3	0.025624	0.055328	0.953832	1086	2	0.94544
NDEL1	3	0.025715	0.055462	0.953832	1087	2	0.9113
AR	3	0.025761	0.055536	0.953832	1088	1	0.37921
C16orf96	3	0.025779	0.055559	0.953832	1089	2	0.93436
EPCAM	3	0.025813	0.055618	0.953832	1090	2	0.55498
SDS	3	0.025853	0.055674	0.953832	1091	2	0.89126
C19orf25	3	0.025917	0.055773	0.953832	1092	2	0.70455
GUCY2F	3	0.026	0.055907	0.953832	1093	2	0.95464
NAA35	3	0.026021	0.055937	0.953832	1094	1	-0.62767
NAA60	3	0.026046	0.055969	0.953832	1095	2	0.96245
MEIS1	3	0.026064	0.056002	0.953832	1096	2	0.89323
SNRK	3	0.026073	0.056009	0.953832	1097	1	-0.95297
FYTTD1	3	0.026105	0.056073	0.953832	1098	2	1.0181
ADAMTSL2	3	0.026125	0.056098	0.953832	1099	1	-0.54836
CAV2	3	0.026142	0.056121	0.953832	1100	2	0.98211
OTOP3	3	0.026177	0.056174	0.953832	1101	1	0.53395
KCNQ1	3	0.026188	0.056186	0.953832	1102	2	0.9982
SIAH1	3	0.026211	0.056221	0.953832	1103	2	0.90836
CAPS	3	0.026221	0.056237	0.953832	1104	2	0.98582
ST7L	3	0.026239	0.056263	0.953832	1105	2	0.90672
SLC4A1AP	3	0.026267	0.056305	0.953832	1106	2	1.0078
TOP3A	3	0.026281	0.056327	0.953832	1107	1	0.1173
C3orf70	3	0.026333	0.056406	0.953832	1108	1	-0.14679
PARD6B	3	0.026385	0.05649	0.953832	1109	1	0.084439
AKR1C4	3	0.026488	0.056663	0.953832	1110	1	0.19696
DDX3X	3	0.026517	0.056706	0.953832	1111	2	1.0805
FBXO41	3	0.02654	0.056739	0.953832	1112	1	0.51726
ELOVL3	3	0.026545	0.056748	0.953832	1113	2	0.90444
CD28	3	0.026592	0.056833	0.953832	1114	1	0.28072
CDK16	3	0.02661	0.056862	0.953832	1115	2	0.95197
ASB2	3	0.026619	0.056875	0.953832	1116	2	1.0134
PARPBP	3	0.026644	0.056919	0.953832	1117	2	0.86254
ATP6V0E1	3	0.026661	0.056949	0.953832	1118	2	0.87574
ZNF292	3	0.026675	0.056968	0.953832	1119	2	0.92842
SEC63	3	0.026696	0.057007	0.953832	1120	2	0.66409
CCL14	3	0.026748	0.057078	0.953832	1121	1	0.31289
C2CD4B	3	0.026777	0.057122	0.953832	1122	2	0.91152
MARCKS	3	0.0268	0.057151	0.953832	1123	2	0.78211
IGSF5	3	0.026805	0.057158	0.953832	1124	2	1.0138
GSS	3	0.026815	0.057168	0.953832	1125	2	0.98981
ATXN7L3B	3	0.02688	0.05727	0.954685	1126	2	0.92689
GLI2	2	0.026906	0.049498	0.953832	1127	2	0.80669
DUT	3	0.02695	0.057377	0.955625	1128	2	0.96791
FOSB	3	0.026982	0.057431	0.955681	1129	1	0.48137
MAN1B1	3	0.027039	0.057522	0.956348	1130	2	0.88375
C11orf96	3	0.027111	0.057628	0.956968	1131	1	-0.49933
MED13L	3	0.027161	0.057715	0.956968	1132	2	0.891
NFIB	3	0.027217	0.057803	0.956968	1133	2	0.86013
TBX15	3	0.027236	0.057828	0.956968	1134	2	0.88298
BCAR3	3	0.02725	0.05785	0.956968	1135	2	0.9189
TOMM5	3	0.027283	0.057903	0.956968	1136	2	0.86495
THSD4	3	0.027319	0.057961	0.956968	1137	1	-0.27141
MYO15A	3	0.027349	0.058007	0.956968	1138	2	0.83396
LHFPL3	3	0.027423	0.05812	0.956968	1139	2	0.85571
METTL24	3	0.027475	0.058196	0.956968	1140	1	0.44654
SORL1	3	0.027485	0.05821	0.956968	1141	2	0.9113
MTRNR2L9	3	0.027509	0.058247	0.956968	1142	2	0.90948
FAM153A	3	0.027566	0.058333	0.956968	1143	2	1.0214
DMP1	3	0.027579	0.058361	0.956968	1144	1	0.20123
OR7D2	3	0.027594	0.058381	0.956968	1145	2	0.92605
TOMM70	3	0.02763	0.058437	0.956968	1146	2	0.6599
CDPF1	3	0.027682	0.058521	0.956968	1147	2	0.52028
B3GALNT2	3	0.027684	0.058528	0.956968	1148	2	0.99438
NDUFB10	3	0.027684	0.058528	0.956968	1149	2	0.99438
PPP2R2B	3	0.027734	0.058604	0.956968	1150	1	-0.17509
INSL6	3	0.027774	0.058661	0.956968	1151	2	0.92995
EPHA6	3	0.027793	0.058692	0.956968	1152	2	0.90878
CENPP	3	0.027859	0.058792	0.956968	1153	2	0.82073
MRPS17	3	0.02789	0.058844	0.956968	1154	1	-0.42224
CLSPN	3	0.027942	0.058923	0.956968	1155	2	0.74645
GRPEL1	3	0.027973	0.058975	0.956968	1156	2	0.88592
NYNRIN	3	0.027988	0.058999	0.956968	1157	2	0.91885
DNAJC9	3	0.028046	0.059084	0.956968	1158	1	-0.20641
PSMB6	3	0.028078	0.059127	0.956968	1159	2	0.89692
ALG10	3	0.028123	0.059201	0.956968	1160	1	0.29128
CCDC102A	3	0.028123	0.059201	0.956968	1161	1	0.31461
CNN1	3	0.028201	0.059316	0.956968	1162	2	0.64191
C7orf33	3	0.02824	0.059372	0.956968	1163	2	1.0297
GPR17	3	0.028283	0.059437	0.956968	1164	2	0.98306
ZFP37	3	0.028298	0.059463	0.956968	1165	2	1.0226
RPE	3	0.028305	0.059482	0.956968	1166	1	0.10187
APC2	3	0.028307	0.059484	0.956968	1167	2	0.97016
MAGEA2B	3	0.028365	0.059571	0.956974	1168	2	0.87728
AKR1E2	3	0.028374	0.059586	0.956974	1169	2	0.92259
TMEM154	3	0.02846	0.05973	0.958129	1170	1	0.12466
CLEC2L	3	0.028512	0.059811	0.958129	1171	1	-0.99529
TMC7	3	0.028564	0.059897	0.958129	1172	1	-0.0036637
WFIKKN1	3	0.028616	0.059982	0.958129	1173	1	0.11653
CLEC7A	3	0.028668	0.06006	0.958129	1174	1	-2.0875
CYLD	3	0.028681	0.060081	0.958129	1175	2	0.85329
MAVS	3	0.02872	0.060151	0.958129	1176	1	-0.081422
ARL17B	3	0.028772	0.060234	0.958129	1177	2	0.57282
CUL4B	3	0.028823	0.060305	0.958129	1178	1	0.43479
KRTAP4-4	3	0.028875	0.060382	0.958129	1179	1	0.33076
KBTBD2	3	0.028956	0.060502	0.958129	1180	2	1.024
KLHL22	3	0.028979	0.060538	0.958129	1181	1	0.22985
CAVIN2	3	0.02898	0.060541	0.958129	1182	2	0.92125
XRCC3	3	0.029029	0.060622	0.958129	1183	2	0.99002
PRKD3	3	0.029031	0.060624	0.958129	1184	1	-0.23902
LMO7	3	0.029058	0.060667	0.958129	1185	2	0.91907
MEIOB	3	0.029083	0.060713	0.958129	1186	1	0.12004
SLC45A4	3	0.029126	0.060779	0.958129	1187	2	0.95932
IL5	3	0.029135	0.060795	0.958129	1188	1	0.51448
HAL	3	0.029145	0.06081	0.958129	1189	2	1.0488
TMEM237	3	0.029193	0.060889	0.958129	1190	2	0.86321
GPR52	3	0.029238	0.06095	0.958129	1191	1	0.25249
LYNX1	3	0.029271	0.061004	0.958129	1192	2	0.83191
XAGE5	3	0.02929	0.061037	0.958129	1193	1	-0.083021
S100A6	3	0.029305	0.061054	0.958129	1194	2	0.89828
TMEM204	3	0.029342	0.06112	0.958129	1195	2	0.72427
PPT1	3	0.029373	0.061173	0.958129	1196	2	0.96241
COX17	3	0.029394	0.061208	0.958129	1197	1	0.23933
PEX14	3	0.029446	0.061291	0.958129	1198	1	0.28202
DTNA	3	0.029456	0.061306	0.958129	1199	2	0.9363
ZNF33B	3	0.029466	0.061321	0.958129	1200	2	0.84461
XPOT	3	0.029485	0.061353	0.958129	1201	2	0.86127
ZNF347	3	0.029523	0.06141	0.958129	1202	1	-0.0066379
PRDX6	3	0.029523	0.06141	0.958129	1203	1	0.29944
DAAM2	3	0.029544	0.061442	0.958129	1204	2	0.87907
RTTN	3	0.029573	0.061484	0.958129	1205	2	0.86787
UBAC1	3	0.029601	0.061538	0.958172	1206	2	0.59274
LCE2C	3	0.029653	0.061615	0.95859	1207	2	0.66179
INTS2	3	0.02971	0.061709	0.958887	1208	2	1.0794
LOC283454	3	0.029744	0.061764	0.958887	1209	2	1.0648
AKIRIN1	3	0.029756	0.061787	0.958887	1210	1	0.14166
LGALS4	3	0.029847	0.061914	0.959547	1211	2	0.92142
HACD1	3	0.02986	0.061931	0.959547	1212	1	0.4989
ZDHHC6	1	0.02988	0.029803	0.925799	1213	1	1.326
AKR1A1	3	0.029912	0.062006	0.959929	1214	1	0.16089
DIMT1	3	0.030016	0.062167	0.960838	1215	2	0.77348
OR2T1	3	0.030053	0.062228	0.960974	1216	2	0.85447
B3GNTL1	3	0.030102	0.062303	0.960974	1217	2	0.81499
OR4M2	3	0.030119	0.062328	0.960974	1218	1	-0.30808
ZNF638	3	0.030171	0.06242	0.961611	1219	1	0.23716
ZNF546	3	0.030275	0.062571	0.962321	1220	1	-0.81294
TWSG1	3	0.030378	0.062727	0.962321	1221	1	0.022966
ADGRB1	3	0.03043	0.062808	0.962321	1222	1	0.032133
OR6K3	3	0.030482	0.062874	0.962321	1223	1	-0.71187
PDE4DIP	3	0.030533	0.06295	0.962321	1224	2	0.93545
DGKB	3	0.030541	0.06296	0.962321	1225	2	1.0008
NIT2	3	0.030585	0.063024	0.962321	1226	1	0.19012
TRIM55	3	0.030626	0.063099	0.962321	1227	2	0.84693
KIAA0391	3	0.030637	0.063111	0.962321	1228	2	0.64482
TSKS	3	0.030689	0.063201	0.962321	1229	1	0.12907
TFAP2A	3	0.030695	0.063207	0.962321	1230	2	0.90182
ANXA13	3	0.03075	0.063285	0.962321	1231	2	0.95085
BRSK2	3	0.030792	0.063356	0.962321	1232	1	-0.16985
PRRC1	3	0.030814	0.063387	0.962321	1233	2	0.93108
CYYR1	3	0.030824	0.063396	0.962321	1234	2	0.95731
PFKFB4	3	0.030844	0.063425	0.962321	1235	1	0.33961
TCAF2	3	0.030859	0.063451	0.962321	1236	2	0.85772
ELANE	3	0.030859	0.063451	0.962321	1237	2	0.85772
TMEM18	3	0.030894	0.063508	0.962321	1238	2	0.93888
SEC16B	3	0.030896	0.063513	0.962321	1239	1	0.27519
USP22	3	0.030914	0.063537	0.962321	1240	2	0.861
SPPL2B	3	0.030999	0.06367	0.962671	1241	2	0.85591
ARMT1	3	0.031013	0.06369	0.962671	1242	2	0.95377
BCR	3	0.031033	0.063718	0.962671	1243	2	0.93597
ABCC3	3	0.031063	0.063764	0.962671	1244	2	0.83902
ZSCAN10	3	0.031103	0.063829	0.962814	1245	1	0.26201
NEDD9	3	0.031207	0.063994	0.962814	1246	1	0.49513
CNTRL	3	0.031223	0.064019	0.962814	1247	2	0.95687
PSMC4	3	0.031258	0.064078	0.962814	1248	1	-0.0028647
CHGB	3	0.031362	0.064235	0.962814	1249	1	-0.37649
KIAA1551	3	0.031414	0.064313	0.962814	1250	2	0.95728
ARHGAP20	3	0.031464	0.064389	0.962814	1251	2	0.77875
HOXD3	3	0.031465	0.064391	0.962814	1252	1	-0.49404
ALOX12	3	0.031517	0.064474	0.962814	1253	2	0.76799
IAH1	3	0.031569	0.064565	0.962814	1254	2	0.83804
TTC12	3	0.031589	0.064591	0.962814	1255	2	0.90518
CLDN18	3	0.031621	0.064633	0.962814	1256	1	0.23924
WDYHV1	3	0.031672	0.064707	0.962814	1257	1	0.39692
CITED4	3	0.031695	0.064756	0.962814	1258	2	0.94647
COMMD8	3	0.031756	0.064848	0.962814	1259	2	0.9528
ZNF704	3	0.031776	0.064876	0.962814	1260	1	-0.27635
FAM156A	3	0.031828	0.064956	0.962814	1261	1	0.086843
ADA	3	0.031857	0.064992	0.962814	1262	2	0.91929
METTL14	3	0.031879	0.065027	0.962814	1263	1	0.1635
TCF3	3	0.031897	0.065051	0.962814	1264	2	0.94835
TMEM179B	3	0.031931	0.065115	0.962814	1265	1	-0.026287
AGBL4	3	0.031983	0.065192	0.962814	1266	1	0.050429
CDK9	3	0.032035	0.065275	0.962814	1267	1	0.43237
OASL	3	0.032044	0.065289	0.962814	1268	2	0.90027
P2RX2	3	0.032125	0.065419	0.962814	1269	2	0.94589
PRDX2	3	0.032138	0.065437	0.962814	1270	2	0.90927
RFWD2	3	0.032155	0.065458	0.962814	1271	2	0.8964
SMG8	3	0.03219	0.065511	0.962814	1272	1	0.37525
KCNC3	3	0.032241	0.065602	0.962814	1273	1	-0.49006
C2orf88	3	0.032293	0.065683	0.962814	1274	2	0.60504
HMOX2	3	0.032297	0.06569	0.962814	1275	2	0.87574
PAPOLA	3	0.032323	0.065733	0.962814	1276	2	0.86293
ANKS1B	3	0.032338	0.065752	0.962814	1277	2	0.96705
FASTKD3	3	0.032373	0.065818	0.962814	1278	2	0.88092
TECTB	3	0.032397	0.065852	0.962814	1279	1	0.41306
SLC1A5	3	0.032404	0.065858	0.962814	1280	2	0.86542
MED30	3	0.032448	0.065925	0.962814	1281	1	-1.0602
TRIM49	2	0.032493	0.059255	0.956968	1282	1	0.28356
UBE3B	3	0.032506	0.066006	0.962814	1283	2	0.9453
CDC27	3	0.032541	0.066073	0.962814	1284	2	1.0423
CEP112	3	0.032604	0.066163	0.962814	1285	2	0.68853
CPD	3	0.032618	0.066187	0.962814	1286	2	0.8882
STK38	3	0.032649	0.066233	0.962814	1287	2	0.78817
CCS	3	0.032655	0.066245	0.962814	1288	1	-0.53131
SCRG1	3	0.032689	0.066303	0.962814	1289	2	0.86069
GPX3	3	0.032707	0.066326	0.962814	1290	2	0.75256
ZBTB2	3	0.03271	0.066334	0.962814	1291	2	0.84467
ABCG2	3	0.032759	0.066405	0.962814	1292	1	0.47367
ADRA2B	3	0.032802	0.066465	0.962814	1293	2	0.86685
C10orf35	3	0.03281	0.066475	0.962814	1294	2	0.50798
ULBP2	3	0.032862	0.066552	0.962903	1295	2	0.63537
HMGN1	3	0.032965	0.066711	0.962903	1296	2	0.92455
PSMB7	3	0.033017	0.066791	0.962903	1297	2	0.75331
REV3L	3	0.033027	0.066812	0.962903	1298	2	0.84459
STAM2	3	0.033038	0.06684	0.962903	1299	2	0.9059
BIK	3	0.033069	0.066888	0.962903	1300	1	0.0026307
ADAMTS20	3	0.033099	0.066939	0.962903	1301	2	0.87584
SNTG2	3	0.03311	0.066951	0.962903	1302	2	0.82884
NEK4	3	0.033121	0.066973	0.962903	1303	2	0.83685
ZNF729	3	0.033156	0.067026	0.962903	1304	2	0.90372
MAGEB4	3	0.033172	0.067053	0.962903	1305	1	0.3106
FAM171A1	3	0.033224	0.067132	0.962903	1306	1	0.5626
ANKRD45	3	0.033233	0.067144	0.962903	1307	2	1.0336
FGD2	3	0.033276	0.067209	0.963104	1308	2	0.83305
CDKN2C	3	0.033327	0.06728	0.963387	1309	1	0.27307
DBR1	3	0.033429	0.06744	0.963604	1310	2	0.96208
BVES	3	0.033482	0.067526	0.963604	1311	2	0.70193
CRAT	3	0.033501	0.067551	0.963604	1312	2	0.9318
SLC2A7	3	0.033534	0.067609	0.963604	1313	1	-0.91707
UBE2L6	3	0.033689	0.067847	0.963604	1314	1	0.18529
CREM	3	0.033791	0.068012	0.963604	1315	2	0.85874
GRIPAP1	3	0.033792	0.068015	0.963604	1316	1	-0.765
GTF2IRD2B	3	0.033822	0.06806	0.963604	1317	2	0.92034
FABP1	3	0.033844	0.068098	0.963604	1318	2	0.75576
HGF	3	0.033848	0.068105	0.963604	1319	2	0.90403
KCNK12	3	0.033864	0.068125	0.963604	1320	2	0.80476
PRDM1	3	0.033916	0.068205	0.963604	1321	2	0.80952
DERL2	3	0.033931	0.068225	0.963604	1322	2	0.98494
HRH3	3	0.033947	0.068252	0.963604	1323	2	0.58872
NFKBIB	3	0.033988	0.068321	0.963604	1324	2	0.89551
BCHE	3	0.033999	0.068338	0.963604	1325	1	0.23838
OTX1	3	0.034009	0.068355	0.963604	1326	2	0.89351
HMGN3	3	0.03402	0.068376	0.963604	1327	2	0.97473
HEATR5B	2	0.034122	0.062074	0.960197	1328	1	-0.29425
ZNF181	3	0.034154	0.068579	0.963604	1329	1	0.44221
FOXJ3	3	0.034206	0.068663	0.963604	1330	1	-0.95706
RMND5B	3	0.034257	0.068734	0.963604	1331	1	0.22251
SYTL4	3	0.03428	0.068765	0.963604	1332	2	0.96989
GNGT2	3	0.034301	0.068795	0.963604	1333	2	0.91678
CSRP1	3	0.034309	0.068803	0.963604	1334	1	-0.27625
SERINC5	3	0.034361	0.068892	0.963604	1335	2	0.71509
DEFA1B	1	0.034374	0.034293	0.925799	1336	1	1.438
CCBE1	3	0.034385	0.068939	0.963604	1337	2	0.97122
CXCL13	3	0.034406	0.068969	0.963604	1338	2	0.82452
CDK6	3	0.034479	0.069077	0.963604	1339	2	0.8412
AUH	3	0.03451	0.069139	0.963604	1340	2	0.92425
CCDC60	3	0.034516	0.06915	0.963604	1341	2	0.5757
COX7A1	3	0.034567	0.069234	0.963604	1342	1	-0.80704
BMI1	3	0.034594	0.069267	0.963604	1343	2	0.90913
SPANXB1	3	0.034619	0.069302	0.963604	1344	1	0.012053
TEAD1	3	0.034631	0.069319	0.963604	1345	2	0.8656
EIF3H	3	0.034671	0.069378	0.963604	1346	1	-0.26286
RGL2	3	0.034746	0.069493	0.963604	1347	2	0.87795
LAMP3	3	0.034767	0.069522	0.963604	1348	2	0.93263
CHORDC1	3	0.034774	0.069534	0.963604	1349	2	0.82103
C11orf74	3	0.034815	0.069604	0.963604	1350	2	0.95286
SPC25	3	0.034836	0.069638	0.963604	1351	2	0.91858
KDM2A	3	0.034836	0.069638	0.963604	1352	2	0.91858
ADAMTS8	3	0.034877	0.069709	0.963604	1353	2	0.7644
TNRC6A	3	0.034909	0.069768	0.963604	1354	2	0.91587
RHBDD1	3	0.034929	0.069797	0.963604	1355	1	0.13397
CIART	3	0.034962	0.069847	0.963604	1356	2	1.0387
TOX3	3	0.034994	0.069893	0.963604	1357	2	0.89346
GABBR1	3	0.035015	0.069916	0.963604	1358	2	0.89144
CDC42EP5	3	0.035032	0.069953	0.963604	1359	2	0.56092
ADAM11	3	0.035036	0.069957	0.963604	1360	2	0.82566
ZNF708	3	0.035135	0.070129	0.963604	1361	1	-0.035059
HIST1H1T	3	0.035141	0.070138	0.963604	1362	2	0.88201
TUBG1	3	0.035152	0.070154	0.963604	1363	2	0.97423
ATP6V0B	3	0.035173	0.070191	0.963604	1364	2	0.87853
MED23	3	0.035187	0.070221	0.963604	1365	1	0.38362
BRIX1	2	0.035196	0.063922	0.962814	1366	1	1.0289
COL5A1	3	0.035239	0.070299	0.963604	1367	1	0.80734
COL17A1	3	0.035247	0.070313	0.963604	1368	2	0.87033
GIF	3	0.03529	0.070378	0.963604	1369	1	-0.24338
EIF2D	3	0.035342	0.070459	0.963604	1370	1	-0.52506
SOCS7	3	0.035393	0.070545	0.963604	1371	1	0.11039
RNF145	3	0.035445	0.070616	0.963604	1372	2	0.82126
TGS1	3	0.03548	0.070673	0.963604	1373	2	0.88839
MARC2	3	0.035497	0.070698	0.963604	1374	1	-0.11724
EPHX3	3	0.035548	0.070769	0.963604	1375	1	0.48392
C16orf58	3	0.03557	0.070804	0.963604	1376	2	0.89674
PLA2G3	3	0.035618	0.070892	0.963604	1377	2	0.79934
THBD	3	0.03566	0.070962	0.963604	1378	2	0.96443
C11orf94	3	0.03566	0.070962	0.963604	1379	2	0.96443
MBD2	3	0.035703	0.071021	0.963604	1380	2	0.84838
C1orf137	3	0.035703	0.071021	0.963604	1381	2	0.53032
ANKRD30B	3	0.035767	0.071106	0.963604	1382	2	0.91674
AP4B1	3	0.035799	0.071153	0.963604	1383	2	0.85189
DEC1	3	0.035806	0.071162	0.963604	1384	1	0.20371
PRKAR1A	3	0.035809	0.071166	0.963604	1385	2	1.0673
FCHO2	3	0.035858	0.071245	0.963604	1386	1	0.16688
MOGAT2	3	0.035909	0.071323	0.963604	1387	1	-0.70472
HELQ	3	0.035953	0.071392	0.963604	1388	2	0.90869
BBS9	3	0.035961	0.071405	0.963604	1389	1	0.36243
TMEM2	3	0.035969	0.07142	0.963604	1390	2	0.86231
KRTAP7-1	3	0.03598	0.071436	0.963604	1391	2	0.84388
ST8SIA2	3	0.036013	0.071481	0.963604	1392	1	0.46179
SPPL2C	3	0.036064	0.071558	0.963604	1393	1	0.16748
RNASET2	3	0.036116	0.071641	0.963604	1394	2	0.59859
RAB27B	3	0.036167	0.071719	0.963604	1395	1	-0.0081293
KTN1	3	0.036178	0.071733	0.963604	1396	2	0.964
FBXO2	3	0.036178	0.071733	0.963604	1397	2	0.964
HAND2	3	0.036178	0.071733	0.963604	1398	2	0.964
HSD17B2	3	0.036219	0.071803	0.963855	1399	1	-0.95748
RHPN1	3	0.036344	0.071992	0.96391	1400	2	0.95108
SPATA22	3	0.036348	0.071995	0.96391	1401	2	0.62153
SLC5A7	3	0.036348	0.071995	0.96391	1402	1	0.027223
FCRLA	3	0.036387	0.072056	0.96391	1403	2	0.85442
KIF6	3	0.036419	0.072103	0.96391	1404	2	0.913
IL27RA	3	0.036425	0.072113	0.96391	1405	1	-0.65028
EFHB	1	0.036436	0.036366	0.931949	1406	1	1.1628
HDHD5	3	0.036462	0.072168	0.963957	1407	2	0.85702
FLJ45513	3	0.036529	0.072267	0.964567	1408	1	-0.64793
DNAJC24	3	0.036559	0.072316	0.964567	1409	2	0.99745
BAG6	2	0.036616	0.066413	0.962814	1410	2	0.94864
C2orf72	3	0.036632	0.07242	0.965277	1411	1	0.37835
ARL9	3	0.036735	0.072594	0.96688	1412	2	0.73228
AVPR1A	3	0.036871	0.072807	0.96688	1413	2	0.80677
OR51E1	3	0.036941	0.072907	0.96688	1414	1	-0.15967
KRT31	3	0.036952	0.072926	0.96688	1415	2	0.96355
COG5	3	0.036952	0.072926	0.96688	1416	2	0.96355
TRAF3	3	0.036968	0.072943	0.96688	1417	2	0.85194
ALX4	3	0.036993	0.072973	0.96688	1418	1	0.52679
COX20	3	0.037011	0.072998	0.96688	1419	2	0.89559
C5	3	0.037044	0.073052	0.96688	1420	2	0.74073
RBBP6	3	0.037136	0.073187	0.967494	1421	2	0.90927
FRMPD4	3	0.037147	0.073201	0.967494	1422	1	0.50717
TRIM37	3	0.037199	0.07329	0.967995	1423	2	0.63353
ITGA8	3	0.03725	0.073364	0.968294	1424	1	-0.18775
OSGIN2	3	0.037302	0.073446	0.968696	1425	1	0.45268
C19orf33	3	0.037405	0.073606	0.969533	1426	1	0.54138
STN1	3	0.037457	0.073681	0.969533	1427	1	-1.3249
BPIFB3	3	0.037508	0.073764	0.969533	1428	1	-0.69396
FAM25G	3	0.03756	0.07385	0.969533	1429	1	0.60381
PHRF1	3	0.037597	0.073901	0.969533	1430	2	0.76301
MYO5A	3	0.037611	0.073922	0.969533	1431	1	0.13424
MYO9B	3	0.037614	0.073928	0.969533	1432	2	0.85581
TAF8	3	0.037614	0.073928	0.969533	1433	2	0.90554
PIK3IP1	3	0.037674	0.074027	0.969533	1434	2	0.80555
MGME1	3	0.03769	0.074053	0.969533	1435	2	0.84822
DDIT4L	3	0.037714	0.074094	0.969533	1436	1	-0.47667
RAB3IP	3	0.037766	0.074167	0.969533	1437	2	0.63532
SLC35F4	3	0.037772	0.074177	0.969533	1438	2	0.84522
SLC15A4	3	0.037869	0.074343	0.970267	1439	2	0.698
LRRIQ4	3	0.037881	0.074369	0.970267	1440	2	0.89106
LY9	3	0.037908	0.07441	0.970267	1441	2	0.96261
MMP14	3	0.037968	0.074496	0.970267	1442	2	0.81806
ACSL6	3	0.038023	0.074583	0.970267	1443	2	0.88065
GRTP1	3	0.038023	0.074585	0.970267	1444	2	0.63505
CATSPERE	3	0.038045	0.074616	0.970267	1445	2	0.87685
FRS2	3	0.038075	0.074673	0.970267	1446	1	0.39617
NCBP1	3	0.038126	0.074749	0.970267	1447	1	-1.0113
STAT2	3	0.038178	0.074827	0.970267	1448	1	-0.63628
KIAA1614	3	0.038229	0.074901	0.970267	1449	2	0.53424
ATP6V0A2	3	0.038231	0.074903	0.970267	1450	2	0.92085
ST8SIA5	3	0.038231	0.074903	0.970267	1451	2	0.92085
OLFML2A	3	0.038281	0.074989	0.970267	1452	1	-0.066778
GOLGA3	3	0.038332	0.075074	0.970267	1453	2	0.86113
KRTAP25-1	3	0.038384	0.07514	0.970267	1454	1	-0.0014618
HRC	3	0.038396	0.075159	0.970267	1455	2	0.95045
TRIM71	3	0.038487	0.075293	0.970267	1456	2	0.80813
GADD45GIP1	3	0.038501	0.075315	0.970267	1457	2	0.94067
TNPO2	3	0.038501	0.075315	0.970267	1458	2	0.94067
FTSJ3	3	0.038539	0.075359	0.970267	1459	1	-0.88972
PCOLCE2	3	0.03855	0.075382	0.970267	1460	2	0.92655
WDTC1	3	0.038572	0.075414	0.970267	1461	2	0.78909
TMEM52B	3	0.038642	0.075528	0.971069	1462	1	0.5444
MRPL54	3	0.038693	0.075616	0.97154	1463	1	-0.21671
ZDHHC8	3	0.038745	0.075694	0.97188	1464	1	0.37421
ASF1A	3	0.038793	0.075775	0.97188	1465	2	1.0689
NEXN	3	0.038809	0.075797	0.97188	1466	2	0.85207
TBL3	3	0.03895	0.076022	0.973763	1467	2	0.67854
TMED4	3	0.039002	0.076104	0.973763	1468	1	-0.0028111
HBP1	3	0.039053	0.07619	0.973763	1469	1	0.17492
NPR1	3	0.039058	0.076199	0.973763	1470	2	0.8178
OR4D5	3	0.039091	0.076254	0.973763	1471	2	0.80801
IL10RA	3	0.039147	0.076338	0.973763	1472	2	0.83611
USH2A	3	0.039208	0.076432	0.973763	1473	1	-0.17115
TPRG1L	3	0.039258	0.076508	0.973763	1474	2	0.89443
SNAP47	3	0.039259	0.076511	0.973763	1475	1	0.48931
NAPG	3	0.039308	0.076585	0.973763	1476	2	0.96859
STOML3	3	0.039311	0.076591	0.973763	1477	1	-0.012002
GALNS	2	0.039311	0.071121	0.963604	1478	1	0.071268
PRAMEF26	3	0.039336	0.076621	0.973763	1479	2	0.88966
BLOC1S5	3	0.039347	0.076638	0.973763	1480	2	0.8406
PHF5A	3	0.039362	0.076666	0.973763	1481	1	-0.52598
RNF25	3	0.039402	0.076731	0.973933	1482	2	0.84177
RELB	3	0.039502	0.076897	0.975032	1483	2	0.87115
GPHB5	3	0.039517	0.07692	0.975032	1484	1	-1.2682
EPHA1	3	0.039603	0.077057	0.975456	1485	2	0.92455
TMEM108	3	0.039603	0.077057	0.975456	1486	2	0.92455
FABP4	3	0.039671	0.077161	0.975456	1487	1	0.24428
ZFP82	3	0.039904	0.077525	0.978306	1488	2	0.7585
RGS8	3	0.039927	0.077558	0.978306	1489	2	0.83923
PRH2	3	0.039928	0.07756	0.978306	1490	1	0.04666
COG2	3	0.039971	0.077633	0.978306	1491	2	0.80538
TRIM49D2	3	0.039983	0.077645	0.978306	1492	2	0.8596
RNASE2	3	0.040031	0.077734	0.978414	1493	1	-0.0046736
FOXN3	3	0.04005	0.077757	0.978414	1494	2	0.86452
INAFM1	3	0.040083	0.077823	0.978593	1495	2	0.6069
DHRS4L2	3	0.040134	0.07791	0.979035	1496	1	0.037353
FOPNL	3	0.040289	0.07813	0.979614	1497	1	-0.14781
KDM4A	3	0.040319	0.078176	0.979614	1498	2	0.81301
ISPD	3	0.04033	0.078188	0.979614	1499	2	0.98414
RBM48	3	0.04034	0.078206	0.979614	1500	1	-0.037709
AXIN2	3	0.040391	0.078299	0.979614	1501	1	0.40901
MMRN1	3	0.040443	0.078385	0.979614	1502	2	0.61925
DEFB112	3	0.040494	0.078464	0.979614	1503	2	0.59214
FBXO39	3	0.04051	0.078483	0.979614	1504	2	0.91658
GDPD2	3	0.040546	0.07853	0.979614	1505	1	0.48779
ZXDB	3	0.040567	0.078562	0.979614	1506	2	0.85821
YBEY	3	0.040597	0.07861	0.979614	1507	2	0.77001
KCNJ16	3	0.040623	0.07866	0.979614	1508	2	0.91329
CHST7	3	0.040649	0.078697	0.979614	1509	2	0.64172
PRDX4	3	0.040668	0.078726	0.979614	1510	2	0.9552
ADM5	3	0.040751	0.07885	0.979614	1511	1	-0.59119
DEFB128	3	0.040815	0.078944	0.979614	1512	2	0.84525
NDST3	3	0.040905	0.079077	0.979614	1513	2	0.75647
PLCXD3	3	0.040957	0.07916	0.979614	1514	1	-0.51147
USP17L13	3	0.041009	0.079241	0.979614	1515	2	0.65513
PRSS21	3	0.04103	0.079266	0.979614	1516	2	0.74814
UVSSA	3	0.04106	0.079317	0.979614	1517	2	0.57909
HOOK3	3	0.041111	0.079394	0.979614	1518	1	-0.43497
C14orf80	3	0.041126	0.079417	0.979614	1519	2	0.82127
GRIK4	3	0.041163	0.079473	0.979614	1520	1	0.10815
SLC6A19	3	0.041177	0.079497	0.979614	1521	2	0.84281
CDCA7L	3	0.041194	0.079521	0.979614	1522	2	0.82218
FMO5	3	0.041214	0.079553	0.979614	1523	1	0.090772
CSNK1A1L	3	0.04128	0.079659	0.979614	1524	2	0.87684
ASGR1	3	0.041291	0.079679	0.979614	1525	2	0.83162
KLRD1	3	0.041317	0.079726	0.979614	1526	2	0.67989
C11orf58	3	0.041368	0.079817	0.979614	1527	1	-0.1031
IQCF3	3	0.04137	0.079819	0.979614	1528	2	0.90581
FAM83E	3	0.041422	0.079899	0.979614	1529	2	0.83383
SLC6A20	3	0.04145	0.079933	0.979614	1530	2	0.78665
ALDH3B1	3	0.041523	0.080047	0.979614	1531	2	0.56971
HSPA14	3	0.041574	0.080121	0.979614	1532	1	0.39514
KCNH7	3	0.041575	0.080125	0.979614	1533	2	0.8944
GRK2	3	0.041587	0.080142	0.979614	1534	2	0.85534
LPIN1	3	0.04161	0.080176	0.979614	1535	2	0.78439
SNRPF	3	0.041625	0.080191	0.979614	1536	1	-0.055336
ARL14	3	0.041689	0.080283	0.979614	1537	2	0.76184
TBCA	3	0.041728	0.080349	0.979614	1538	1	0.54
KRTAP11-1	3	0.04178	0.080428	0.979614	1539	1	0.38529
CLEC5A	3	0.041831	0.080497	0.979614	1540	1	-0.7008
POU4F1	3	0.041882	0.080578	0.979614	1541	1	0.38602
MFSD2A	3	0.041884	0.08058	0.979614	1542	2	0.86744
SMIM3	3	0.041912	0.080622	0.979614	1543	2	0.79987
PIF1	3	0.041934	0.080655	0.979614	1544	1	-0.57182
TMEM126A	3	0.041952	0.080678	0.979614	1545	2	0.91088
TBL1XR1	3	0.041985	0.080739	0.979614	1546	1	0.4137
GTPBP4	3	0.042036	0.080814	0.979614	1547	2	0.63748
MT3	3	0.042049	0.08083	0.979614	1548	2	0.84783
CKM	3	0.042067	0.080857	0.979614	1549	2	0.7584
PFN4	3	0.042088	0.080885	0.979614	1550	1	-0.52402
CEP70	3	0.042139	0.08096	0.979614	1551	2	0.84717
NCR2	3	0.042191	0.08104	0.979614	1552	1	-0.0014618
SERPINA10	3	0.042242	0.081127	0.979614	1553	2	0.776
SNAPC3	3	0.042293	0.081192	0.979614	1554	1	0.1318
MTUS2	3	0.042307	0.081215	0.979614	1555	2	0.85878
MCUR1	3	0.04233	0.081252	0.979614	1556	2	0.7808
LYRM7	3	0.042345	0.081277	0.979614	1557	1	0.043123
OR2L5	3	0.042348	0.081283	0.979614	1558	2	0.88782
YWHAE	3	0.042376	0.081329	0.979614	1559	2	0.88534
MYRF	3	0.042396	0.081359	0.979614	1560	2	0.90696
SLC35G1	3	0.042399	0.081363	0.979614	1561	2	0.93092
RAF1	3	0.042411	0.08138	0.979614	1562	2	0.90046
SLC35D3	3	0.042514	0.081552	0.980699	1563	2	0.84216
THAP9	3	0.04255	0.081609	0.980699	1564	2	0.71933
BICRA	3	0.042601	0.081688	0.980699	1565	1	-0.83023
OR2A25	3	0.042635	0.081748	0.980699	1566	2	0.92677
PLEKHG2	3	0.042653	0.081772	0.980699	1567	1	0.5559
C20orf173	3	0.042676	0.081809	0.980699	1568	2	0.76146
PELI2	3	0.042704	0.08185	0.980699	1569	2	0.562
TTC29	3	0.042756	0.081941	0.980699	1570	1	-0.14096
OR11A1	3	0.042807	0.082019	0.980699	1571	1	0.57972
INPP5K	3	0.042808	0.082024	0.980699	1572	2	0.79699
LSM3	2	0.042821	0.077159	0.975456	1573	2	0.97713
TRMT10B	3	0.042976	0.082287	0.980699	1574	2	0.85558
GNAQ	3	0.042987	0.082306	0.980699	1575	1	0.24303
KRTDAP	3	0.042987	0.082306	0.980699	1576	1	0.44243
MYO15B	3	0.042993	0.082315	0.980699	1577	2	0.78961
GRK6	3	0.042993	0.082315	0.980699	1578	2	0.78961
SPATA31A3	3	0.043064	0.08242	0.980699	1579	1	-1.1616
MAD2L2	3	0.043074	0.082431	0.980699	1580	2	0.89163
SLC6A15	3	0.043115	0.082502	0.980699	1581	1	0.50279
ZSCAN4	3	0.043132	0.082525	0.980699	1582	2	0.82933
CCL28	3	0.043166	0.082586	0.980699	1583	1	0.29166
IDO2	3	0.04319	0.08262	0.980699	1584	2	0.87462
HFE2	3	0.04319	0.08262	0.980699	1585	2	0.87462
CCDC7	3	0.043218	0.082664	0.980699	1586	1	0.030989
CRLF3	3	0.043295	0.082787	0.980722	1587	2	0.8316
GFRA2	3	0.04332	0.08283	0.980722	1588	1	0.17997
SMIM11B	3	0.04337	0.082923	0.980722	1589	2	0.82352
UBE2B	3	0.04337	0.082923	0.980722	1590	2	0.82352
SLC26A4	3	0.043372	0.082925	0.980722	1591	1	0.22785
FCAMR	3	0.043423	0.082997	0.980957	1592	1	0.27994
ITGB6	3	0.043474	0.083087	0.981123	1593	1	-0.10442
DDB2	3	0.043526	0.083164	0.981123	1594	2	0.92696
PI15	3	0.043527	0.083167	0.981123	1595	2	0.8352
TPSD1	3	0.043577	0.083253	0.981518	1596	1	-0.50088
UTP6	3	0.043628	0.083337	0.981906	1597	1	0.32838
SRRM1	3	0.043731	0.083499	0.982163	1598	2	0.82777
NAGK	3	0.043731	0.083501	0.982163	1599	1	0.25856
SLC25A28	3	0.043782	0.083577	0.982163	1600	1	0.16148
RNASEH1	3	0.043834	0.083654	0.982163	1601	1	0.029529
SST	3	0.043871	0.0837	0.982163	1602	2	0.87996
CDH17	3	0.043882	0.083722	0.982163	1603	2	0.8776
MPP4	3	0.043885	0.083723	0.982163	1604	2	0.6133
GAN	3	0.043987	0.083882	0.982169	1605	2	0.81694
PRR20B	3	0.044011	0.083921	0.982169	1606	2	0.91041
TAF7	3	0.044052	0.083984	0.982169	1607	2	0.82196
MYO1A	3	0.044052	0.083984	0.982169	1608	2	0.82196
PRPF6	3	0.044052	0.083984	0.982169	1609	2	0.82196
PPP2R5D	3	0.04409	0.084046	0.982284	1610	1	-0.55548
SCRT2	3	0.044141	0.084132	0.98229	1611	1	0.05691
MS4A3	3	0.044245	0.084276	0.98229	1612	2	0.84764
TUSC3	3	0.044295	0.084351	0.98229	1613	1	0.11387
LCE2B	3	0.044372	0.084462	0.98229	1614	1	-0.099113
CRYM	3	0.044386	0.084486	0.98229	1615	2	0.81745
CCDC89	3	0.044415	0.08453	0.98229	1616	2	0.89734
CERS1	3	0.0445	0.084663	0.98229	1617	2	0.53108
TRIQK	3	0.044552	0.084739	0.98229	1618	1	0.49563
IQCJ-SCHIP1	3	0.044574	0.084773	0.98229	1619	2	0.75583
FECH	3	0.044591	0.084802	0.98229	1620	2	0.89148
VSIR	3	0.044603	0.084819	0.98229	1621	2	0.56442
PPP2R2A	3	0.044654	0.084906	0.98229	1622	1	-0.26559
ZMYND11	3	0.044706	0.084987	0.98229	1623	1	-1.156
MTFP1	3	0.044709	0.08499	0.98229	1624	2	0.82843
HLTF	3	0.044732	0.085022	0.98229	1625	2	0.86522
KLK6	3	0.044757	0.085064	0.98229	1626	1	0.41132
KRTAP22-2	3	0.044868	0.085228	0.98229	1627	2	0.83078
SERPINA3	3	0.044911	0.085297	0.98229	1628	2	0.70984
DCK	3	0.044921	0.085308	0.98229	1629	2	0.76534
CHKA	3	0.044951	0.085352	0.98229	1630	2	0.92753
CRYGS	3	0.044962	0.085368	0.98229	1631	2	0.58722
NVL	3	0.045013	0.085446	0.98229	1632	1	-0.73899
APLNR	3	0.045065	0.085531	0.98229	1633	1	0.22949
CYP2J2	3	0.045116	0.085607	0.98229	1634	2	0.67005
TMEM167B	3	0.045218	0.085775	0.98229	1635	2	0.49971
TMEM63C	3	0.045258	0.085829	0.98229	1636	2	0.89586
RPS15A	3	0.04527	0.085847	0.98229	1637	1	0.53102
RAPH1	3	0.045321	0.085934	0.98229	1638	1	0.1271
DPH6	3	0.045372	0.086018	0.98229	1639	1	0.43935
AP1S2	3	0.045489	0.086189	0.98229	1640	2	0.85665
WDR70	3	0.045489	0.086189	0.98229	1641	2	0.88444
ZNF527	3	0.045526	0.086242	0.98229	1642	1	0.074676
CYB5D1	3	0.045536	0.086254	0.98229	1643	2	0.86774
KCTD14	3	0.045577	0.086312	0.98229	1644	1	-0.18875
SOX15	3	0.04559	0.086329	0.98229	1645	2	0.87215
ENTPD3	3	0.045628	0.086379	0.98229	1646	1	0.46276
C17orf62	3	0.045637	0.086395	0.98229	1647	2	0.82913
ADGRA2	3	0.045731	0.086534	0.98229	1648	1	0.38489
NACA	3	0.045744	0.086561	0.98229	1649	2	0.76682
SRRM4	3	0.045774	0.086609	0.98229	1650	2	0.79748
ZNF480	3	0.045782	0.086617	0.98229	1651	1	-0.69031
STT3A	3	0.045792	0.086629	0.98229	1652	2	0.94499
SLC7A13	3	0.045885	0.08678	0.98229	1653	1	0.5521
ZNF324B	3	0.045936	0.086844	0.98229	1654	1	0.31598
CD200R1L	3	0.045941	0.086859	0.98229	1655	2	0.83415
HIST1H2AL	3	0.045971	0.086907	0.98229	1656	2	0.85081
UBE2N	3	0.045987	0.086934	0.98229	1657	1	0.028309
BBIP1	3	0.046006	0.086964	0.98229	1658	2	0.78995
USP19	3	0.046038	0.087012	0.98229	1659	1	0.23761
ANKRD1	3	0.04609	0.08709	0.98229	1660	1	0.049006
PCK1	3	0.046141	0.087173	0.98229	1661	1	0.21852
SEMA5A	3	0.046192	0.087251	0.98229	1662	1	0.33484
TP53I13	3	0.046243	0.087331	0.98229	1663	1	-0.27368
MPP7	3	0.046294	0.087416	0.98229	1664	1	0.25868
NBR1	3	0.046323	0.087464	0.98229	1665	2	0.8191
BCDIN3D	3	0.046346	0.087502	0.98229	1666	1	0.15503
SELENOV	3	0.046377	0.087556	0.98229	1667	2	0.87281
CLPTM1	3	0.046397	0.087582	0.98229	1668	1	-0.12411
ACTRT3	3	0.046413	0.087607	0.98229	1669	2	0.83758
PNPLA3	3	0.046425	0.087627	0.98229	1670	2	0.82866
PPP1R1B	3	0.046437	0.087645	0.98229	1671	2	0.75608
TDRD15	3	0.046499	0.087737	0.98229	1672	2	0.69967
KCNQ4	3	0.046551	0.087817	0.98229	1673	1	0.43589
TP53AIP1	3	0.046562	0.087831	0.98229	1674	2	0.84579
TRMT5	3	0.046704	0.088049	0.98229	1675	1	-0.2705
CASP8AP2	3	0.046755	0.088107	0.98229	1676	2	0.73362
UQCRQ	3	0.046772	0.088137	0.98229	1677	2	0.8442
ATP5E	3	0.046772	0.088137	0.98229	1678	2	0.8526
TSSK6	3	0.046911	0.088341	0.98229	1679	2	0.8897
PDRG1	3	0.04696	0.08842	0.98229	1680	1	0.39612
ZNF418	3	0.047001	0.088479	0.98229	1681	2	0.91635
P3H2	3	0.047037	0.088531	0.98229	1682	2	0.87111
KIAA1210	3	0.047063	0.088572	0.98229	1683	2	0.762
RNPEPL1	3	0.047079	0.0886	0.98229	1684	2	0.80241
SORCS3	3	0.047097	0.088628	0.98229	1685	2	0.76441
CCDC171	3	0.047114	0.088649	0.98229	1686	2	0.5357
GLOD5	3	0.047157	0.088718	0.98229	1687	2	0.77942
PRSS16	3	0.047194	0.088775	0.98229	1688	2	0.82057
DLG1	3	0.047216	0.088803	0.98229	1689	2	0.698
SCN7A	3	0.047218	0.088803	0.98229	1690	2	0.68699
TAS2R7	3	0.047236	0.088834	0.98229	1691	2	0.8065
EPHA7	3	0.04726	0.088869	0.98229	1692	2	0.79623
ART4	3	0.047267	0.088883	0.98229	1693	1	0.39598
HOXD1	3	0.047319	0.088962	0.98229	1694	1	0.2181
ZSCAN21	3	0.047338	0.088999	0.98229	1695	2	0.7769
TM9SF2	3	0.047399	0.089086	0.98229	1696	2	0.76257
DAD1	3	0.047421	0.089125	0.98229	1697	1	-0.06349
FGF14	3	0.047523	0.089272	0.98229	1698	1	0.19883
TMEM8A	3	0.047532	0.089287	0.98229	1699	2	0.78084
ZC3H15	3	0.047562	0.089335	0.98229	1700	2	0.83617
PCYOX1	3	0.047575	0.089354	0.98229	1701	2	0.53165
ZNF273	3	0.047617	0.089412	0.98229	1702	2	0.82517
FBXO9	3	0.047626	0.089426	0.98229	1703	2	0.55307
ELL	3	0.047629	0.08943	0.98229	1704	2	0.72458
PRX	3	0.047728	0.089588	0.98229	1705	1	-0.46753
BRD3	3	0.04783	0.089751	0.98229	1706	1	0.23822
VAV2	3	0.047944	0.089925	0.98229	1707	2	0.84225
ARL14EPL	3	0.047956	0.089943	0.98229	1708	2	0.82891
MTMR14	3	0.047968	0.089967	0.98229	1709	2	0.81191
CHST10	3	0.047984	0.09	0.98229	1710	2	0.72428
ISCA1	3	0.048035	0.090089	0.98229	1711	2	0.63589
ARL6IP4	3	0.048102	0.090201	0.98229	1712	2	0.80648
ACTG2	3	0.048137	0.090249	0.98229	1713	1	-0.1869
E2F3	3	0.048187	0.09033	0.98229	1714	2	0.82218
CCSER1	3	0.048224	0.090391	0.98229	1715	2	0.75659
SNRPA1	3	0.04824	0.090417	0.98229	1716	1	0.51015
FKBP6	3	0.048297	0.090511	0.98229	1717	2	0.89946
ATP6V1F	3	0.048321	0.090548	0.98229	1718	2	0.81489
OR13J1	3	0.048352	0.090593	0.98229	1719	2	0.89598
VARS	3	0.048352	0.090593	0.98229	1720	2	0.89598
SERAC1	3	0.04837	0.090621	0.98229	1721	2	0.74803
TARS	3	0.048401	0.090667	0.98229	1722	2	0.92231
FAM32A	3	0.048444	0.090738	0.98229	1723	1	0.40522
MAP2K5	3	0.048495	0.090813	0.98229	1724	1	0.4808
OR5P2	3	0.048504	0.090824	0.98229	1725	2	0.89264
ZIM3	3	0.048504	0.090824	0.98229	1726	2	0.89264
STRA6	3	0.048529	0.090863	0.98229	1727	2	0.7879
CLPX	3	0.048547	0.090884	0.98229	1728	1	-0.19391
FABP3	3	0.048598	0.090962	0.98229	1729	1	-0.022986
PCDHGC3	3	0.048626	0.090997	0.98229	1730	2	0.82581
SLC7A2	3	0.048649	0.091034	0.98229	1731	1	-0.44314
PSMB9	3	0.0487	0.091109	0.98229	1732	2	0.88336
DISC1	3	0.048718	0.091134	0.98229	1733	2	0.91775
LEP	3	0.048749	0.091178	0.98229	1734	2	0.86757
MYOM3	3	0.048751	0.091182	0.98229	1735	2	0.68054
KRT8	3	0.048773	0.091217	0.98229	1736	2	0.77704
DLL3	3	0.048773	0.091217	0.98229	1737	2	0.77704
EID2B	3	0.048804	0.091257	0.98229	1738	2	0.86998
PRLHR	3	0.048804	0.091257	0.98229	1739	2	0.86998
ZFAND1	3	0.048853	0.091336	0.98229	1740	2	0.77817
ZNF260	3	0.048859	0.091349	0.98229	1741	2	0.84041
ZNF287	3	0.048896	0.091406	0.98229	1742	2	0.7775
DNMT1	3	0.048905	0.091415	0.98229	1743	2	0.84863
PEA15	3	0.048926	0.091451	0.98229	1744	2	0.81108
ZNF676	3	0.048956	0.091497	0.98229	1745	1	-2.0719
NAT14	3	0.049	0.091554	0.98229	1746	2	0.88599
NXF1	3	0.049007	0.091564	0.98229	1747	1	-0.18975
PIWIL1	3	0.049018	0.091585	0.98229	1748	2	0.82035
ATP8B2	3	0.049058	0.091645	0.98229	1749	1	-1.1956
TXLNG	3	0.049109	0.091726	0.98229	1750	1	0.16206
PHACTR2	3	0.04916	0.091809	0.98229	1751	1	-0.51891
PINK1	3	0.04919	0.091859	0.98229	1752	2	0.75781
DIAPH3	3	0.049211	0.09189	0.98229	1753	1	-0.40497
ADRB1	3	0.049239	0.091935	0.98229	1754	2	0.76051
EHMT2	3	0.049262	0.091971	0.98229	1755	1	0.34481
HIGD2A	3	0.049314	0.092044	0.98229	1756	1	-0.32537
ARPP19	3	0.049325	0.092055	0.98229	1757	2	0.76908
SPRED2	3	0.049365	0.092115	0.98229	1758	1	-0.18775
SCP2	3	0.049387	0.092149	0.98229	1759	2	0.77234
CCDC107	3	0.049416	0.092199	0.98229	1760	1	-0.044946
ENTHD1	3	0.049448	0.09225	0.98229	1761	2	0.88768
PAXBP1	3	0.049467	0.092283	0.98229	1762	1	-0.32161
MAPRE3	3	0.049473	0.092295	0.98229	1763	2	0.75119
CATSPERG	3	0.049547	0.092402	0.98229	1764	2	0.83853
SP140	3	0.049547	0.092402	0.98229	1765	2	0.78842
VNN3	3	0.049569	0.092428	0.98229	1766	1	0.44156
KAT5	3	0.04959	0.092457	0.98229	1767	2	0.88157
FAM49A	3	0.049671	0.092585	0.98229	1768	1	-0.46326
CLU	3	0.049689	0.092613	0.98229	1769	2	0.80287
MARK3	3	0.049722	0.092668	0.98229	1770	2	0.70039
MYSM1	3	0.049744	0.092701	0.98229	1771	2	0.84014
FAM83C	3	0.049769	0.092742	0.98229	1772	2	0.81734
GSTA5	3	0.049774	0.092746	0.98229	1773	1	0.22266
TRIM66	3	0.049806	0.092801	0.98229	1774	2	0.75859
AKR1C1	2	0.049873	0.088993	0.98229	1775	2	0.65044
GCC2	3	0.049876	0.092893	0.98229	1776	2	0.76925
HCFC1	3	0.049967	0.093046	0.98229	1777	2	0.81963
PPIA	3	0.049978	0.093059	0.98229	1778	1	0.050125
PLK2	3	0.050016	0.093118	0.98229	1779	2	0.84708
HERC2	3	0.050029	0.093137	0.98229	1780	1	-0.29438
ITIH1	3	0.050084	0.093212	0.98229	1781	2	0.79937
FEM1A	3	0.050115	0.09326	0.98229	1782	2	0.83203
ZNF462	3	0.050152	0.093316	0.98229	1783	2	0.81327
MRPL15	3	0.050182	0.093362	0.98229	1784	1	-0.28469
DPM2	3	0.050208	0.093411	0.98229	1785	2	0.85286
C8orf89	3	0.050233	0.09345	0.98229	1786	1	0.31866
CHN1	3	0.050258	0.093492	0.98229	1787	2	0.86517
ZWILCH	3	0.050283	0.093531	0.98229	1788	2	0.92428
IL1RAPL1	3	0.05031	0.093575	0.98229	1789	1	0.4808
ASPG	3	0.050363	0.093651	0.98229	1790	2	0.8233
STAT5A	3	0.050387	0.093688	0.98229	1791	1	0.21719
SNX17	3	0.050388	0.093692	0.98229	1792	2	0.89251
ARHGEF25	3	0.050438	0.093763	0.98229	1793	1	-0.66959
CACNG7	3	0.050438	0.093764	0.98229	1794	2	0.82458
TJP1	3	0.050489	0.093839	0.98229	1795	1	0.20263
SERPINH1	3	0.050512	0.093872	0.98229	1796	2	0.80185
FOXI1	3	0.050537	0.093906	0.98229	1797	2	0.84822
MOK	3	0.05055	0.093928	0.98229	1798	2	0.87682
HOXC9	3	0.050591	0.093991	0.982409	1799	1	-0.46703
SEMA4C	3	0.050649	0.094087	0.982868	1800	2	0.75997
RNF219	3	0.050693	0.094152	0.982998	1801	1	0.47985
GSKIP	3	0.050795	0.094315	0.984156	1802	2	0.56432
PRPF31	3	0.050911	0.094507	0.98438	1803	2	0.84512
TMEM150C	3	0.05093	0.094537	0.98438	1804	2	0.77587
LCT	3	0.050948	0.09456	0.98438	1805	2	0.66638
RNF7	3	0.050998	0.094642	0.98438	1806	2	0.81134
RFC3	3	0.050999	0.094643	0.98438	1807	2	0.66511
GREB1L	3	0.051051	0.094719	0.98438	1808	1	0.44572
RAB3GAP2	3	0.051102	0.094795	0.98438	1809	1	-0.58974
ACVR1	3	0.051142	0.094847	0.98438	1810	2	0.79406
AKR7A3	3	0.051153	0.094868	0.98438	1811	1	0.059991
PRKRIP1	3	0.051255	0.09503	0.98438	1812	1	-0.78888
CUBN	3	0.051261	0.095037	0.98438	1813	2	0.78076
SPRR4	3	0.051298	0.095109	0.98438	1814	2	0.8595
NACAD	3	0.051331	0.09516	0.98438	1815	1	0.36748
NUDT17	3	0.051331	0.09516	0.98438	1816	1	-1.1388
OR2B6	3	0.051336	0.095167	0.98438	1817	2	0.79482
FLT3	3	0.051355	0.095208	0.98438	1818	2	0.86184
MAGIX	3	0.051408	0.095292	0.98438	1819	2	0.67908
CLN3	3	0.05151	0.095448	0.98438	1820	1	0.47044
TMEM131	3	0.051561	0.095508	0.98438	1821	1	0.0863
NAXE	3	0.051561	0.095509	0.98438	1822	2	0.72934
ARHGAP22	3	0.051612	0.095576	0.98438	1823	1	0.29998
ZNF536	3	0.051663	0.095661	0.98438	1824	1	-1.2005
FAM47B	3	0.051714	0.095733	0.98438	1825	1	0.013298
FLNA	3	0.051765	0.095805	0.98438	1826	1	-0.8689
TSEN34	3	0.051816	0.095886	0.98438	1827	1	0.15159
GYPE	3	0.051867	0.095961	0.98438	1828	1	0.26648
SDF2	3	0.051918	0.096035	0.98438	1829	2	0.75876
KIAA1024	3	0.051976	0.096131	0.98438	1830	2	0.82059
HORMAD2	3	0.052008	0.096181	0.98438	1831	2	0.90006
STARD10	3	0.05202	0.096196	0.98438	1832	1	0.16661
RTCB	3	0.052122	0.096353	0.98438	1833	1	0.38175
ATP6V1H	3	0.052127	0.096363	0.98438	1834	2	0.89613
RTP4	3	0.052159	0.0964	0.98438	1835	2	0.83416
MAP4K3	3	0.052173	0.096418	0.98438	1836	1	0.509
KRT6B	3	0.052222	0.09649	0.98438	1837	2	0.89237
SPIN2B	3	0.052253	0.096553	0.98438	1838	2	0.85981
PRSS27	3	0.052275	0.096582	0.98438	1839	1	0.2191
LZIC	2	0.052279	0.093008	0.98229	1840	2	0.63043
RPP21	3	0.052279	0.096589	0.98438	1841	2	0.77597
VASN	3	0.052316	0.096651	0.98438	1842	2	0.77998
TOMM40	3	0.052386	0.096765	0.98438	1843	2	0.74276
MRTO4	3	0.052403	0.096785	0.98438	1844	1	-0.18284
TMEM210	3	0.052479	0.096896	0.98438	1845	1	0.15627
BAG5	3	0.052581	0.097058	0.98438	1846	1	-0.96328
RCHY1	1	0.052614	0.052653	0.953832	1847	1	1.0724
FGFR1	3	0.052683	0.097216	0.98438	1848	1	0.17569
C6orf99	3	0.052734	0.097301	0.98438	1849	1	-0.037573
MEST	3	0.052747	0.097317	0.98438	1850	2	0.73888
TMEM125	3	0.052759	0.097338	0.98438	1851	2	0.84479
TCTN2	3	0.052785	0.097382	0.98438	1852	2	0.58123
PGR	3	0.05281	0.097421	0.98438	1853	2	0.82894
TSPAN11	3	0.052829	0.097451	0.98438	1854	2	0.77751
IFI35	3	0.052836	0.097463	0.98438	1855	2	0.54031
GYG1	3	0.052887	0.097531	0.98438	1856	2	0.74621
ZNF764	3	0.052938	0.097606	0.98438	1857	1	-1.1476
USP17L19	3	0.052989	0.097687	0.98438	1858	1	-1.0516
GPATCH11	3	0.05304	0.097763	0.98438	1859	2	0.70367
PRR11	3	0.053102	0.097858	0.98438	1860	2	0.80431
LCE1D	3	0.053121	0.097889	0.98438	1861	2	0.76416
POM121L12	3	0.053142	0.09792	0.98438	1862	1	0.37187
MTOR	3	0.053193	0.097996	0.98438	1863	1	-0.21866
SLC25A46	3	0.053223	0.098047	0.98438	1864	2	0.7829
MBD1	3	0.053244	0.098075	0.98438	1865	1	-0.27625
CGGBP1	3	0.053254	0.098092	0.98438	1866	2	0.76758
AXL	3	0.053267	0.098115	0.98438	1867	2	0.89042
OR8G1	3	0.053299	0.098164	0.98438	1868	2	0.79854
SERPINC1	3	0.053331	0.098215	0.98438	1869	2	0.76453
FAM109A	3	0.053346	0.09824	0.98438	1870	1	0.095222
OPLAH	3	0.053369	0.098272	0.98438	1871	2	0.7392
RNMT	3	0.053397	0.098328	0.98438	1872	1	-0.16269
FAM58A	3	0.053407	0.098345	0.98438	1873	2	0.85203
OR52L1	3	0.05342	0.098365	0.98438	1874	2	0.8371
ZCCHC9	3	0.053448	0.098412	0.98438	1875	1	-0.16027
CCDC172	3	0.053499	0.098487	0.98438	1876	1	-0.2956
ITGA10	3	0.05355	0.098565	0.98438	1877	2	0.69865
EIF4G2	3	0.053601	0.098637	0.98438	1878	1	0.14647
CA1	3	0.053624	0.098672	0.98438	1879	2	0.6849
HYI	3	0.053652	0.09871	0.98438	1880	2	0.73841
T	3	0.053688	0.098759	0.98438	1881	2	0.76192
CLDND1	3	0.053701	0.098773	0.98438	1882	2	0.75087
MLIP	3	0.053703	0.098775	0.98438	1883	2	0.57892
NUP205	3	0.053856	0.099003	0.98438	1884	1	-0.23392
DNAAF3	3	0.053907	0.099078	0.98438	1885	1	0.22895
TRMT2A	3	0.053931	0.099113	0.98438	1886	2	0.7726
MTO1	3	0.053969	0.099164	0.98438	1887	2	0.80221
CEP126	3	0.054009	0.099219	0.98438	1888	1	0.13948
SAMD9L	3	0.05406	0.099316	0.98438	1889	1	-1.1867
TBC1D3C	1	0.054112	0.054106	0.953832	1890	1	1.1606
AQP1	3	0.054232	0.099568	0.98438	1891	2	0.7815
CLCA2	3	0.054238	0.099577	0.98438	1892	1	0.33036
LEFTY1	3	0.054238	0.099577	0.98438	1893	1	0.29406
OR52E8	3	0.05429	0.099664	0.98438	1894	2	0.79733
KRBA1	3	0.054314	0.099711	0.98438	1895	1	0.22916
GPD1	3	0.054365	0.099784	0.98438	1896	2	0.61152
ZNF345	3	0.054416	0.099867	0.98438	1897	2	0.56189
NFKBIZ	3	0.054418	0.099869	0.98438	1898	2	0.86583
HCLS1	3	0.054467	0.099942	0.98438	1899	2	0.71374
UBE2C	3	0.054518	0.10001	0.98438	1900	2	0.62971
ATP5I	2	0.054531	0.096845	0.98438	1901	2	0.66605
TMEM51	3	0.054611	0.10016	0.98438	1902	2	0.78754
POU3F2	3	0.05462	0.10018	0.98438	1903	1	0.5605
AKAP3	3	0.054624	0.10019	0.98438	1904	2	0.76686
SLC39A14	3	0.054649	0.10022	0.98438	1905	2	0.9178
EVPL	3	0.054671	0.10026	0.98438	1906	1	0.42708
LOC101927572	3	0.054707	0.10032	0.98438	1907	2	0.74439
PRAMEF12	3	0.054773	0.10044	0.98438	1908	2	0.71605
LIN37	3	0.054804	0.10049	0.98438	1909	2	0.9407
CCDC97	3	0.054824	0.10053	0.98438	1910	1	0.094769
COL4A2	3	0.054868	0.10061	0.98438	1911	2	0.75468
PRDM6	3	0.054874	0.10062	0.98438	1912	1	-0.13292
SLC12A7	3	0.054925	0.10069	0.98438	1913	1	0.40063
DEFB130	1	0.054941	0.05489	0.953832	1914	1	1.2395
ZNF561	3	0.054959	0.10074	0.98438	1915	2	0.81003
MYO16	3	0.054976	0.10076	0.98438	1916	1	0.42671
TCTN1	3	0.055049	0.10088	0.98438	1917	2	0.81678
THAP1	3	0.055104	0.10095	0.98438	1918	1	0.17814
SEC24C	3	0.055127	0.10099	0.98438	1919	2	0.72114
LOC100130597	3	0.055224	0.10116	0.98438	1920	2	0.77566
SLC35F5	3	0.055282	0.10124	0.98438	1921	2	0.78004
HCN4	3	0.055295	0.10127	0.98438	1922	2	0.78473
XRCC4	2	0.055343	0.098238	0.98438	1923	1	-0.17178
TXNL4B	3	0.055384	0.10141	0.98438	1924	1	-0.74042
C8orf76	3	0.055434	0.10149	0.98438	1925	2	0.73124
FBXO25	3	0.055456	0.10151	0.98438	1926	2	0.75838
PVALB	3	0.055573	0.10169	0.98438	1927	2	0.75551
HOGA1	3	0.055593	0.10172	0.98438	1928	2	0.68706
CRABP2	3	0.055631	0.10178	0.98438	1929	2	0.70251
RNF150	3	0.055638	0.10179	0.98438	1930	2	0.58217
LRRC66	3	0.055664	0.10183	0.98438	1931	2	0.83442
SHANK3	3	0.055689	0.10186	0.98438	1932	1	0.48617
KHNYN	3	0.05574	0.10195	0.98438	1933	1	-0.40661
CFHR5	3	0.055742	0.10195	0.98438	1934	2	0.86359
ARHGEF10L	3	0.055761	0.10198	0.98438	1935	2	0.86643
RPL22L1	3	0.055781	0.10202	0.98438	1936	2	0.87906
TRAPPC13	3	0.055791	0.10203	0.98438	1937	1	0.13799
REXO1	3	0.055917	0.10222	0.98438	1938	2	0.76208
WWC1	3	0.055943	0.10226	0.98438	1939	1	0.0078841
ACO2	3	0.055995	0.10233	0.98438	1940	2	0.74773
ZNF83	3	0.056021	0.10236	0.98438	1941	2	0.73401
KIAA1257	3	0.056045	0.1024	0.98438	1942	1	0.332
TPRKB	3	0.056112	0.10248	0.98438	1943	2	0.81452
C16orf45	3	0.056147	0.10254	0.98438	1944	1	-0.23131
ZNF436	3	0.056198	0.10262	0.98438	1945	1	0.46692
BTBD8	3	0.056249	0.10269	0.98438	1946	1	0.1129
DCTN6	3	0.056269	0.10272	0.98438	1947	2	0.77792
KCND2	3	0.056299	0.10277	0.98438	1948	2	0.75829
ZNF618	2	0.056302	0.09982	0.98438	1949	1	0.89392
MORC3	3	0.056327	0.10281	0.98438	1950	2	0.76996
HOXC12	3	0.056347	0.10284	0.98438	1951	2	0.76282
ZNF211	3	0.05635	0.10284	0.98438	1952	2	0.53232
RAB6C	3	0.056373	0.10287	0.98438	1953	2	0.82863
TKT	3	0.056401	0.10291	0.98438	1954	1	-0.029885
MYL6B	3	0.056477	0.10303	0.98438	1955	2	0.74814
CTLA4	3	0.056504	0.10309	0.98438	1956	2	0.76651
ZNF416	3	0.056536	0.10313	0.98438	1957	2	0.73415
BST2	3	0.056554	0.10316	0.98438	1958	1	0.25605
CDC42BPB	3	0.056582	0.1032	0.98438	1959	2	0.85097
DGAT2	3	0.056605	0.10323	0.98438	1960	1	0.49321
NRF1	3	0.056615	0.10324	0.98438	1961	2	0.83033
CIAPIN1	3	0.056655	0.10331	0.98438	1962	1	-3.4256
POU3F1	3	0.0567	0.10337	0.98438	1963	2	0.81858
CCDC158	3	0.056732	0.10342	0.98438	1964	1	0.40568
FANCA	3	0.056732	0.10342	0.98438	1965	1	0.29859
MAN2B1	3	0.056808	0.10353	0.98438	1966	1	0.22401
DHX30	3	0.056844	0.10358	0.98438	1967	2	0.78994
RARRES3	3	0.056857	0.10359	0.98438	1968	2	0.87342
OGFOD3	3	0.056859	0.1036	0.98438	1969	1	-0.1976
BEND2	3	0.05691	0.10368	0.98438	1970	1	0.20275
ALDOA	3	0.056922	0.10369	0.98438	1971	2	0.75731
ARMCX2	3	0.057011	0.10381	0.98438	1972	1	0.41879
FRMD3	3	0.057021	0.10383	0.98438	1973	2	0.70841
LIMK2	3	0.057047	0.10387	0.98438	1974	2	0.77576
UQCRC1	3	0.057066	0.1039	0.98438	1975	2	0.78538
KIF18A	3	0.057086	0.10393	0.98438	1976	2	0.76074
NDUFS2	3	0.057088	0.10394	0.98438	1977	1	-0.35549
MRPL34	3	0.057088	0.10394	0.98438	1978	1	-1.1423
RETREG2	3	0.057119	0.10398	0.98438	1979	2	0.74879
FGF17	3	0.057164	0.10406	0.98438	1980	1	0.40546
FHAD1	3	0.057224	0.10415	0.98438	1981	2	0.91403
IRF2BP2	3	0.057266	0.10421	0.98438	1982	1	0.49128
NKX2-5	3	0.057316	0.1043	0.98438	1983	2	0.56875
TCF23	3	0.057367	0.10437	0.98438	1984	1	-0.24013
GTF3C4	3	0.057418	0.10444	0.98438	1985	1	0.23295
FAM96A	3	0.057421	0.10444	0.98438	1986	2	0.7438
LRFN5	3	0.057469	0.10453	0.98438	1987	1	-0.35536
RPS6	3	0.057507	0.10458	0.98438	1988	2	0.75493
NDST2	3	0.057545	0.10465	0.98438	1989	1	-0.77222
HEBP1	3	0.057559	0.10467	0.98438	1990	2	0.81621
MITD1	3	0.057592	0.10473	0.98438	1991	2	0.75203
TFPI2	3	0.057632	0.10478	0.98438	1992	2	0.74923
FAM214A	3	0.057672	0.10484	0.98438	1993	1	-0.18589
HIST2H2BF	3	0.057717	0.1049	0.98438	1994	2	0.78766
MARVELD2	3	0.057869	0.10514	0.98438	1995	2	0.71908
ZCCHC10	3	0.057977	0.10531	0.98438	1996	1	0.45573
TMEM86A	3	0.058014	0.10537	0.98438	1997	2	0.77816
BRIP1	3	0.058014	0.10537	0.98438	1998	2	0.77816
PRPSAP1	3	0.058041	0.1054	0.98438	1999	2	0.78846
[truncated: 16,888 more rows]

## Sheet: Screen 1 sgRNA-level
sgrna	Gene	control_count	treatment_count	control_mean	treat_mean	LFC	control_var	adj_var	score	p.low	p.high	p.twosided	FDR	high_in_treatment
sgRNA_026524	LRRC15	292.69	8134.1	292.69	8134.1	4.7918	30744000	8545.1	84.827	1	0	0	0	TRUE
sgRNA_026525	LRRC15	278.88	6850.1	278.88	6850.1	4.6135	21591000	7921.4	73.832	1	0	0	0	TRUE
sgRNA_026526	LRRC15	166.1	4489.2	166.1	4489.2	4.748	9344600	3522.7	72.838	1	0	0	0	TRUE
sgRNA_014547	ELN	1.2851	63.722	1.2851	63.722	4.8239	1949.2	2.7745	37.484	1	1.081e-307	2.1619e-307	3.0679e-303	TRUE
sgRNA_038084	PRAMEF9	185.06	2309.9	185.06	2309.9	3.6346	2257500	4170	32.905	1	9.3357e-238	1.8671e-237	2.1196e-233	TRUE
sgRNA_018013	GALNT5	171.57	2064.6	171.57	2064.6	3.5813	1791800	3705.1	31.1	1	1.2165e-212	2.433e-212	2.3017e-208	TRUE
sgRNA_024673	KREMEN1	132.37	1542.1	132.37	1542.1	3.5323	993630	2473	28.348	1	4.5073e-177	9.0147e-177	7.3099e-173	TRUE
sgRNA_042208	RUNDC1	231	2332.2	231	2332.2	3.3301	2207600	5898	27.36	1	4.0939e-165	8.1877e-165	5.8094e-161	TRUE
sgRNA_018916	GNAT2	126.91	1443.3	126.91	1443.3	3.4972	866450	2316	27.353	1	4.9292e-165	9.8584e-165	6.2176e-161	TRUE
sgRNA_055138	ZNF14	72.611	806.08	72.611	806.08	3.4547	268990	974.61	23.495	1	2.3422e-122	4.6844e-122	2.6589e-118	TRUE
sgRNA_009925	CNBD2	131.08	1271.3	131.08	1271.3	3.2678	649990	2435.7	23.102	1	2.2064e-118	4.4128e-118	2.2771e-114	TRUE
sgRNA_021912	IER2	158.39	1389.1	158.39	1389.1	3.1246	757370	3270.9	21.52	1	5.1266e-103	1.0253e-102	4.8499e-99	TRUE
sgRNA_015255	ETV3	11.566	178.42	11.566	178.42	3.8357	13920	60.355	21.477	1	1.3569e-102	2.7138e-102	1.1849e-98	TRUE
sgRNA_004322	BCL2L13	150.36	1271.3	150.36	1271.3	3.0713	628200	3016	20.41	1	6.8143e-93	1.3629e-92	5.5256e-89	TRUE
sgRNA_052991	USP2	159.36	1319	159.36	1319	3.0412	672440	3302	20.181	1	7.1575e-91	1.4315e-90	5.417e-87	TRUE
sgRNA_055685	ZNF45	121.77	1057.8	121.77	1057.8	3.1084	438060	2171.8	20.085	1	4.9943e-90	9.9886e-90	3.5436e-86	TRUE
sgRNA_016797	FER1L6	120.48	1045	120.48	1045	3.1061	427400	2136.2	20.004	1	2.5722e-89	5.1444e-89	1.7177e-85	TRUE
sgRNA_041331	RNF187	325.78	2329	325.78	2329	2.8339	2006500	10108	19.925	1	1.2383e-88	2.4765e-88	7.8095e-85	TRUE
sgRNA_034775	PABPC4	94.458	834.76	94.458	834.76	3.1301	274020	1464.1	19.347	1	1.0838e-83	2.1676e-83	6.4755e-80	TRUE
sgRNA_050147	TMEM43	81.607	742.36	81.607	742.36	3.1697	218300	1167.4	19.339	1	1.2827e-83	2.5653e-83	7.2807e-80	TRUE
sgRNA_013224	DNAJC3	134.94	1096	134.94	1096	3.0125	461830	2548.2	19.039	1	4.0631e-81	8.1261e-81	2.1964e-77	TRUE
sgRNA_008686	CENPO	68.434	608.54	68.434	608.54	3.134	145860	889.45	18.11	1	1.3399e-73	2.6798e-73	6.914e-70	TRUE
sgRNA_029588	MSX2	209.16	1491.1	209.16	1491.1	2.8278	821680	5049.1	18.041	1	4.6469e-73	9.2938e-73	2.2936e-69	TRUE
sgRNA_044492	SLC25A36	93.816	771.04	93.816	771.04	3.0255	229310	1448.7	17.793	1	4.0657e-71	8.1315e-71	1.9232e-67	TRUE
sgRNA_006031	C3orf38	114.06	895.29	114.06	895.29	2.9616	305170	1961.8	17.638	1	6.294e-70	1.2588e-69	2.8581e-66	TRUE
sgRNA_022093	IFT27	127.23	959.02	127.23	959.02	2.9043	345930	2325.2	17.25	1	5.6378e-67	1.1276e-66	2.4616e-63	TRUE
sgRNA_000416	ACE2	145.86	1035.5	145.86	1035.5	2.8191	395710	2876.6	16.587	1	4.3517e-62	8.7034e-62	1.8297e-58	TRUE
sgRNA_034126	OR5H14	53.012	436.5	53.012	436.5	3.0179	73530	600.35	15.651	1	1.6577e-55	3.3155e-55	6.7212e-52	TRUE
sgRNA_039231	PTPRE	130.76	898.48	130.76	898.48	2.7711	294690	2426.4	15.585	1	4.5997e-55	9.1993e-55	1.8006e-51	TRUE
sgRNA_035745	PDLIM5	70.362	544.82	70.362	544.82	2.9352	112560	928.41	15.572	1	5.7424e-55	1.1485e-54	2.173e-51	TRUE
sgRNA_025348	LATS2	59.438	471.54	59.438	471.54	2.9669	84915	715.82	15.403	1	7.9142e-54	1.5828e-53	2.8982e-50	TRUE
sgRNA_005642	C1orf141	180.88	1153.4	180.88	1153.4	2.666	472860	4024	15.33	1	2.3979e-53	4.7958e-53	8.5069e-50	TRUE
sgRNA_011145	CST11	177.67	1105.6	177.67	1105.6	2.6307	430500	3912.9	14.834	1	4.4374e-50	8.8748e-50	1.5265e-46	TRUE
sgRNA_025286	LANCL3	188.59	1143.8	188.59	1143.8	2.5941	456220	4295.1	14.575	1	2.0222e-48	4.0444e-48	6.7521e-45	TRUE
sgRNA_035475	PCNP	143.61	898.48	143.61	898.48	2.6369	284910	2807.8	14.246	1	2.3886e-46	4.7772e-46	7.7476e-43	TRUE
sgRNA_050269	TMEM86B	49.478	379.15	49.478	379.15	2.9128	54340	540.02	14.186	1	5.6534e-46	1.1307e-45	1.7828e-42	TRUE
sgRNA_040065	RASGRP3	54.94	407.82	54.94	407.82	2.8695	62262	634.22	14.012	1	6.6529e-45	1.3306e-44	2.0412e-41	TRUE
sgRNA_023083	ITGA9	160.32	943.08	160.32	943.08	2.549	306360	3333.2	13.558	1	3.5585e-42	7.117e-42	1.0631e-38	TRUE
sgRNA_028756	MMACHC	49.478	360.03	49.478	360.03	2.8384	48221	540.02	13.364	1	5.0044e-41	1.0009e-40	1.4567e-37	TRUE
sgRNA_046305	SPDL1	23.454	197.54	23.454	197.54	3.0213	15153	173.37	13.221	1	3.4419e-40	6.8837e-40	9.5301e-37	TRUE
sgRNA_032123	NODAL	40.803	305.87	40.803	305.87	2.8759	35129	401.99	13.22	1	3.424e-40	6.8479e-40	9.5301e-37	TRUE
sgRNA_041715	RPL3L	226.19	1223.5	226.19	1223.5	2.4302	497280	5706.6	13.202	1	4.3006e-40	8.6012e-40	1.1624e-36	TRUE
sgRNA_056416	ZNF789	114.06	691.38	114.06	691.38	2.5892	166650	1961.8	13.035	1	3.9129e-39	7.8258e-39	1.033e-35	TRUE
sgRNA_048354	TBR1	204.66	1108.8	204.66	1108.8	2.4319	408700	4880.3	12.942	1	1.31e-38	2.6199e-38	3.3798e-35	TRUE
sgRNA_031104	NEUROD6	157.11	888.92	157.11	888.92	2.4928	267770	3229.6	12.877	1	3.0316e-38	6.0631e-38	7.6479e-35	TRUE
sgRNA_046999	ST6GALNAC4	92.53	563.94	92.53	563.94	2.5946	111110	1418.1	12.518	1	2.9834e-36	5.9668e-36	7.3627e-33	TRUE
sgRNA_049817	TMEM179	188.92	1006.8	188.92	1006.8	2.4078	334470	4306.5	12.463	1	5.9301e-36	1.186e-35	1.4323e-32	TRUE
sgRNA_024727	KRT23	31.486	235.77	31.486	235.77	2.8656	20866	270.8	12.414	1	1.1273e-35	2.2545e-35	2.6661e-32	TRUE
sgRNA_048084	TAS1R1	190.52	987.69	190.52	987.69	2.368	317740	4363.8	12.067	1	7.8626e-34	1.5725e-33	1.8216e-30	TRUE
sgRNA_029354	MRPS14	197.59	1000.4	197.59	1000.4	2.3342	322280	4619.4	11.812	1	1.6881e-32	3.3762e-32	3.8328e-29	TRUE
sgRNA_003812	ATP8A2	59.438	372.77	59.438	372.77	2.6286	49090	715.82	11.711	1	5.6468e-32	1.1294e-31	1.257e-28	TRUE
sgRNA_052968	USP17L24	44.337	293.12	44.337	293.12	2.6976	30947	456.45	11.645	1	1.2464e-31	2.4929e-31	2.7212e-28	TRUE
sgRNA_041176	RND1	67.791	411.01	67.791	411.01	2.5824	58898	876.6	11.592	1	2.2821e-31	4.5643e-31	4.8883e-28	TRUE
sgRNA_032364	NPPA	61.366	379.15	61.366	379.15	2.6077	50492	751.87	11.589	1	2.3664e-31	4.7329e-31	4.9749e-28	TRUE
sgRNA_042835	SCUBE2	113.41	618.1	113.41	618.1	2.4359	127360	1944.6	11.445	1	1.2567e-30	2.5134e-30	2.5939e-27	TRUE
sgRNA_030881	NDUFB6	126.59	672.27	126.59	672.27	2.3997	148880	2306.9	11.361	1	3.2791e-30	6.5582e-30	6.6475e-27	TRUE
sgRNA_012180	DCTN3	125.62	662.71	125.62	662.71	2.39	144230	2279.7	11.249	1	1.1781e-29	2.3562e-29	2.3464e-26	TRUE
sgRNA_029144	MRGPRG	126.91	665.89	126.91	665.89	2.3824	145250	2316	11.2	1	2.0553e-29	4.1107e-29	4.023e-26	TRUE
sgRNA_031899	NO-TARGET	77.751	442.87	77.751	442.87	2.4948	66655	1083.3	11.093	1	6.8108e-29	1.3622e-28	1.3105e-25	TRUE
sgRNA_006314	C8orf31	176.06	863.43	176.06	863.43	2.2875	236240	3857.8	11.067	1	9.1206e-29	1.8241e-28	1.7257e-25	TRUE
sgRNA_040495	REG1A	198.23	949.46	198.23	949.46	2.2542	282170	4642.9	11.025	1	1.4526e-28	2.9053e-28	2.7034e-25	TRUE
sgRNA_007123	CBWD3	82.571	458.8	82.571	458.8	2.4599	70774	1188.8	10.912	1	5.1116e-28	1.0223e-27	9.3596e-25	TRUE
sgRNA_049706	TMEM144	71.647	407.82	71.647	407.82	2.4925	56506	954.71	10.88	1	7.2547e-28	1.4509e-27	1.3073e-24	TRUE
sgRNA_017593	FSD1L	197.59	930.34	197.59	930.34	2.2295	268460	4619.4	10.781	1	2.1191e-27	4.2382e-27	3.7589e-24	TRUE
sgRNA_052286	UBAP2	111.49	579.87	111.49	579.87	2.3685	109690	1893.5	10.764	1	2.5656e-27	5.1311e-27	4.4808e-24	TRUE
sgRNA_052622	UGT1A7	152.29	742.36	152.29	742.36	2.2778	174090	3076.5	10.638	1	9.9072e-27	1.9814e-26	1.7041e-23	TRUE
sgRNA_039510	RAB11FIP1	44.337	270.82	44.337	270.82	2.5839	25647	456.45	10.601	1	1.5079e-26	3.0158e-26	2.555e-23	TRUE
sgRNA_024870	KRTAP10-11	212.69	965.39	212.69	965.39	2.1771	283280	5183.1	10.455	1	6.959e-26	1.3918e-25	1.1618e-22	TRUE
sgRNA_031119	NF1	69.719	385.52	69.719	385.52	2.4504	49864	915.35	10.438	1	8.4061e-26	1.6812e-25	1.383e-22	TRUE
sgRNA_053475	VPS37C	84.177	449.24	84.177	449.24	2.4022	66635	1224.8	10.431	1	9.0047e-26	1.8009e-25	1.4604e-22	TRUE
sgRNA_008027	CD48	103.78	532.08	103.78	532.08	2.347	91722	1694.1	10.406	1	1.1725e-25	2.345e-25	1.8748e-22	TRUE
sgRNA_045632	SMYD5	192.13	882.55	192.13	882.55	2.1937	238340	4421.5	10.383	1	1.4817e-25	2.9634e-25	2.3362e-22	TRUE
sgRNA_037102	PMAIP1	57.51	328.17	57.51	328.17	2.4921	36628	680.41	10.376	1	1.6143e-25	3.2287e-25	2.4766e-22	TRUE
sgRNA_036580	PITX3	139.12	675.45	139.12	675.45	2.2714	143830	2672	10.376	1	1.6051e-25	3.2102e-25	2.4766e-22	TRUE
sgRNA_052493	UBTD1	172.53	806.08	172.53	806.08	2.2175	200690	3737.6	10.363	1	1.8315e-25	3.663e-25	2.7723e-22	TRUE
sgRNA_010352	COMMD2	218.47	978.13	218.47	978.13	2.1574	288540	5405.2	10.333	1	2.5113e-25	5.0226e-25	3.7512e-22	TRUE
sgRNA_022255	IK	141.04	678.64	141.04	678.64	2.2584	144500	2729.9	10.289	1	3.956e-25	7.9119e-25	5.8324e-22	TRUE
sgRNA_039761	RAC1	71.968	388.7	71.968	388.7	2.417	50161	961.33	10.216	1	8.5339e-25	1.7068e-24	1.2421e-21	TRUE
sgRNA_027719	MAT2A	187.31	844.32	187.31	844.32	2.1664	215830	4249.4	10.079	1	3.4387e-24	6.8775e-24	4.9415e-21	TRUE
sgRNA_045224	SLCO1B7	51.727	293.12	51.727	293.12	2.4798	29136	578.14	10.039	1	5.1951e-24	1.039e-23	7.372e-21	TRUE
sgRNA_035236	PCDH12	249.64	1067.3	249.64	1067.3	2.0917	334320	6659.6	10.02	1	6.2264e-24	1.2453e-23	8.7265e-21	TRUE
sgRNA_033130	ODF3	124.02	595.8	124.02	595.8	2.2551	111290	2234.5	9.9806	1	9.3112e-24	1.8622e-23	1.2891e-20	TRUE
sgRNA_017726	FXYD1	119.52	576.68	119.52	576.68	2.261	104500	2109.7	9.9531	1	1.2276e-23	2.4551e-23	1.679e-20	TRUE
sgRNA_014388	EIF3I	54.297	302.68	54.297	302.68	2.4573	30847	622.85	9.9524	1	1.2495e-23	2.4989e-23	1.6886e-20	TRUE
sgRNA_011669	CYLC1	25.703	165.68	25.703	165.68	2.642	9796.4	199.09	9.9204	1	1.7576e-23	3.5152e-23	2.3474e-20	TRUE
sgRNA_030822	NDUFA6	159.04	726.43	159.04	726.43	2.1844	160970	3291.6	9.8896	1	2.3163e-23	4.6325e-23	3.0576e-20	TRUE
sgRNA_038456	PRPF18	58.474	318.61	58.474	318.61	2.426	33835	698.03	9.846	1	3.6132e-23	7.2265e-23	4.7148e-20	TRUE
sgRNA_001258	AGL	154.22	704.13	154.22	704.13	2.1836	151200	3137.4	9.8176	1	4.7433e-23	9.4866e-23	6.1191e-20	TRUE
sgRNA_048579	TCTN3	39.518	229.4	39.518	229.4	2.5075	18027	382.81	9.7049	1	1.469e-22	2.938e-22	1.8529e-19	TRUE
sgRNA_014700	ENAM	65.221	344.1	65.221	344.1	2.3816	38886	825.88	9.7041	1	1.4652e-22	2.9303e-22	1.8529e-19	TRUE
sgRNA_000414	ACE2	177.03	780.59	177.03	780.59	2.1343	182150	3890.8	9.6761	1	1.9084e-22	3.8168e-22	2.3808e-19	TRUE
sgRNA_020282	HAUS6	63824	869.8	63824	869.8	-6.1956	1981600000	42737000	9.6299	2.1784e-22	1	4.3567e-22	2.688e-19	FALSE
sgRNA_052590	UGCG	96.707	471.54	96.707	471.54	2.2739	70251	1518.5	9.619	1	3.3458e-22	6.6917e-22	4.0842e-19	TRUE
sgRNA_033434	OR11L1	49.157	270.82	49.157	270.82	2.4381	24567	534.65	9.5864	1	4.6368e-22	9.2736e-22	5.5999e-19	TRUE
sgRNA_034581	OTP	108.27	512.96	108.27	512.96	2.2337	81886	1809.5	9.5136	1	9.2597e-22	1.8519e-21	1.1065e-18	TRUE
sgRNA_008455	CDKN2AIPNL	118.23	551.19	118.23	551.19	2.2114	93728	2074.6	9.5057	1	9.9801e-22	1.996e-21	1.1802e-18	TRUE
sgRNA_048008	TAL1	107.95	509.78	107.95	509.78	2.229	80731	1801.1	9.4681	1	1.4332e-21	2.8664e-21	1.6773e-18	TRUE
sgRNA_020695	HIGD1A	26.667	162.49	26.667	162.49	2.563	9224.1	210.49	9.3619	1	4.0494e-21	8.0988e-21	4.6908e-18	TRUE
sgRNA_039723	RABEP2	66.185	337.73	66.185	337.73	2.3339	36867	844.77	9.3426	1	4.7552e-21	9.5104e-21	5.4528e-18	TRUE
sgRNA_056137	ZNF667	89.96	433.31	89.96	433.31	2.2554	58944	1357.5	9.3189	1	5.9229e-21	1.1846e-20	6.7239e-18	TRUE
sgRNA_030476	NAPEPLD	120.48	544.82	120.48	544.82	2.1677	90032	2136.2	9.181	1	2.1457e-20	4.2914e-20	2.4118e-17	TRUE
sgRNA_056663	ZSCAN20	117.27	532.08	117.27	532.08	2.1723	86033	2048.3	9.1653	1	2.4823e-20	4.9646e-20	2.7628e-17	TRUE
sgRNA_006163	C5orf64	94.779	446.05	94.779	446.05	2.2227	61697	1471.9	9.1562	1	2.7069e-20	5.4138e-20	2.9835e-17	TRUE
sgRNA_007936	CD27	260.24	1029.1	260.24	1029.1	1.9793	295580	7107.9	9.1197	1	3.7696e-20	7.5392e-20	4.1148e-17	TRUE
sgRNA_009322	CHST5	54.94	283.56	54.94	283.56	2.3468	26134	634.22	9.0782	1	5.5999e-20	1.12e-19	6.0545e-17	TRUE
sgRNA_000923	ADD2	115.34	519.33	115.34	519.33	2.1611	81605	1996.3	9.042	1	7.7282e-20	1.5456e-19	8.2768e-17	TRUE
sgRNA_042034	RSBN1L	72.611	353.66	72.611	353.66	2.2684	39493	974.61	9.0025	1	1.1147e-19	2.2295e-19	1.1827e-16	TRUE
sgRNA_020290	HAVCR1	71.326	347.28	71.326	347.28	2.2677	38077	948.11	8.9622	1	1.6076e-19	3.2153e-19	1.6899e-16	TRUE
sgRNA_003477	ATF3	28.594	165.68	28.594	165.68	2.4937	9395.8	233.96	8.9621	1	1.643e-19	3.2859e-19	1.7111e-16	TRUE
sgRNA_043170	SEMG2	69.398	337.73	69.398	337.73	2.2665	36000	908.85	8.9006	1	2.8068e-19	5.6136e-19	2.8967e-16	TRUE
sgRNA_039053	PTGDR2	44.659	235.77	44.659	235.77	2.3745	18262	461.53	8.8959	1	2.9526e-19	5.9052e-19	3.0198e-16	TRUE
sgRNA_010682	CPSF1	62.972	309.05	62.972	309.05	2.277	30278	782.4	8.7975	1	7.0802e-19	1.416e-18	7.1765e-16	TRUE
sgRNA_033773	OR4A16	29.88	168.86	29.88	168.86	2.4596	9658.2	250.09	8.7884	1	7.8136e-19	1.5627e-18	7.8498e-16	TRUE
sgRNA_033833	OR4E2	81.928	382.33	81.928	382.33	2.2087	45121	1174.5	8.7654	1	9.3871e-19	1.8774e-18	9.3479e-16	TRUE
sgRNA_005593	C1D	49.478	251.7	49.478	251.7	2.3237	20447	540.02	8.7022	1	1.6552e-18	3.3104e-18	1.6339e-15	TRUE
sgRNA_008874	CFAP126	116.95	509.78	116.95	509.78	2.1145	77157	2039.6	8.6981	1	1.6949e-18	3.3899e-18	1.6588e-15	TRUE
sgRNA_014038	EDARADD	35.341	191.17	35.341	191.17	2.4027	12141	322.83	8.6725	1	2.1663e-18	4.3326e-18	2.0841e-15	TRUE
sgRNA_012935	DLG4	196.63	783.78	196.63	783.78	1.9895	172370	4584.3	8.6719	1	2.1281e-18	4.2563e-18	2.0649e-15	TRUE
sgRNA_015448	F11R	102.17	452.43	102.17	452.43	2.1359	61340	1653.6	8.6133	1	3.57e-18	7.14e-18	3.4057e-15	TRUE
sgRNA_004105	BAG1	75.824	353.66	75.824	353.66	2.2068	38596	1042	8.6069	1	3.7899e-18	7.5798e-18	3.5854e-15	TRUE
sgRNA_043472	SF1	78.394	363.22	78.394	363.22	2.1977	40562	1097.1	8.5989	1	4.0591e-18	8.1182e-18	3.8083e-15	TRUE
sgRNA_017499	FREM1	85.141	388.7	85.141	388.7	2.1776	46075	1246.6	8.5978	1	4.0944e-18	8.1888e-18	3.8099e-15	TRUE
sgRNA_007787	CCR4	77.751	360.03	77.751	360.03	2.1967	39840	1083.3	8.5765	1	4.9333e-18	9.8666e-18	4.5532e-15	TRUE
sgRNA_047233	STK39	269.88	1013.2	269.88	1013.2	1.9046	276250	7524.6	8.5688	1	5.2322e-18	1.0464e-17	4.7901e-15	TRUE
sgRNA_030538	NAV1	61.687	296.31	61.687	296.31	2.2457	27523	757.94	8.5221	1	7.9331e-18	1.5866e-17	7.1476e-15	TRUE
sgRNA_035662	PDE9A	81.607	372.77	81.607	372.77	2.1778	42389	1167.4	8.5217	1	7.928e-18	1.5856e-17	7.1476e-15	TRUE
sgRNA_005026	BUD13	128.19	535.26	128.19	535.26	2.0534	82853	2352.6	8.3925	1	2.3887e-17	4.7774e-17	2.1353e-14	TRUE
sgRNA_012394	DEAF1	79.679	360.03	79.679	360.03	2.1619	39298	1125.1	8.3582	1	3.2117e-17	6.4233e-17	2.8484e-14	TRUE
sgRNA_047107	STAT1	80.964	363.22	80.964	363.22	2.1517	39833	1153.2	8.3114	1	4.7688e-17	9.5375e-17	4.1967e-14	TRUE
sgRNA_006399	C9orf170	165.78	656.34	165.78	656.34	1.9787	120320	3512	8.2776	1	6.2996e-17	1.2599e-16	5.5012e-14	TRUE
sgRNA_052133	TXNDC11	56.868	270.82	56.868	270.82	2.2318	22887	668.75	8.2733	1	6.6047e-17	1.3209e-16	5.7236e-14	TRUE
sgRNA_053145	UTP3	133.01	544.82	133.01	544.82	2.0261	84794	2491.7	8.2499	1	7.9574e-17	1.5915e-16	6.8436e-14	TRUE
sgRNA_041572	RPF2	56.225	267.63	56.225	267.63	2.2309	22346	657.17	8.2467	1	8.2561e-17	1.6512e-16	7.0471e-14	TRUE
sgRNA_000565	ACSM4	141.69	573.5	141.69	573.5	2.0094	93230	2749.3	8.2353	1	8.9829e-17	1.7966e-16	7.6102e-14	TRUE
sgRNA_037666	PPIAL4A	58.795	277.19	58.795	277.19	2.218	23848	703.94	8.2314	1	9.3766e-17	1.8753e-16	7.885e-14	TRUE
sgRNA_017735	FXYD4	52.37	251.7	52.37	251.7	2.2433	19867	589.21	8.2119	1	1.1058e-16	2.2116e-16	9.2303e-14	TRUE
sgRNA_007006	CASS4	81.928	363.22	81.928	363.22	2.1349	39561	1174.5	8.2076	1	1.1381e-16	2.2761e-16	9.4305e-14	TRUE
sgRNA_020293	HAVCR2	69.077	315.42	69.077	315.42	2.1749	30343	902.37	8.2008	1	1.2071e-16	2.4141e-16	9.9297e-14	TRUE
sgRNA_038893	PSMC5	162.57	640.41	162.57	640.41	1.9713	114160	3406.4	8.187	1	1.3422e-16	2.6844e-16	1.0962e-13	TRUE
sgRNA_016280	FAM89B	272.45	987.69	272.45	987.69	1.8542	255780	7637.2	8.1844	1	1.3701e-16	2.7402e-16	1.111e-13	TRUE
sgRNA_018933	GNB3	112.77	471.54	112.77	471.54	2.0543	64358	1927.6	8.1717	1	1.5279e-16	3.0558e-16	1.2302e-13	TRUE
sgRNA_033212	OLFML2B	198.88	755.11	198.88	755.11	1.9195	154700	4666.5	8.1425	1	1.9392e-16	3.8783e-16	1.5503e-13	TRUE
sgRNA_055269	ZNF223	104.1	439.68	104.1	439.68	2.068	56309	1702.3	8.1337	1	2.0943e-16	4.1885e-16	1.651e-13	TRUE
sgRNA_017891	GABRG2	57.831	270.82	57.831	270.82	2.208	22682	686.27	8.1303	1	2.1708e-16	4.3417e-16	1.6996e-13	TRUE
sgRNA_025739	LHX9	109.88	458.8	109.88	458.8	2.052	60872	1851.3	8.1093	1	2.5601e-16	5.1201e-16	1.9771e-13	TRUE
sgRNA_025789	LIM2	218.8	815.64	218.8	815.64	1.8935	178110	5417.6	8.1088	1	2.5598e-16	5.1196e-16	1.9771e-13	TRUE
sgRNA_026470	LRP12	100.88	426.94	100.88	426.94	2.0705	53155	1621.4	8.0972	1	2.8281e-16	5.6563e-16	2.1693e-13	TRUE
sgRNA_033561	OR1S1	27133	356.84	27133	356.84	-6.2446	358470000	10998000	8.0739	2.0023e-16	1	4.0046e-16	1.5896e-13	FALSE
sgRNA_034477	OSBPL2	80.643	353.66	80.643	353.66	2.119	37268	1146.2	8.0642	1	3.7184e-16	7.4368e-16	2.8331e-13	TRUE
sgRNA_040543	REP15	68.755	309.05	68.755	309.05	2.1521	28871	895.9	8.0282	1	5.0006e-16	1.0001e-15	3.7846e-13	TRUE
sgRNA_049079	THEM5	48.835	232.59	48.835	232.59	2.2287	16882	529.3	7.9869	1	7.0386e-16	1.4077e-15	5.2799e-13	TRUE
sgRNA_003835	ATPAF1	91.245	388.7	91.245	388.7	2.0788	44241	1387.7	7.9851	1	7.0693e-16	1.4139e-15	5.2799e-13	TRUE
sgRNA_048983	TGIF2LY	105.06	436.5	105.06	436.5	2.0444	54925	1726.8	7.9759	1	7.6102e-16	1.522e-15	5.6467e-13	TRUE
sgRNA_006557	CACNA1G	98.635	414.19	98.635	414.19	2.0591	49788	1565.7	7.9748	1	7.6779e-16	1.5356e-15	5.6599e-13	TRUE
sgRNA_002576	APOL3	132.37	528.89	132.37	528.89	1.9903	78615	2473	7.9736	1	7.7346e-16	1.5469e-15	5.6649e-13	TRUE
sgRNA_047875	TAB2	64.9	293.12	64.9	293.12	2.1581	26042	819.62	7.9717	1	7.9183e-16	1.5837e-15	5.7623e-13	TRUE
sgRNA_032037	NO-TARGET	86.105	369.59	86.105	369.59	2.089	40181	1268.5	7.9594	1	8.709e-16	1.7418e-15	6.2973e-13	TRUE
sgRNA_042983	SEC22B	64.257	289.93	64.257	289.93	2.1565	25465	807.14	7.9435	1	9.9433e-16	1.9887e-15	7.1443e-13	TRUE
sgRNA_019262	GPKOW	186.67	700.94	186.67	700.94	1.9032	132240	4226.7	7.9103	1	1.2861e-15	2.5722e-15	9.1824e-13	TRUE
sgRNA_047750	SYNPO	134.3	532.08	134.3	532.08	1.9782	79115	2529.3	7.9094	1	1.2979e-15	2.5957e-15	9.2087e-13	TRUE
sgRNA_041533	RP9	145.22	567.13	145.22	567.13	1.9581	89002	2856.9	7.8935	1	1.4743e-15	2.9487e-15	1.0396e-12	TRUE
sgRNA_026806	LSM14B	35.663	178.42	35.663	178.42	2.291	10190	327.32	7.8908	1	1.5392e-15	3.0785e-15	1.0786e-12	TRUE
sgRNA_054123	WWC2	77.109	334.54	77.109	334.54	2.1029	33136	1069.4	7.872	1	1.7619e-15	3.5238e-15	1.2271e-12	TRUE
sgRNA_036398	PIGR	149.72	579.87	149.72	579.87	1.9464	92515	2996	7.8587	1	1.9462e-15	3.8924e-15	1.3472e-12	TRUE
sgRNA_051557	TSC22D3	31.165	159.3	31.165	159.3	2.3173	8209.9	266.61	7.8478	1	2.1786e-15	4.3572e-15	1.4989e-12	TRUE
sgRNA_018834	GMDS	58.153	264.45	58.153	264.45	2.1659	21278	692.14	7.8413	1	2.2602e-15	4.5203e-15	1.5457e-12	TRUE
sgRNA_037679	PPID	118.55	474.73	118.55	474.73	1.9925	63430	2083.3	7.8034	1	3.0281e-15	6.0562e-15	2.0584e-12	TRUE
sgRNA_023057	ITGA11	53.333	245.33	53.333	245.33	2.1807	18431	605.95	7.7997	1	3.1515e-15	6.303e-15	2.1296e-12	TRUE
sgRNA_036011	PGAM1	88.675	372.77	88.675	372.77	2.0594	40356	1327.6	7.7971	1	3.1902e-15	6.3804e-15	2.143e-12	TRUE
sgRNA_035535	PCYT1B	7.3896	50.978	7.3896	50.978	2.6312	949.96	31.341	7.7859	1	3.8186e-15	7.6372e-15	2.55e-12	TRUE
sgRNA_010478	CORO2B	144.26	557.57	144.26	557.57	1.9431	85412	2827.4	7.7729	1	3.8485e-15	7.6969e-15	2.5549e-12	TRUE
sgRNA_019588	GRAMD1A	95.101	391.89	95.101	391.89	2.0315	44042	1479.6	7.7157	1	6.0556e-15	1.2111e-14	3.9968e-12	TRUE
sgRNA_023774	KCTD11	154.22	586.24	154.22	586.24	1.9197	93323	3137.4	7.713	1	6.1647e-15	1.2329e-14	4.0453e-12	TRUE
sgRNA_050466	TNFAIP8L2	121.77	481.1	121.77	481.1	1.9734	64560	2171.8	7.7106	1	6.2882e-15	1.2576e-14	4.1027e-12	TRUE
sgRNA_037777	PPP1R12B	31.807	159.3	31.807	159.3	2.2887	8127.8	275.01	7.6883	1	7.6675e-15	1.5335e-14	4.974e-12	TRUE
sgRNA_009736	CLK3	106.99	430.12	106.99	430.12	1.9972	52208	1776.2	7.6671	1	8.8425e-15	1.7685e-14	5.7036e-12	TRUE
sgRNA_043019	SEC61A2	200.16	726.43	200.16	726.43	1.8545	138480	4713.7	7.6653	1	8.9394e-15	1.7879e-14	5.7335e-12	TRUE
sgRNA_048982	TGIF2LX	46.586	216.65	46.586	216.65	2.1934	14462	492.39	7.6642	1	9.1591e-15	1.8318e-14	5.8088e-12	TRUE
sgRNA_010007	CNOT1	118.55	468.36	118.55	468.36	1.973	61181	2083.3	7.6638	1	9.071e-15	1.8142e-14	5.7853e-12	TRUE
sgRNA_026678	LRRC71	112.13	446.05	112.13	446.05	1.9825	55753	1910.5	7.6396	1	1.0949e-14	2.1897e-14	6.9051e-12	TRUE
sgRNA_033385	OR10K2	142.97	544.82	142.97	544.82	1.9226	80742	2788.2	7.6102	1	1.3725e-14	2.745e-14	8.6083e-12	TRUE
sgRNA_038481	PRPF40B	181.85	665.89	181.85	665.89	1.8668	117150	4057.5	7.599	1	1.495e-14	2.99e-14	9.3252e-12	TRUE
sgRNA_027065	LYZL6	41.125	194.35	41.125	194.35	2.2133	11739	406.84	7.5967	1	1.551e-14	3.102e-14	9.6217e-12	TRUE
sgRNA_042528	SASH1	55.582	248.52	55.582	248.52	2.1407	18612	645.65	7.5929	1	1.5871e-14	3.1743e-14	9.7923e-12	TRUE
sgRNA_046364	SPG20	90.924	372.77	90.924	372.77	2.0237	39720	1380.1	7.5868	1	1.6513e-14	3.3025e-14	1.0133e-11	TRUE
sgRNA_047607	SUZ12	77.109	324.98	77.109	324.98	2.0612	30721	1069.4	7.5797	1	1.7482e-14	3.4964e-14	1.0623e-11	TRUE
sgRNA_047300	STPG4	56.546	251.7	56.546	251.7	2.1346	19043	662.95	7.5795	1	1.7593e-14	3.5185e-14	1.0623e-11	TRUE
sgRNA_030559	NBEAL1	212.69	758.29	212.69	758.29	1.8291	148840	5183.1	7.5784	1	1.7515e-14	3.5029e-14	1.0623e-11	TRUE
sgRNA_019103	GOLPH3	292.05	990.88	292.05	990.88	1.759	244180	8515.7	7.5729	1	1.8269e-14	3.6538e-14	1.0973e-11	TRUE
sgRNA_019504	GPR87	42.088	197.54	42.088	197.54	2.204	12082	421.51	7.5716	1	1.8814e-14	3.7628e-14	1.1182e-11	TRUE
sgRNA_008052	CD63	242.89	847.5	242.89	847.5	1.7987	182780	6379.9	7.5695	1	1.8757e-14	3.7514e-14	1.1182e-11	TRUE
sgRNA_005059	C10orf113	108.27	430.12	108.27	430.12	1.9802	51794	1809.5	7.5662	1	1.9322e-14	3.8644e-14	1.1424e-11	TRUE
sgRNA_014623	EMC4	89.639	366.4	89.639	366.4	2.0192	38299	1350	7.5325	1	2.5079e-14	5.0158e-14	1.4752e-11	TRUE
sgRNA_002100	ANKRD33	192.77	694.57	192.77	694.57	1.8438	125900	4444.6	7.5268	1	2.6041e-14	5.2083e-14	1.5239e-11	TRUE
sgRNA_013296	DNM1L	100.24	401.45	100.24	401.45	1.991	45363	1605.5	7.5174	1	2.8116e-14	5.6233e-14	1.6369e-11	TRUE
sgRNA_004767	BPIFC	62.329	270.82	62.329	270.82	2.1017	21734	770.14	7.5127	1	2.9313e-14	5.8625e-14	1.6978e-11	TRUE
sgRNA_054304	YBX1	161.29	595.8	161.29	595.8	1.8787	94401	3364.5	7.491	1	3.4259e-14	6.8518e-14	1.9742e-11	TRUE
sgRNA_001595	ALDH1L1	85.462	350.47	85.462	350.47	2.0233	35115	1253.9	7.484	1	3.6333e-14	7.2666e-14	2.0832e-11	TRUE
sgRNA_048599	TDRD10	93.173	375.96	93.173	375.96	2.001	39984	1433.4	7.4693	1	4.0595e-14	8.1189e-14	2.3158e-11	TRUE
sgRNA_045761	SNTA1	24.096	124.26	24.096	124.26	2.3193	5016.1	180.59	7.4534	1	4.7213e-14	9.4426e-14	2.6799e-11	TRUE
sgRNA_034329	OR8B12	133.66	506.59	133.66	506.59	1.9144	69540	2510.5	7.4431	1	4.9358e-14	9.8715e-14	2.7877e-11	TRUE
sgRNA_020330	HBZ	184.1	662.71	184.1	662.71	1.8423	114530	4136.1	7.4419	1	4.9715e-14	9.9431e-14	2.794e-11	TRUE
sgRNA_048484	TCF24	132.69	503.4	132.69	503.4	1.9157	68714	2482.3	7.4406	1	5.0325e-14	1.0065e-13	2.8143e-11	TRUE
sgRNA_032040	NO-TARGET	4.1767	31.861	4.1767	31.861	2.6663	383.21	13.857	7.4371	1	5.9195e-14	1.1839e-13	3.2464e-11	TRUE
sgRNA_044999	SLC4A7	25.703	130.63	25.703	130.63	2.3014	5504.8	199.09	7.4365	1	5.3533e-14	1.0707e-13	2.9791e-11	TRUE
sgRNA_044621	SLC2A1	85.141	347.28	85.141	347.28	2.0155	34360	1246.6	7.4247	1	5.6966e-14	1.1393e-13	3.1546e-11	TRUE
sgRNA_042789	SCO1	113.09	439.68	113.09	439.68	1.9495	53330	1936.1	7.4223	1	5.7853e-14	1.1571e-13	3.1882e-11	TRUE
sgRNA_035986	PFKL	109.24	426.94	109.24	426.94	1.9568	50467	1834.5	7.4174	1	6.0038e-14	1.2008e-13	3.2768e-11	TRUE
sgRNA_055100	ZNF112	42.088	194.35	42.088	194.35	2.1807	11592	421.51	7.4164	1	6.1412e-14	1.2282e-13	3.3358e-11	TRUE
sgRNA_040316	RBMXL3	44.659	203.91	44.659	203.91	2.166	12681	461.53	7.4128	1	6.2994e-14	1.2599e-13	3.4054e-11	TRUE
sgRNA_030804	NDUFA13	66.828	283.56	66.828	283.56	2.0688	23487	857.45	7.4016	1	6.805e-14	1.361e-13	3.6613e-11	TRUE
sgRNA_007871	CD164	110.52	430.12	110.52	430.12	1.9508	51072	1868.2	7.3943	1	7.1438e-14	1.4288e-13	3.8254e-11	TRUE
sgRNA_013885	DYRK4	203.37	716.87	203.37	716.87	1.8125	131840	4832.5	7.3867	1	7.5367e-14	1.5073e-13	4.0169e-11	TRUE
sgRNA_029867	MUC19	93.173	372.77	93.173	372.77	1.9888	39088	1433.4	7.3851	1	7.6679e-14	1.5336e-13	4.0677e-11	TRUE
sgRNA_020550	HERC3	169.64	614.92	169.64	614.92	1.8518	99136	3640.3	7.3801	1	7.9293e-14	1.5859e-13	4.1868e-11	TRUE
sgRNA_052835	UQCC3	156.15	573.5	156.15	573.5	1.8702	87092	3198.8	7.3792	1	7.9846e-14	1.5969e-13	4.1965e-11	TRUE
sgRNA_037792	PPP1R14B	132.69	500.22	132.69	500.22	1.9065	67538	2482.3	7.3766	1	8.15e-14	1.63e-13	4.2637e-11	TRUE
sgRNA_011893	DAB2	215.58	751.92	215.58	751.92	1.7976	143830	5293.7	7.3715	1	8.4481e-14	1.6896e-13	4.3994e-11	TRUE
sgRNA_047906	TACR2	106.02	414.19	106.02	414.19	1.9558	47484	1751.5	7.3636	1	9.0034e-14	1.8007e-13	4.6671e-11	TRUE
sgRNA_054870	ZFP36L2	38.233	178.42	38.233	178.42	2.1932	9826.4	363.97	7.3482	1	1.0275e-13	2.0551e-13	5.3023e-11	TRUE
sgRNA_024859	KRTAP1-4	46.908	210.28	46.908	210.28	2.1408	13346	497.6	7.3239	1	1.2259e-13	2.4519e-13	6.2975e-11	TRUE
sgRNA_000939	ADGRA3	128.51	484.29	128.51	484.29	1.9057	63287	2361.8	7.3206	1	1.239e-13	2.478e-13	6.3359e-11	TRUE
sgRNA_008014	CD40LG	107.95	417.38	107.95	417.38	1.9411	47872	1801.1	7.2909	1	1.5474e-13	3.0949e-13	7.8776e-11	TRUE
sgRNA_035023	PARD3B	91.567	363.22	91.567	363.22	1.9762	36896	1395.3	7.2724	1	1.7779e-13	3.5558e-13	8.9796e-11	TRUE
sgRNA_004079	B9D2	90.603	360.03	90.603	360.03	1.9787	36295	1372.6	7.2723	1	1.7797e-13	3.5594e-13	8.9796e-11	TRUE
sgRNA_037079	PLXNA4	109.24	420.56	109.24	420.56	1.9351	48462	1834.5	7.2686	1	1.8254e-13	3.6509e-13	9.1695e-11	TRUE
sgRNA_031071	NEU1	194.38	681.82	194.38	681.82	1.8052	118800	4502.6	7.2643	1	1.878e-13	3.756e-13	9.392e-11	TRUE
sgRNA_021446	HRK	122.41	461.98	122.41	461.98	1.9075	57655	2189.6	7.2569	1	1.9895e-13	3.9791e-13	9.8799e-11	TRUE
sgRNA_041943	RPUSD3	323.21	1048.2	323.21	1048.2	1.6943	262820	9983.5	7.2561	1	1.993e-13	3.9859e-13	9.8799e-11	TRUE
sgRNA_031521	NMBR	121.45	458.8	121.45	458.8	1.9089	56903	2162.9	7.2538	1	2.0349e-13	4.0698e-13	1.0044e-10	TRUE
sgRNA_037370	POLR2B	56.225	242.14	56.225	242.14	2.0871	17283	657.17	7.2524	1	2.0759e-13	4.1519e-13	1.0202e-10	TRUE
sgRNA_031867	NO-TARGET	96.707	379.15	96.707	379.15	1.96	39886	1518.5	7.2479	1	2.1301e-13	4.2603e-13	1.0423e-10	TRUE
sgRNA_050908	TPPP2	72.932	299.49	72.932	299.49	2.0231	25665	981.28	7.2325	1	2.3947e-13	4.7894e-13	1.1668e-10	TRUE
sgRNA_004777	BRAF	167.39	598.99	167.39	598.99	1.8331	93138	3565.3	7.2282	1	2.4534e-13	4.9068e-13	1.1903e-10	TRUE
sgRNA_017926	GADD45G	269.56	895.29	269.56	895.29	1.728	195770	7510.6	7.2203	1	2.5967e-13	5.1934e-13	1.2544e-10	TRUE
sgRNA_016904	FGF21	152.93	554.38	152.93	554.38	1.8512	80581	3096.8	7.214	1	2.7249e-13	5.4498e-13	1.3098e-10	TRUE
sgRNA_013949	EBF1	123.05	461.98	123.05	461.98	1.9	57437	2207.5	7.2137	1	2.7343e-13	5.4687e-13	1.3098e-10	TRUE
sgRNA_027224	MAGEB5	162.57	583.06	162.57	583.06	1.8362	88404	3406.4	7.2044	1	2.9221e-13	5.8441e-13	1.3938e-10	TRUE
sgRNA_003528	ATG3	150.04	544.82	150.04	544.82	1.8535	77926	3006	7.2005	1	3.0084e-13	6.0167e-13	1.429e-10	TRUE
sgRNA_038550	PRR22	97.35	379.15	97.35	379.15	1.9506	39704	1534.2	7.1944	1	3.1575e-13	6.315e-13	1.4885e-10	TRUE
sgRNA_050308	TMEM97	177.67	627.66	177.67	627.66	1.815	101250	3912.9	7.1937	1	3.16e-13	6.32e-13	1.4885e-10	TRUE
sgRNA_026440	LRIG2	23.454	117.89	23.454	117.89	2.2814	4458.7	173.37	7.1718	1	3.8453e-13	7.6905e-13	1.8038e-10	TRUE
sgRNA_028437	MGAT4B	47.872	210.28	47.872	210.28	2.1121	13189	513.36	7.1681	1	3.8696e-13	7.7391e-13	1.8078e-10	TRUE
sgRNA_006717	CALY	84.177	334.54	84.177	334.54	1.978	31341	1224.8	7.1538	1	4.2547e-13	8.5095e-13	1.9796e-10	TRUE
sgRNA_020991	HLA-F	46.265	203.91	46.265	203.91	2.1161	12426	487.2	7.1421	1	4.6787e-13	9.3575e-13	2.168e-10	TRUE
sgRNA_054197	XKR6	106.02	404.63	106.02	404.63	1.9222	44584	1751.5	7.1352	1	4.8604e-13	9.7209e-13	2.243e-10	TRUE
sgRNA_045415	SMC3	120.48	449.24	120.48	449.24	1.8899	54041	2136.2	7.113	1	5.7051e-13	1.141e-12	2.6221e-10	TRUE
sgRNA_006028	C3orf36	138.15	503.4	138.15	503.4	1.8579	66704	2643.2	7.1043	1	6.0679e-13	1.2136e-12	2.7776e-10	TRUE
sgRNA_042617	SCAMP3	70.362	286.75	70.362	286.75	2.0116	23412	928.41	7.1017	1	6.2267e-13	1.2453e-12	2.8389e-10	TRUE
sgRNA_019876	GSTM1	156.15	557.57	156.15	557.57	1.8296	80570	3198.8	7.0975	1	6.3681e-13	1.2736e-12	2.8917e-10	TRUE
sgRNA_013953	EBF2	175.42	614.92	175.42	614.92	1.8037	96578	3835.9	7.0961	1	6.4296e-13	1.2859e-12	2.908e-10	TRUE
sgRNA_034441	ORC5	57.51	242.14	57.51	242.14	2.055	17045	680.41	7.0782	1	7.4022e-13	1.4804e-12	3.3346e-10	TRUE
sgRNA_004027	B3GNT7	151.33	541.64	151.33	541.64	1.8328	76171	3046.2	7.0718	1	7.6696e-13	1.5339e-12	3.4415e-10	TRUE
sgRNA_054381	YPEL5	201.13	688.2	201.13	688.2	1.7697	118620	4749.2	7.0678	1	7.8866e-13	1.5773e-12	3.5249e-10	TRUE
sgRNA_049588	TMEM106A	128.51	471.54	128.51	471.54	1.8673	58834	2361.8	7.0584	1	8.456e-13	1.6912e-12	3.7645e-10	TRUE
sgRNA_046435	SPINK7	268.92	879.36	268.92	879.36	1.7056	186320	7482.5	7.057	1	8.5121e-13	1.7024e-12	3.7721e-10	TRUE
sgRNA_027553	MAPK15	123.37	455.61	123.37	455.61	1.8763	55191	2216.5	7.0569	1	8.5486e-13	1.7097e-12	3.7721e-10	TRUE
sgRNA_000497	ACOXL	199.2	681.82	199.2	681.82	1.7701	116460	4678.3	7.0562	1	8.5727e-13	1.7145e-12	3.7721e-10	TRUE
sgRNA_037503	PORCN	187.31	646.78	187.31	646.78	1.7824	105560	4249.4	7.0484	1	9.0683e-13	1.8137e-12	3.9748e-10	TRUE
sgRNA_047996	TAGAP	68.113	277.19	68.113	277.19	2.0091	21857	883.02	7.036	1	1.0004e-12	2.0008e-12	4.3632e-10	TRUE
sgRNA_014420	EIF4E2	106.35	401.45	106.35	401.45	1.9065	43543	1759.7	7.0348	1	1.0031e-12	2.0063e-12	4.3632e-10	TRUE
sgRNA_042581	SBNO1	147.79	528.89	147.79	528.89	1.8324	72619	2936.1	7.0333	1	1.0119e-12	2.0239e-12	4.3847e-10	TRUE
sgRNA_025671	LGI4	223.29	748.73	223.29	748.73	1.741	138040	5592.9	7.0259	1	1.0646e-12	2.1292e-12	4.5954e-10	TRUE
sgRNA_022377	IL19	44.337	194.35	44.337	194.35	2.1073	11252	456.45	7.0216	1	1.1181e-12	2.2361e-12	4.8079e-10	TRUE
sgRNA_023300	JKAMP	125.3	458.8	125.3	458.8	1.8641	55610	2270.6	6.9988	1	1.2967e-12	2.5935e-12	5.5551e-10	TRUE
sgRNA_027803	MBNL1	141.04	506.59	141.04	506.59	1.8373	66812	2729.9	6.9963	1	1.3189e-12	2.6377e-12	5.6286e-10	TRUE
sgRNA_056716	ZSWIM5	118.23	436.5	118.23	436.5	1.8755	50645	2074.6	6.9875	1	1.4059e-12	2.8119e-12	5.9778e-10	TRUE
sgRNA_042543	SATB1	52.691	223.03	52.691	223.03	2.0609	14507	594.77	6.9845	1	1.4521e-12	2.9043e-12	6.1512e-10	TRUE
sgRNA_033591	OR2AE1	88.032	340.91	88.032	340.91	1.9412	31974	1312.7	6.9795	1	1.4921e-12	2.9841e-12	6.2968e-10	TRUE
sgRNA_020171	H6PD	172.53	598.99	172.53	598.99	1.7897	90932	3737.6	6.9755	1	1.5275e-12	3.0549e-12	6.4224e-10	TRUE
sgRNA_006455	CA10	29.88	140.19	29.88	140.19	2.1929	6084	250.09	6.9752	1	1.5734e-12	3.1467e-12	6.5427e-10	TRUE
sgRNA_027008	LYPD8	62.972	258.07	62.972	258.07	2.0178	19032	782.4	6.975	1	1.5479e-12	3.0957e-12	6.4842e-10	TRUE
sgRNA_034466	OSBP2	128.84	468.36	128.84	468.36	1.854	57637	2371	6.9727	1	1.5612e-12	3.1224e-12	6.516e-10	TRUE
sgRNA_016434	FBL	37.59	168.86	37.59	168.86	2.1381	8616.3	354.67	6.9704	1	1.6169e-12	3.2338e-12	6.6991e-10	TRUE
sgRNA_003862	ATXN1	105.38	395.08	105.38	395.08	1.8965	41961	1735	6.9549	1	1.7744e-12	3.5488e-12	7.325e-10	TRUE
sgRNA_005310	C14orf37	153.57	541.64	153.57	541.64	1.8117	75296	3117.1	6.9507	1	1.8231e-12	3.6462e-12	7.4988e-10	TRUE
sgRNA_040306	RBMX2	114.7	423.75	114.7	423.75	1.8762	47757	1979	6.9472	1	1.8725e-12	3.745e-12	7.6742e-10	TRUE
sgRNA_034791	PACRG	78.715	309.05	78.715	309.05	1.9596	26527	1104.1	6.9321	1	2.0925e-12	4.185e-12	8.5143e-10	TRUE
sgRNA_017887	GABRE	78.715	309.05	78.715	309.05	1.9596	26527	1104.1	6.9321	1	2.0925e-12	4.185e-12	8.5143e-10	TRUE
sgRNA_019804	GSC2	87.711	337.73	87.711	337.73	1.9329	31254	1305.3	6.92	1	2.275e-12	4.5501e-12	9.1912e-10	TRUE
sgRNA_041662	RPL28	108.92	404.63	108.92	404.63	1.8838	43725	1826.2	6.92	1	2.2702e-12	4.5404e-12	9.1912e-10	TRUE
sgRNA_005859	C21orf58	184.74	630.85	184.74	630.85	1.7663	99506	4158.7	6.9177	1	2.3002e-12	4.6004e-12	9.2598e-10	TRUE
sgRNA_050044	TMEM252	162.89	567.13	162.89	567.13	1.7935	81702	3417	6.9153	1	2.3402e-12	4.6804e-12	9.3875e-10	TRUE
sgRNA_027397	MAP1B	173.82	598.99	173.82	598.99	1.7791	90385	3781.2	6.9143	1	2.356e-12	4.712e-12	9.4177e-10	TRUE
sgRNA_005247	C12orf57	80.964	315.42	80.964	315.42	1.9488	27486	1153.2	6.9041	1	2.5477e-12	5.0954e-12	1.0148e-09	TRUE
sgRNA_004730	BORCS8-MEF2B	110.2	407.82	110.2	407.82	1.8783	44289	1859.7	6.9014	1	2.5892e-12	5.1785e-12	1.0258e-09	TRUE
sgRNA_010864	CRISP3	119.52	436.5	119.52	436.5	1.86	50237	2109.7	6.901	1	2.5933e-12	5.1866e-12	1.0258e-09	TRUE
sgRNA_050965	TRA2A	130.12	468.36	130.12	468.36	1.8398	57202	2407.9	6.8928	1	2.7454e-12	5.4908e-12	1.0822e-09	TRUE
sgRNA_037393	POLR2J	159.04	554.38	159.04	554.38	1.7951	78149	3291.6	6.8908	1	2.7819e-12	5.5639e-12	1.0928e-09	TRUE
sgRNA_041596	RPL10A	102.17	382.33	102.17	382.33	1.8936	39246	1653.6	6.8896	1	2.8142e-12	5.6284e-12	1.1016e-09	TRUE
sgRNA_048992	TGM3	21.205	105.14	21.205	105.14	2.257	3522.7	148.95	6.8775	1	3.1756e-12	6.3511e-12	1.2346e-09	TRUE
sgRNA_045017	SLC52A1	118.88	433.31	118.88	433.31	1.8572	49434	2092.1	6.8744	1	3.1271e-12	6.2543e-12	1.2199e-09	TRUE
sgRNA_009384	CIDEC	69.719	277.19	69.719	277.19	1.9759	21522	915.35	6.8575	1	3.5422e-12	7.0843e-12	1.3724e-09	TRUE
sgRNA_024265	KIR3DL3	194.06	653.15	194.06	653.15	1.7457	105380	4491	6.8506	1	3.6832e-12	7.3665e-12	1.4222e-09	TRUE
sgRNA_006772	CAMSAP2	109.88	404.63	109.88	404.63	1.8712	43440	1851.3	6.8504	1	3.701e-12	7.402e-12	1.4242e-09	TRUE
sgRNA_051794	TTC17	35.663	159.3	35.663	159.3	2.1284	7643.7	327.32	6.8341	1	4.2284e-12	8.4569e-12	1.6217e-09	TRUE
sgRNA_003465	ATCAY	130.12	465.17	130.12	465.17	1.83	56129	2407.9	6.8279	1	4.3252e-12	8.6504e-12	1.6532e-09	TRUE
sgRNA_054162	XCL2	63.293	254.89	63.293	254.89	1.9928	18354	788.56	6.8228	1	4.5176e-12	9.0352e-12	1.721e-09	TRUE
sgRNA_021240	HOXA11	54.94	226.21	54.94	226.21	2.0221	14667	634.22	6.801	1	5.2731e-12	1.0546e-11	1.9954e-09	TRUE
sgRNA_020667	HHLA3	54.94	226.21	54.94	226.21	2.0221	14667	634.22	6.801	1	5.2731e-12	1.0546e-11	1.9954e-09	TRUE
sgRNA_005116	C10orf95	74.217	289.93	74.217	289.93	1.9516	23267	1008.1	6.7941	1	5.5037e-12	1.1007e-11	2.0757e-09	TRUE
sgRNA_037062	PLVAP	71.326	280.38	71.326	280.38	1.9599	21851	948.11	6.7893	1	5.6937e-12	1.1387e-11	2.1403e-09	TRUE
sgRNA_018820	GLYATL3	61.687	248.52	61.687	248.52	1.9929	17452	757.94	6.7862	1	5.8301e-12	1.166e-11	2.1844e-09	TRUE
sgRNA_031381	NKIRAS1	65.542	261.26	65.542	261.26	1.9787	19153	832.16	6.7846	1	5.8868e-12	1.1774e-11	2.1983e-09	TRUE
sgRNA_046185	SPATA2	80.322	309.05	80.322	309.05	1.9308	26159	1139.1	6.777	1	6.1874e-12	1.2375e-11	2.303e-09	TRUE
sgRNA_040325	RBP1	175.74	595.8	175.74	595.8	1.7556	88224	3846.8	6.7726	1	6.3387e-12	1.2677e-11	2.3516e-09	TRUE
sgRNA_011601	CXXC5	170.28	579.87	170.28	579.87	1.7618	83881	3661.9	6.7686	1	6.5195e-12	1.3039e-11	2.4108e-09	TRUE
sgRNA_046755	SRPRB	97.671	363.22	97.671	363.22	1.8841	35257	1542.1	6.7622	1	6.8408e-12	1.3682e-11	2.5214e-09	TRUE
sgRNA_010360	COMMD6	216.87	710.5	216.87	710.5	1.7074	121840	5343.2	6.7531	1	7.2463e-12	1.4493e-11	2.6622e-09	TRUE
sgRNA_007731	CCNH	155.18	535.26	155.18	535.26	1.7797	72232	3168.1	6.7528	1	7.2736e-12	1.4547e-11	2.6637e-09	TRUE
sgRNA_030753	NDFIP2	113.41	411.01	113.41	411.01	1.8484	44281	1944.6	6.7484	1	7.5117e-12	1.5023e-11	2.742e-09	TRUE
sgRNA_046884	SSR1	62.972	251.7	62.972	251.7	1.9819	17809	782.4	6.7472	1	7.6281e-12	1.5256e-11	2.7756e-09	TRUE
sgRNA_048640	TEAD4	42.41	181.61	42.41	181.61	2.0727	9688	426.44	6.7407	1	8.0427e-12	1.6085e-11	2.9078e-09	TRUE
sgRNA_031792	NO-TARGET	78.715	302.68	78.715	302.68	1.9296	25080	1104.1	6.7403	1	7.9751e-12	1.595e-11	2.8925e-09	TRUE
sgRNA_001744	ALPI	311.65	965.39	311.65	965.39	1.6281	213690	9428.8	6.7325	1	8.3429e-12	1.6686e-11	3.0067e-09	TRUE
sgRNA_029689	MTG1	106.35	388.7	106.35	388.7	1.8601	39863	1759.7	6.731	1	8.4713e-12	1.6943e-11	3.0433e-09	TRUE
sgRNA_035593	PDE12	50.763	210.28	50.763	210.28	2.0292	12723	561.69	6.7308	1	8.5757e-12	1.7151e-11	3.0711e-09	TRUE
sgRNA_022681	INPP5A	207.23	681.82	207.23	681.82	1.7133	112620	4976.5	6.7276	1	8.6366e-12	1.7273e-11	3.0832e-09	TRUE
sgRNA_026735	LRRK1	89.96	337.73	89.96	337.73	1.8968	30694	1357.5	6.7246	1	8.8661e-12	1.7732e-11	3.1552e-09	TRUE
sgRNA_033303	OPRPN	139.76	487.47	139.76	487.47	1.795	60452	2691.3	6.7026	1	1.0273e-11	2.0546e-11	3.6445e-09	TRUE
sgRNA_055184	ZNF175	154.22	528.89	154.22	528.89	1.7714	70191	3137.4	6.6891	1	1.1261e-11	2.2522e-11	3.9826e-09	TRUE
sgRNA_023573	KCNH3	71.326	277.19	71.326	277.19	1.9435	21190	948.11	6.6858	1	1.1603e-11	2.3206e-11	4.0781e-09	TRUE
sgRNA_022114	IFT81	158.72	541.64	158.72	541.64	1.7645	73314	3281.3	6.6848	1	1.1595e-11	2.3191e-11	4.0781e-09	TRUE
sgRNA_054974	ZHX2	230.36	742.36	230.36	742.36	1.6839	131070	5872.4	6.6813	1	1.1855e-11	2.371e-11	4.1539e-09	TRUE
sgRNA_027531	MAP9	126.27	446.05	126.27	446.05	1.8126	51132	2297.8	6.6712	1	1.274e-11	2.548e-11	4.4501e-09	TRUE
sgRNA_051016	TRAIP	121.12	430.12	121.12	430.12	1.8197	47740	2154	6.6579	1	1.3955e-11	2.791e-11	4.8596e-09	TRUE
sgRNA_001272	AGO2	92.852	344.1	92.852	344.1	1.8786	31562	1425.7	6.654	1	1.436e-11	2.872e-11	4.9854e-09	TRUE
sgRNA_050586	TNK2	69.719	270.82	69.719	270.82	1.9425	20220	915.35	6.6468	1	1.5132e-11	3.0264e-11	5.2374e-09	TRUE
sgRNA_037337	POLK	85.783	321.8	85.783	321.8	1.8951	27851	1261.2	6.6458	1	1.5198e-11	3.0395e-11	5.244e-09	TRUE
sgRNA_023115	ITGB3	100.24	366.4	100.24	366.4	1.8596	35421	1605.5	6.6427	1	1.5496e-11	3.0992e-11	5.3308e-09	TRUE
sgRNA_019159	GP6	42.088	178.42	42.088	178.42	2.058	9293.3	421.51	6.6405	1	1.5957e-11	3.1914e-11	5.4728e-09	TRUE
sgRNA_010081	CNTLN	130.12	455.61	130.12	455.61	1.8001	52972	2407.9	6.6331	1	1.6498e-11	3.2997e-11	5.6414e-09	TRUE
sgRNA_010191	COL11A2	82.892	312.24	82.892	312.24	1.9007	26300	1196	6.6317	1	1.6728e-11	3.3456e-11	5.7027e-09	TRUE
sgRNA_055481	ZNF335	129.16	452.43	129.16	452.43	1.8006	52251	2380.2	6.6261	1	1.7308e-11	3.4616e-11	5.8697e-09	TRUE
sgRNA_047433	SUCLA2	174.46	583.06	174.46	583.06	1.735	83476	3803	6.6257	1	1.7321e-11	3.4642e-11	5.8697e-09	TRUE
sgRNA_053422	VPS11	247.71	783.78	247.71	783.78	1.6578	143680	6579.3	6.6089	1	1.9376e-11	3.8751e-11	6.5465e-09	TRUE
sgRNA_049301	TIPIN	76.145	289.93	76.145	289.93	1.9151	22853	1048.9	6.6013	1	2.0571e-11	4.1141e-11	6.9296e-09	TRUE
sgRNA_008034	CD53	75.181	286.75	75.181	286.75	1.9173	22380	1028.4	6.5973	1	2.1138e-11	4.2276e-11	7.0996e-09	TRUE
sgRNA_005253	C12orf66	87.39	324.98	87.39	324.98	1.8828	28225	1297.9	6.5949	1	2.1443e-11	4.2885e-11	7.1807e-09	TRUE
sgRNA_049475	TMA7	185.38	611.73	185.38	611.73	1.717	90887	4181.3	6.5934	1	2.154e-11	4.3081e-11	7.1922e-09	TRUE
sgRNA_055971	ZNF584	52.691	213.47	52.691	213.47	1.998	12925	594.77	6.5925	1	2.1958e-11	4.3915e-11	7.31e-09	TRUE
sgRNA_034785	PABPN1	152.93	519.33	152.93	519.33	1.7571	67125	3096.8	6.5842	1	2.2936e-11	4.5871e-11	7.6133e-09	TRUE
sgRNA_015070	ERI2	110.52	395.08	110.52	395.08	1.8284	40485	1868.2	6.5835	1	2.31e-11	4.6201e-11	7.6323e-09	TRUE
sgRNA_023613	KCNJ13	155.18	525.71	155.18	525.71	1.7538	68644	3168.1	6.583	1	2.3127e-11	4.6255e-11	7.6323e-09	TRUE
sgRNA_048473	TCF20	81.607	305.87	81.607	305.87	1.8933	25146	1167.4	6.5635	1	2.6508e-11	5.3015e-11	8.7224e-09	TRUE
sgRNA_018006	GALNT3	85.783	318.61	85.783	318.61	1.8808	27104	1261.2	6.5561	1	2.7837e-11	5.5675e-11	9.1335e-09	TRUE
sgRNA_000407	ACCSL	149.08	506.59	149.08	506.59	1.758	63908	2975.9	6.5536	1	2.8173e-11	5.6346e-11	9.217e-09	TRUE
sgRNA_043137	SEMA4D	116.31	411.01	116.31	411.01	1.8124	43424	2022.2	6.5534	1	2.826e-11	5.6521e-11	9.2191e-09	TRUE
sgRNA_005653	C1orf162	88.996	328.17	88.996	328.17	1.8709	28602	1335.1	6.5458	1	2.9819e-11	5.9637e-11	9.6995e-09	TRUE
sgRNA_027736	MATN3	150.36	509.78	150.36	509.78	1.7547	64589	3016	6.5445	1	2.9937e-11	5.9874e-11	9.7102e-09	TRUE
sgRNA_051316	TRIM64C	168.35	560.75	168.35	560.75	1.7299	76989	3597.4	6.5424	1	3.0352e-11	6.0703e-11	9.8166e-09	TRUE
sgRNA_053430	VPS13C	139.44	477.91	139.44	477.91	1.7698	57283	2681.6	6.5363	1	3.1652e-11	6.3304e-11	1.0208e-08	TRUE
sgRNA_034916	PALM2-AKAP2	223.94	713.69	223.94	713.69	1.6678	119930	5618.1	6.534	1	3.206e-11	6.4119e-11	1.031e-08	TRUE
sgRNA_013634	DSG2	110.2	391.89	110.2	391.89	1.821	39674	1859.7	6.5319	1	3.2633e-11	6.5266e-11	1.0465e-08	TRUE
sgRNA_031981	NO-TARGET	138.47	474.73	138.47	474.73	1.7701	56533	2652.8	6.5285	1	3.3334e-11	6.6668e-11	1.066e-08	TRUE
sgRNA_030533	NAT9	71.968	274	71.968	274	1.9141	20409	961.33	6.5162	1	3.6429e-11	7.2858e-11	1.1617e-08	TRUE
sgRNA_045867	SNX7	100.88	363.22	100.88	363.22	1.8379	34409	1621.4	6.5148	1	3.6625e-11	7.325e-11	1.1647e-08	TRUE
sgRNA_001465	AKAP14	49.478	200.72	49.478	200.72	1.9987	11438	540.02	6.5085	1	3.8594e-11	7.7188e-11	1.2238e-08	TRUE
sgRNA_033795	OR4C16	118.23	414.19	118.23	414.19	1.8	43796	2074.6	6.4978	1	4.0938e-11	8.1876e-11	1.2946e-08	TRUE
sgRNA_008091	CD84	65.221	251.7	65.221	251.7	1.9321	17388	825.88	6.489	1	4.3722e-11	8.7444e-11	1.3787e-08	TRUE
sgRNA_009111	CHFR	193.74	627.66	193.74	627.66	1.6908	94146	4479.4	6.4835	1	4.4905e-11	8.981e-11	1.4121e-08	TRUE
sgRNA_055204	ZNF184	106.67	379.15	106.67	379.15	1.82	37122	1768	6.4803	1	4.6022e-11	9.2045e-11	1.4433e-08	TRUE
sgRNA_025418	LCE3C	61.366	238.96	61.366	238.96	1.944	15769	751.87	6.4767	1	4.7489e-11	9.4977e-11	1.4851e-08	TRUE
sgRNA_022075	IFRD2	190.52	618.1	190.52	618.1	1.6927	91412	4363.8	6.4727	1	4.8239e-11	9.6478e-11	1.5045e-08	TRUE
sgRNA_009842	CLUH	90.924	331.35	90.924	331.35	1.8542	28903	1380.1	6.4719	1	4.8743e-11	9.7487e-11	1.516e-08	TRUE
sgRNA_037825	PPP1R1C	46.908	191.17	46.908	191.17	2.004	10405	497.6	6.4669	1	5.0907e-11	1.0181e-10	1.5635e-08	TRUE
sgRNA_041090	RLN2	101.53	363.22	101.53	363.22	1.8288	34240	1637.5	6.4669	1	5.0328e-11	1.0066e-10	1.5611e-08	TRUE
sgRNA_052759	UNC5CL	56.546	223.03	56.546	223.03	1.9609	13858	662.95	6.4658	1	5.1097e-11	1.0219e-10	1.5635e-08	TRUE
sgRNA_029135	MRGPRD	111.16	391.89	111.16	391.89	1.8085	39403	1885.1	6.4657	1	5.0673e-11	1.0135e-10	1.5635e-08	TRUE
sgRNA_033813	OR4D10	189.56	614.92	189.56	614.92	1.6925	90465	4329.4	6.4646	1	5.0889e-11	1.0178e-10	1.5635e-08	TRUE
sgRNA_038982	PSRC1	218.8	694.57	218.8	694.57	1.662	113180	5417.6	6.4639	1	5.1091e-11	1.0218e-10	1.5635e-08	TRUE
sgRNA_033820	OR4D2	116.63	407.82	116.63	407.82	1.7973	42397	2030.9	6.4615	1	5.2078e-11	1.0416e-10	1.5893e-08	TRUE
sgRNA_034050	OR56A3	237.11	742.36	237.11	742.36	1.6424	127640	6143.8	6.446	1	5.749e-11	1.1498e-10	1.7497e-08	TRUE
sgRNA_030387	NACC2	29.558	130.63	29.558	130.63	2.1069	5107.7	246.03	6.4438	1	6.0061e-11	1.2012e-10	1.8231e-08	TRUE
sgRNA_008191	CDC42EP2	90.281	328.17	90.281	328.17	1.8504	28295	1365	6.4387	1	6.0694e-11	1.2139e-10	1.8374e-08	TRUE
sgRNA_001314	AGTPBP1	197.27	634.03	197.27	634.03	1.6794	95381	4607.7	6.4343	1	6.2118e-11	1.2424e-10	1.8755e-08	TRUE
sgRNA_010923	CRTC1	73.896	277.19	73.896	277.19	1.8931	20664	1001.4	6.4243	1	6.6891e-11	1.3378e-10	2.0089e-08	TRUE
sgRNA_013826	DYDC2	184.74	598.99	184.74	598.99	1.6916	85800	4158.7	6.4236	1	6.6672e-11	1.3334e-10	2.0076e-08	TRUE
sgRNA_018632	GJC2	95.743	344.1	95.743	344.1	1.8348	30840	1495.1	6.423	1	6.7274e-11	1.3455e-10	2.0151e-08	TRUE
sgRNA_009126	CHIA	97.992	350.47	97.992	350.47	1.828	31873	1549.9	6.4131	1	7.1753e-11	1.4351e-10	2.1436e-08	TRUE
sgRNA_050332	TMIGD3	124.02	426.94	124.02	426.94	1.7753	45880	2234.5	6.4083	1	7.3911e-11	1.4782e-10	2.2023e-08	TRUE
sgRNA_036776	PLAUR	80.322	296.31	80.322	296.31	1.8702	23325	1139.1	6.3994	1	7.8664e-11	1.5733e-10	2.3378e-08	TRUE
sgRNA_054215	XPA	84.498	309.05	84.498	309.05	1.8585	25212	1232	6.3974	1	7.9649e-11	1.593e-10	2.3608e-08	TRUE
sgRNA_006000	C2orf91	86.747	315.42	86.747	315.42	1.8504	26146	1283.2	6.3838	1	8.7057e-11	1.7411e-10	2.5737e-08	TRUE
sgRNA_040484	REEP4	66.185	251.7	66.185	251.7	1.9112	17208	844.77	6.3828	1	8.7921e-11	1.7584e-10	2.5925e-08	TRUE
sgRNA_055821	ZNF524	100.56	356.84	100.56	356.84	1.817	32840	1613.4	6.3803	1	8.8937e-11	1.7787e-10	2.6157e-08	TRUE
sgRNA_041997	RRP12	127.87	436.5	127.87	436.5	1.7633	47624	2343.5	6.3753	1	9.1691e-11	1.8338e-10	2.6897e-08	TRUE
sgRNA_020391	HDAC2	157.11	519.33	157.11	519.33	1.7185	65603	3229.6	6.3738	1	9.2437e-11	1.8487e-10	2.7046e-08	TRUE
sgRNA_041844	RPS24	102.81	363.22	102.81	363.22	1.8108	33905	1669.8	6.3726	1	9.3463e-11	1.8693e-10	2.7276e-08	TRUE
sgRNA_000371	ACAN	217.83	685.01	217.83	685.01	1.6484	109130	5380.4	6.3691	1	9.5213e-11	1.9043e-10	2.7715e-08	TRUE
sgRNA_020677	HIC1	194.38	621.29	194.38	621.29	1.6713	91126	4502.6	6.3622	1	9.9646e-11	1.9929e-10	2.8932e-08	TRUE
sgRNA_033552	OR1N1	142.65	477.91	142.65	477.91	1.7372	56201	2778.5	6.3604	1	1.0098e-10	2.0196e-10	2.9245e-08	TRUE
sgRNA_026053	LOC100129112	118.23	407.82	118.23	407.82	1.7777	41930	2074.6	6.3579	1	1.0274e-10	2.0547e-10	2.9677e-08	TRUE
sgRNA_038081	PRAMEF7	166.75	544.82	166.75	544.82	1.7021	71470	3544	6.3509	1	1.0732e-10	2.1464e-10	3.0922e-08	TRUE
sgRNA_038104	PRCC	117.27	404.63	117.27	404.63	1.7781	41289	2048.3	6.3494	1	1.086e-10	2.172e-10	3.1212e-08	TRUE
sgRNA_022351	IL17RB	99.92	353.66	99.92	353.66	1.8132	32191	1597.5	6.3484	1	1.0944e-10	2.1888e-10	3.1375e-08	TRUE
sgRNA_025256	LAMP2	80.964	296.31	80.964	296.31	1.8589	23186	1153.2	6.3412	1	1.1498e-10	2.2997e-10	3.2715e-08	TRUE
sgRNA_053823	WDR59	124.02	423.75	124.02	423.75	1.7645	44920	2234.5	6.3409	1	1.1474e-10	2.2947e-10	3.2715e-08	TRUE
sgRNA_019361	GPR157	124.02	423.75	124.02	423.75	1.7645	44920	2234.5	6.3409	1	1.1474e-10	2.2947e-10	3.2715e-08	TRUE
sgRNA_010022	CNOT4	90.603	324.98	90.603	324.98	1.8313	27467	1372.6	6.3263	1	1.2644e-10	2.5289e-10	3.5886e-08	TRUE
sgRNA_032832	NUDT19	261.53	796.52	261.53	796.52	1.6031	143110	7162.9	6.3213	1	1.2982e-10	2.5964e-10	3.6752e-08	TRUE
sgRNA_010190	COL11A2	158.39	519.33	158.39	519.33	1.7068	65139	3270.9	6.311	1	1.39e-10	2.7799e-10	3.9252e-08	TRUE
sgRNA_003521	ATG16L2	8636.2	264.45	8636.2	264.45	-5.0241	35043000	1790000	6.3076	1.417e-10	1	2.8339e-10	3.9915e-08	FALSE
sgRNA_004534	BIN2	161.93	528.89	161.93	528.89	1.7015	67331	3385.5	6.3069	1	1.4275e-10	2.8549e-10	4.0112e-08	TRUE
sgRNA_041442	RNFT1	173.82	560.75	173.82	560.75	1.6841	74860	3781.2	6.2926	1	1.565e-10	3.1301e-10	4.3869e-08	TRUE
sgRNA_049632	TMEM121	16.386	79.652	16.386	79.652	2.2138	2001.3	101.21	6.2887	1	1.6877e-10	3.3755e-10	4.696e-08	TRUE
sgRNA_019933	GTF2F2	52.048	203.91	52.048	203.91	1.9496	11531	583.67	6.2859	1	1.6557e-10	3.3114e-10	4.6183e-08	TRUE
sgRNA_028771	MMEL1	73.253	270.82	73.253	270.82	1.8721	19516	987.97	6.2855	1	1.6504e-10	3.3008e-10	4.6148e-08	TRUE
sgRNA_040617	RFC4	48.193	191.17	48.193	191.17	1.9658	10221	518.65	6.2779	1	1.7457e-10	3.4914e-10	4.8455e-08	TRUE
sgRNA_037348	POLQ	75.502	277.19	75.502	277.19	1.8625	20339	1035.2	6.2685	1	1.8397e-10	3.6794e-10	5.0939e-08	TRUE
sgRNA_037397	POLR2J2	77.751	283.56	77.751	283.56	1.8534	21179	1083.3	6.2532	1	2.0286e-10	4.0571e-10	5.6032e-08	TRUE
sgRNA_025176	L3MBTL2	62.329	235.77	62.329	235.77	1.9025	15041	770.14	6.2498	1	2.08e-10	4.1599e-10	5.7312e-08	TRUE
sgRNA_039411	PYGM	229.72	707.31	229.72	707.31	1.6182	114050	5846.7	6.246	1	2.1083e-10	4.2166e-10	5.7952e-08	TRUE
sgRNA_003537	ATG4C	303.94	898.48	303.94	898.48	1.5606	176740	9065.5	6.2444	1	2.1291e-10	4.2582e-10	5.8383e-08	TRUE
sgRNA_051542	TSACC	184.42	586.24	184.42	586.24	1.6632	80731	4147.4	6.2395	1	2.2e-10	4.4e-10	6.0182e-08	TRUE
sgRNA_034943	PANK2	80	289.93	80	289.93	1.8447	22036	1132.1	6.2394	1	2.2149e-10	4.4298e-10	6.0443e-08	TRUE
sgRNA_024919	KRTAP13-2	75.824	277.19	75.824	277.19	1.8565	20274	1042	6.2381	1	2.2363e-10	4.4726e-10	6.0881e-08	TRUE
sgRNA_051417	TRMT1L	157.75	512.96	157.75	512.96	1.6949	63087	3250.3	6.2306	1	2.3306e-10	4.6612e-10	6.3296e-08	TRUE
sgRNA_054194	XKR5	167.07	538.45	167.07	538.45	1.6824	68962	3554.6	6.2291	1	2.3519e-10	4.7038e-10	6.3722e-08	TRUE
sgRNA_000039	AADACL4	139.44	461.98	139.44	461.98	1.721	52018	2681.6	6.2286	1	2.3612e-10	4.7223e-10	6.3821e-08	TRUE
sgRNA_025720	LHX2	137.19	455.61	137.19	455.61	1.7243	50697	2614.6	6.2273	1	2.3807e-10	4.7614e-10	6.4196e-08	TRUE
sgRNA_005352	C15orf56	262.17	790.15	262.17	790.15	1.588	139380	7190.5	6.2264	1	2.3882e-10	4.7765e-10	6.4247e-08	TRUE
sgRNA_056262	ZNF711	64.579	242.14	64.579	242.14	1.8905	15765	813.37	6.2261	1	2.4201e-10	4.8403e-10	6.4951e-08	TRUE
sgRNA_050629	TNP1	166.1	535.26	166.1	535.26	1.6822	68139	3522.7	6.2198	1	2.495e-10	4.9901e-10	6.6804e-08	TRUE
sgRNA_046331	SPDYE5	68.755	254.89	68.755	254.89	1.8751	17323	895.9	6.2186	1	2.5355e-10	5.071e-10	6.7569e-08	TRUE
sgRNA_027930	MCMDC2	108.27	372.77	108.27	372.77	1.7742	34980	1809.5	6.218	1	2.5317e-10	5.0634e-10	6.7569e-08	TRUE
sgRNA_019506	GPR88	53.655	207.1	53.655	207.1	1.9288	11772	611.56	6.2047	1	2.7814e-10	5.5628e-10	7.3947e-08	TRUE
sgRNA_018763	GLRB	100.88	350.47	100.88	350.47	1.7865	31147	1621.4	6.1983	1	2.8719e-10	5.7438e-10	7.6175e-08	TRUE
sgRNA_047153	STEAP2	108.59	372.77	108.59	372.77	1.77	34895	1817.8	6.1962	1	2.9086e-10	5.8172e-10	7.6969e-08	TRUE
sgRNA_016354	FANCL	172.53	551.19	172.53	551.19	1.67	71693	3737.6	6.1938	1	2.9438e-10	5.8876e-10	7.7719e-08	TRUE
sgRNA_054251	XRCC2	205.94	640.41	205.94	640.41	1.632	94378	4928.3	6.1887	1	3.0376e-10	6.0752e-10	8.0009e-08	TRUE
sgRNA_023908	KEAP1	141.37	465.17	141.37	465.17	1.7113	52425	2739.6	6.1864	1	3.088e-10	6.176e-10	8.1148e-08	TRUE
sgRNA_016742	FCRL5	242.57	735.99	242.57	735.99	1.5973	121730	6366.7	6.1838	1	3.1324e-10	6.2647e-10	8.2124e-08	TRUE
sgRNA_010677	CPS1	203.7	634.03	203.7	634.03	1.6334	92595	4844.4	6.1828	1	3.1533e-10	6.3067e-10	8.2484e-08	TRUE
sgRNA_014901	EPHB2	172.85	551.19	172.85	551.19	1.6673	71572	3748.5	6.1796	1	3.2218e-10	6.4436e-10	8.4081e-08	TRUE
sgRNA_046289	SPC24	116.63	395.08	116.63	395.08	1.7516	38767	2030.9	6.1787	1	3.2466e-10	6.4933e-10	8.4535e-08	TRUE
sgRNA_032261	NPAS1	123.37	414.19	123.37	414.19	1.7391	42288	2216.5	6.1772	1	3.2776e-10	6.5552e-10	8.5146e-08	TRUE
sgRNA_023379	KANK3	193.09	605.36	193.09	605.36	1.6434	84981	4456.2	6.1758	1	3.2969e-10	6.5938e-10	8.5451e-08	TRUE
sgRNA_006462	CA13	107.95	369.59	107.95	369.59	1.7661	34226	1801.1	6.1648	1	3.547e-10	7.0941e-10	9.1725e-08	TRUE
sgRNA_001957	ANGPTL6	61.044	229.4	61.044	229.4	1.8928	14172	745.82	6.1647	1	3.5774e-10	7.1547e-10	9.2105e-08	TRUE
sgRNA_034591	OTUD3	4.498	28.675	4.498	28.675	2.4323	292.26	15.387	6.1635	1	4.0693e-10	8.1387e-10	1.0289e-07	TRUE
sgRNA_043837	SHMT2	134.94	446.05	134.94	446.05	1.7175	48396	2548.2	6.1632	1	3.5779e-10	7.1559e-10	9.2105e-08	TRUE
sgRNA_053884	WDR83OS	132.69	439.68	132.69	439.68	1.7208	47122	2482.3	6.1616	1	3.6147e-10	7.2295e-10	9.2632e-08	TRUE
sgRNA_015608	FAM109B	244.5	739.17	244.5	739.17	1.5922	122350	6446.1	6.1613	1	3.6121e-10	7.2242e-10	9.2632e-08	TRUE
sgRNA_027645	MARCH8	148.76	484.29	148.76	484.29	1.6962	56291	2965.9	6.161	1	3.6258e-10	7.2516e-10	9.2706e-08	TRUE
sgRNA_013119	DNAJA1	77.751	280.38	77.751	280.38	1.8371	20529	1083.3	6.1564	1	3.7542e-10	7.5083e-10	9.5741e-08	TRUE
sgRNA_043935	SIGMAR1	136.23	449.24	136.23	449.24	1.7141	48989	2586	6.1553	1	3.7614e-10	7.5227e-10	9.5741e-08	TRUE
sgRNA_030818	NDUFA5	124.98	417.38	124.98	417.38	1.7316	42748	2261.5	6.1485	1	3.9268e-10	7.8535e-10	9.9727e-08	TRUE
sgRNA_030844	NDUFAF4	68.434	251.7	68.434	251.7	1.8637	16794	889.45	6.145	1	4.041e-10	8.0819e-10	1.024e-07	TRUE
sgRNA_038501	PRPS1	110.52	375.96	110.52	375.96	1.7571	35228	1868.2	6.1412	1	4.1169e-10	8.2339e-10	1.0386e-07	TRUE
sgRNA_028202	MEP1B	57.189	216.65	57.189	216.65	1.9032	12715	674.57	6.1398	1	4.1896e-10	8.3792e-10	1.0546e-07	TRUE
sgRNA_022449	IL25	97.35	337.73	97.35	337.73	1.7841	28890	1534.2	6.1369	1	4.2338e-10	8.4677e-10	1.0634e-07	TRUE
sgRNA_007500	CCDC73	195.34	608.54	195.34	608.54	1.6344	85368	4537.5	6.1341	1	4.2893e-10	8.5786e-10	1.0749e-07	TRUE
sgRNA_023718	KCNN4	99.599	344.1	99.599	344.1	1.7784	29890	1589.5	6.1326	1	4.3493e-10	8.6986e-10	1.0876e-07	TRUE
sgRNA_041932	RPTN	179.92	567.13	179.92	567.13	1.6509	74964	3990.5	6.1295	1	4.4171e-10	8.8343e-10	1.1021e-07	TRUE
sgRNA_015559	FAF2	193.09	602.17	193.09	602.17	1.6358	83673	4456.2	6.1281	1	4.4549e-10	8.9097e-10	1.1091e-07	TRUE
sgRNA_021387	HPS3	78.073	280.38	78.073	280.38	1.8313	20463	1090.2	6.1271	1	4.5152e-10	9.0304e-10	1.1216e-07	TRUE
sgRNA_052403	UBE2V1	81.285	289.93	81.285	289.93	1.822	21767	1160.3	6.1253	1	4.5646e-10	9.1291e-10	1.1289e-07	TRUE
sgRNA_047920	TADA2B	227.15	691.38	227.15	691.38	1.6016	107760	5744.7	6.125	1	4.5415e-10	9.0831e-10	1.1257e-07	TRUE
sgRNA_003264	ASB14	64.579	238.96	64.579	238.96	1.8715	15204	813.37	6.1143	1	4.9057e-10	9.8114e-10	1.21e-07	TRUE
sgRNA_007732	CCNI	138.15	452.43	138.15	452.43	1.7042	49384	2643.2	6.1128	1	4.9134e-10	9.8268e-10	1.21e-07	TRUE
sgRNA_001202	AGA	88.996	312.24	88.996	312.24	1.7993	24918	1335.1	6.1098	1	5.0262e-10	1.0052e-09	1.2324e-07	TRUE
sgRNA_019615	GRASP	191.17	595.8	191.17	595.8	1.6349	81865	4386.9	6.1092	1	5.0153e-10	1.0031e-09	1.2324e-07	TRUE
sgRNA_002222	ANO3	167.39	532.08	167.39	532.08	1.6625	66499	3565.3	6.1077	1	5.0682e-10	1.0136e-09	1.24e-07	TRUE
sgRNA_000204	ABCE1	168.68	535.26	168.68	535.26	1.6602	67194	3608.1	6.103	1	5.2191e-10	1.0438e-09	1.2742e-07	TRUE
sgRNA_022754	INTS13	75.181	270.82	75.181	270.82	1.8351	19137	1028.4	6.1005	1	5.3365e-10	1.0673e-09	1.3e-07	TRUE
sgRNA_055869	ZNF549	171.25	541.64	171.25	541.64	1.6555	68595	3694.3	6.0939	1	5.5224e-10	1.1045e-09	1.3425e-07	TRUE
sgRNA_038936	PSMD8	157.11	503.4	157.11	503.4	1.6737	59960	3229.6	6.0935	1	5.5383e-10	1.1077e-09	1.3434e-07	TRUE
sgRNA_009612	CLEC14A	147.79	477.91	147.79	477.91	1.6865	54491	2936.1	6.0925	1	5.5767e-10	1.1153e-09	1.3499e-07	TRUE
sgRNA_030732	NCS1	80.643	286.75	80.643	286.75	1.8174	21240	1146.2	6.0879	1	5.7705e-10	1.1541e-09	1.3938e-07	TRUE
sgRNA_037829	PPP1R21	97.028	334.54	97.028	334.54	1.7752	28206	1526.4	6.0794	1	6.0728e-10	1.2146e-09	1.4637e-07	TRUE
sgRNA_035428	PCGF1	111.49	375.96	111.49	375.96	1.7447	34973	1893.5	6.0778	1	6.1252e-10	1.225e-09	1.4732e-07	TRUE
sgRNA_051845	TTC32	101.53	347.28	101.53	347.28	1.7643	30199	1637.5	6.0732	1	6.3073e-10	1.2615e-09	1.5138e-07	TRUE
sgRNA_048238	TBC1D23	40.803	162.49	40.803	162.49	1.9675	7403.9	401.99	6.0693	1	6.5608e-10	1.3122e-09	1.568e-07	TRUE
sgRNA_034983	PAPOLG	78.715	280.38	78.715	280.38	1.8196	20334	1104.1	6.0691	1	6.4904e-10	1.2981e-09	1.5545e-07	TRUE
sgRNA_038128	PRDM14	36.948	149.75	36.948	149.75	1.99	6361.8	345.47	6.0688	1	6.5991e-10	1.3198e-09	1.5739e-07	TRUE
sgRNA_021451	HS1BP3	127.55	420.56	127.55	420.56	1.7134	42929	2334.3	6.0647	1	6.6376e-10	1.3275e-09	1.5797e-07	TRUE
sgRNA_020939	HKR1	87.39	305.87	87.39	305.87	1.7957	23866	1297.9	6.0643	1	6.6789e-10	1.3358e-09	1.5862e-07	TRUE
sgRNA_056253	ZNF709	144.9	468.36	144.9	468.36	1.6857	52312	2847	6.062	1	6.7423e-10	1.3485e-09	1.5979e-07	TRUE
sgRNA_042028	RSAD2	95.101	328.17	95.101	328.17	1.7762	27160	1479.6	6.0591	1	6.8895e-10	1.3779e-09	1.6294e-07	TRUE
sgRNA_004998	BTNL10	80	283.56	80	283.56	1.8127	20719	1132.1	6.0501	1	7.3032e-10	1.4606e-09	1.7237e-07	TRUE
sgRNA_027126	MADCAM1	179.6	560.75	179.6	560.75	1.6371	72639	3979.4	6.0422	1	7.6204e-10	1.5241e-09	1.7948e-07	TRUE
sgRNA_040267	RBM45	92.209	318.61	92.209	318.61	1.7778	25629	1410.5	6.0283	1	8.3414e-10	1.6683e-09	1.9606e-07	TRUE
sgRNA_048294	TBC1D9	196.95	605.36	196.95	605.36	1.615	83399	4596	6.0243	1	8.5073e-10	1.7015e-09	1.9954e-07	TRUE
sgRNA_045437	SMCO4	193.41	595.8	193.41	595.8	1.6181	80957	4467.8	6.02	1	8.7364e-10	1.7473e-09	2.0449e-07	TRUE
sgRNA_026030	LNPEP	127.23	417.38	127.23	417.38	1.7061	42093	2325.2	6.0172	1	8.9102e-10	1.782e-09	2.0784e-07	TRUE
sgRNA_029077	MPRIP	155.18	493.85	155.18	493.85	1.6638	57347	3168.1	6.0169	1	8.9159e-10	1.7832e-09	2.0784e-07	TRUE
sgRNA_024802	KRT72	7118.4	264.45	7118.4	264.45	-4.7453	23488000	1317700	6.0149	9.0001e-10	1	1.8e-09	2.0937e-07	FALSE
sgRNA_017611	FST	110.2	369.59	110.2	369.59	1.7366	33641	1859.7	6.0148	1	9.0545e-10	1.8109e-09	2.1021e-07	TRUE
sgRNA_027281	MAGT1	176.71	551.19	176.71	551.19	1.6357	70120	3879.8	6.0122	1	9.1738e-10	1.8348e-09	2.1254e-07	TRUE
sgRNA_053491	VPS4B	100.24	340.91	100.24	340.91	1.7558	28961	1605.5	6.0066	1	9.5343e-10	1.9069e-09	2.1999e-07	TRUE
sgRNA_054628	ZC3H12D	126.27	414.19	126.27	414.19	1.7059	41451	2297.8	6.0065	1	9.5165e-10	1.9033e-09	2.1999e-07	TRUE
sgRNA_036318	PIAS1	170.92	535.26	170.92	535.26	1.6412	66372	3683.5	6.0032	1	9.6996e-10	1.9399e-09	2.2335e-07	TRUE
sgRNA_001367	AHSG	75.181	267.63	75.181	267.63	1.8181	18519	1028.4	6.0012	1	9.8884e-10	1.9777e-09	2.2724e-07	TRUE
sgRNA_005652	C1orf159	160.32	506.59	160.32	506.59	1.6537	59951	3333.2	5.9976	1	1.0038e-09	2.0077e-09	2.3022e-07	TRUE
sgRNA_002665	AR	83.856	293.12	83.856	293.12	1.7933	21896	1217.6	5.9972	1	1.012e-09	2.0239e-09	2.3162e-07	TRUE
sgRNA_014861	EPCAM	132.37	430.12	132.37	430.12	1.6927	44329	2473	5.9875	1	1.0697e-09	2.1394e-09	2.4434e-07	TRUE
sgRNA_024388	KLHDC9	52.37	197.54	52.37	197.54	1.8953	10537	589.21	5.9805	1	1.1297e-09	2.2594e-09	2.5753e-07	TRUE
sgRNA_005534	C19orf25	96.386	328.17	96.386	328.17	1.757	26861	1510.7	5.9633	1	1.2438e-09	2.4877e-09	2.8298e-07	TRUE
sgRNA_037127	PMM2	71.326	254.89	71.326	254.89	1.8229	16848	948.11	5.9615	1	1.2628e-09	2.5256e-09	2.8671e-07	TRUE
sgRNA_030337	NAA35	161.29	506.59	161.29	506.59	1.6451	59617	3364.5	5.953	1	1.3196e-09	2.6392e-09	2.9901e-07	TRUE
sgRNA_045707	SNRK	119.2	391.89	119.2	391.89	1.7087	37181	2100.9	5.9493	1	1.3524e-09	2.7048e-09	3.0584e-07	TRUE
sgRNA_000844	ADAMTSL2	82.249	286.75	82.249	286.75	1.7893	20910	1181.7	5.949	1	1.3605e-09	2.7209e-09	3.0705e-07	TRUE
sgRNA_034570	OTOP3	69.398	248.52	69.398	248.52	1.8255	16042	908.85	5.9414	1	1.4278e-09	2.8557e-09	3.2162e-07	TRUE
sgRNA_031782	NO-TARGET	62.008	226.21	62.008	226.21	1.8504	13482	764.03	5.9406	1	1.4378e-09	2.8757e-09	3.2322e-07	TRUE
sgRNA_050747	TOP3A	146.19	465.17	146.19	465.17	1.6632	50876	2886.5	5.9373	1	1.4538e-09	2.9076e-09	3.2566e-07	TRUE
sgRNA_006050	C3orf70	176.06	544.82	176.06	544.82	1.6242	67991	3857.8	5.937	1	1.4544e-09	2.9088e-09	3.2566e-07	TRUE
sgRNA_035029	PARD6B	129.8	420.56	129.8	420.56	1.6884	42272	2398.7	5.9369	1	1.4585e-09	2.9169e-09	3.2593e-07	TRUE
sgRNA_026506	LRR1	133.33	430.12	133.33	430.12	1.6823	44042	2501.1	5.9345	1	1.4794e-09	2.9588e-09	3.2995e-07	TRUE
sgRNA_001532	AKR1C4	136.87	439.68	136.87	439.68	1.6764	45848	2605.1	5.9329	1	1.4936e-09	2.9872e-09	3.3247e-07	TRUE
sgRNA_016600	FBXO41	71.647	254.89	71.647	254.89	1.8165	16789	954.71	5.9304	1	1.5262e-09	3.0525e-09	3.3907e-07	TRUE
sgRNA_007944	CD28	64.257	232.59	64.257	232.59	1.8397	14167	807.14	5.9249	1	1.5812e-09	3.1624e-09	3.4991e-07	TRUE
sgRNA_035088	PARPBP	267.31	777.41	267.31	777.41	1.5366	130100	7412.6	5.9247	1	1.5657e-09	3.1315e-09	3.4716e-07	TRUE
sgRNA_043029	SEC63	8.3534	44.605	8.3534	44.605	2.2856	657.1	37.453	5.9236	1	1.7233e-09	3.4466e-09	3.7478e-07	TRUE
sgRNA_007609	CCL14	166.75	519.33	166.75	519.33	1.6331	62159	3544	5.9227	1	1.5873e-09	3.1747e-09	3.5059e-07	TRUE
sgRNA_027650	MARCKS	73.896	261.26	73.896	261.26	1.808	17553	1001.4	5.9209	1	1.6169e-09	3.2337e-09	3.559e-07	TRUE
sgRNA_020904	HIST3H2BB	163.21	509.78	163.21	509.78	1.6371	60053	3427.5	5.9196	1	1.6177e-09	3.2353e-09	3.559e-07	TRUE
sgRNA_025254	LAMP1	133.66	430.12	133.66	430.12	1.6788	43947	2510.5	5.917	1	1.6458e-09	3.2916e-09	3.6139e-07	TRUE
sgRNA_017307	FOSB	114.06	375.96	114.06	375.96	1.7121	34297	1961.8	5.9131	1	1.6873e-09	3.3747e-09	3.6908e-07	TRUE
sgRNA_041049	RIPK4	114.06	375.96	114.06	375.96	1.7121	34297	1961.8	5.9131	1	1.6873e-09	3.3747e-09	3.6908e-07	TRUE
sgRNA_001679	ALG8	76.145	267.63	76.145	267.63	1.8	18334	1048.9	5.9127	1	1.6991e-09	3.3983e-09	3.7095e-07	TRUE
sgRNA_005205	C11orf96	145.54	461.98	145.54	461.98	1.6596	50068	2866.7	5.9102	1	1.7144e-09	3.4288e-09	3.7356e-07	TRUE
sgRNA_035042	PARL	171.89	532.08	171.89	532.08	1.6245	64868	3715.9	5.9088	1	1.7273e-09	3.4546e-09	3.7493e-07	TRUE
sgRNA_015730	FAM151B	105.06	350.47	105.06	350.47	1.7285	30113	1726.8	5.9057	1	1.7659e-09	3.5317e-09	3.8257e-07	TRUE
sgRNA_020518	HELZ2	98.314	331.35	98.314	331.35	1.7427	27154	1557.8	5.9044	1	1.7814e-09	3.5628e-09	3.8447e-07	TRUE
sgRNA_049141	THSD4	100.56	337.73	100.56	337.73	1.7378	28123	1613.4	5.9043	1	1.7812e-09	3.5624e-09	3.8447e-07	TRUE
sgRNA_016167	FAM53C	53.012	197.54	53.012	197.54	1.8781	10444	600.35	5.8985	1	1.8621e-09	3.7242e-09	4.0112e-07	TRUE
sgRNA_025705	LHFPL3	101.85	340.91	101.85	340.91	1.7331	28576	1645.5	5.8933	1	1.9039e-09	3.8078e-09	4.0935e-07	TRUE
sgRNA_028286	METTL24	172.53	532.08	172.53	532.08	1.6192	64637	3737.6	5.8811	1	2.0426e-09	4.0853e-09	4.3835e-07	TRUE
sgRNA_017736	FXYD4	154.54	484.29	154.54	484.29	1.6416	54367	3147.6	5.8775	1	2.089e-09	4.1781e-09	4.4746e-07	TRUE
sgRNA_013014	DMP1	165.46	512.96	165.46	512.96	1.6265	60378	3501.4	5.8726	1	2.1505e-09	4.3011e-09	4.5977e-07	TRUE
sgRNA_050730	TOMM70	62.651	226.21	62.651	226.21	1.8358	13376	776.26	5.8705	1	2.1987e-09	4.3975e-09	4.6919e-07	TRUE
sgRNA_008480	CDPF1	185.06	563.94	185.06	563.94	1.6023	71774	4170	5.8672	1	2.2205e-09	4.4411e-09	4.7294e-07	TRUE
sgRNA_037903	PPP2R2B	221.04	656.34	221.04	656.34	1.5658	94739	5505	5.8668	1	2.2246e-09	4.4493e-09	4.7294e-07	TRUE
sgRNA_011920	DAGLA	175.42	538.45	175.42	538.45	1.6125	65895	3835.9	5.8615	1	2.2988e-09	4.5977e-09	4.878e-07	TRUE
sgRNA_011016	CSDC2	298.15	847.5	298.15	847.5	1.504	150890	8796.4	5.8573	1	2.3545e-09	4.709e-09	4.9868e-07	TRUE
sgRNA_029361	MRPS17	64.9	232.59	64.9	232.59	1.8256	14059	819.62	5.8572	1	2.3816e-09	4.7632e-09	5.0348e-07	TRUE
sgRNA_009812	CLSPN	104.74	347.28	104.74	347.28	1.7198	29414	1718.6	5.8507	1	2.4624e-09	4.9248e-09	5.196e-07	TRUE
sgRNA_040947	RIC1	67.149	238.96	67.149	238.96	1.816	14759	863.82	5.8457	1	2.5513e-09	5.1025e-09	5.3635e-07	TRUE
sgRNA_013252	DNAJC9	116.31	379.15	116.31	379.15	1.6963	34542	2022.2	5.8449	1	2.547e-09	5.094e-09	5.3635e-07	TRUE
sgRNA_001645	ALG10	99.277	331.35	99.277	331.35	1.7287	26930	1581.6	5.8356	1	2.6964e-09	5.3928e-09	5.6477e-07	TRUE
sgRNA_007182	CCDC102A	99.277	331.35	99.277	331.35	1.7287	26930	1581.6	5.8356	1	2.6964e-09	5.3928e-09	5.6477e-07	TRUE
sgRNA_009985	CNN1	50.442	187.98	50.442	187.98	1.8772	9458.3	556.24	5.8316	1	2.7895e-09	5.5791e-09	5.8264e-07	TRUE
sgRNA_052559	UCN3	118.88	385.52	118.88	385.52	1.689	35549	2092.1	5.8295	1	2.792e-09	5.5839e-09	5.8264e-07	TRUE
sgRNA_041562	RPE	244.18	710.5	244.18	710.5	1.537	108730	6432.9	5.8141	1	3.0513e-09	6.1027e-09	6.3533e-07	TRUE
sgRNA_009089	CHD6	245.46	713.69	245.46	713.69	1.5359	109620	6486	5.8139	1	3.0557e-09	6.1113e-09	6.3533e-07	TRUE
sgRNA_019316	GPR137C	86.105	293.12	86.105	293.12	1.7556	21428	1268.5	5.8125	1	3.1022e-09	6.2043e-09	6.4382e-07	TRUE
sgRNA_049736	TMEM154	133.33	423.75	133.33	423.75	1.6608	42171	2501.1	5.8071	1	3.1907e-09	6.3815e-09	6.61e-07	TRUE
sgRNA_009648	CLEC2L	310.68	872.99	310.68	872.99	1.4875	158090	9383.1	5.805	1	3.2207e-09	6.4414e-09	6.6599e-07	TRUE
sgRNA_049504	TMC7	118.23	382.33	118.23	382.33	1.6848	34874	2074.6	5.7983	1	3.3651e-09	6.7303e-09	6.9459e-07	TRUE
sgRNA_053963	WFIKKN1	137.19	433.31	137.19	433.31	1.6521	43844	2614.6	5.7912	1	3.5076e-09	7.0151e-09	7.2267e-07	TRUE
sgRNA_009684	CLEC7A	93.173	312.24	93.173	312.24	1.7339	23995	1433.4	5.7862	1	3.6251e-09	7.2502e-09	7.4553e-07	TRUE
sgRNA_027748	MAVS	190.84	573.5	190.84	573.5	1.5824	73212	4375.3	5.785	1	3.6338e-09	7.2676e-09	7.4597e-07	TRUE
sgRNA_002997	ARL17B	184.74	557.57	184.74	557.57	1.5884	69500	4158.7	5.7813	1	3.713e-09	7.4259e-09	7.6085e-07	TRUE
sgRNA_011438	CUL4B	101.21	334.54	101.21	334.54	1.715	27223	1629.5	5.7804	1	3.749e-09	7.498e-09	7.6685e-07	TRUE
sgRNA_025038	KRTAP4-4	161.61	497.03	161.61	497.03	1.6148	56255	3375	5.7738	1	3.8868e-09	7.7736e-09	7.9361e-07	TRUE
sgRNA_035694	PDHB	185.06	557.57	185.06	557.57	1.586	69380	4170	5.7685	1	4.0066e-09	8.0131e-09	8.1659e-07	TRUE
sgRNA_024428	KLHL22	60.402	216.65	60.402	216.65	1.8257	12207	733.77	5.7683	1	4.0555e-09	8.111e-09	8.2509e-07	TRUE
sgRNA_038320	PRKD3	97.992	324.98	97.992	324.98	1.7194	25762	1549.9	5.7657	1	4.0929e-09	8.1857e-09	8.3119e-07	TRUE
sgRNA_028176	MEIOB	124.66	398.26	124.66	398.26	1.6678	37429	2252.5	5.7648	1	4.1043e-09	8.2087e-09	8.3204e-07	TRUE
sgRNA_022516	IL5	103.78	340.91	103.78	340.91	1.7063	28117	1694.1	5.7614	1	4.196e-09	8.392e-09	8.491e-07	TRUE
sgRNA_033730	OR2T5	109.56	356.84	109.56	356.84	1.6945	30575	1842.9	5.7603	1	4.2219e-09	8.4438e-09	8.5283e-07	TRUE
sgRNA_019462	GPR52	41.767	159.3	41.767	159.3	1.9062	6907.6	416.6	5.7586	1	4.3281e-09	8.6563e-09	8.7118e-07	TRUE
sgRNA_054155	XAGE5	137.83	433.31	137.83	433.31	1.6454	43653	2633.7	5.7576	1	4.2808e-09	8.5616e-09	8.6319e-07	TRUE
sgRNA_049906	TMEM204	119.2	382.33	119.2	382.33	1.6732	34620	2100.9	5.7408	1	4.7333e-09	9.4666e-09	9.5105e-07	TRUE
sgRNA_010506	COX17	142.01	442.87	142.01	442.87	1.634	45258	2759	5.7278	1	5.1054e-09	1.0211e-08	1.024e-06	TRUE
sgRNA_035923	PEX14	83.856	283.56	83.856	283.56	1.7457	19941	1217.6	5.7233	1	5.2673e-09	1.0535e-08	1.0546e-06	TRUE
sgRNA_055509	ZNF347	96.386	318.61	96.386	318.61	1.7145	24692	1510.7	5.7174	1	5.4434e-09	1.0887e-08	1.086e-06	TRUE
sgRNA_038173	PRDX6	96.386	318.61	96.386	318.61	1.7145	24692	1510.7	5.7174	1	5.4434e-09	1.0887e-08	1.086e-06	TRUE
sgRNA_052268	UBAC1	206.59	608.54	206.59	608.54	1.554	80785	4952.4	5.7118	1	5.5985e-09	1.1197e-08	1.115e-06	TRUE
sgRNA_025406	LCE2C	80.643	274	80.643	274	1.7521	18694	1146.2	5.7114	1	5.6499e-09	1.13e-08	1.1233e-06	TRUE
sgRNA_004666	BMT2	82.892	280.38	82.892	280.38	1.7459	19500	1196	5.7104	1	5.6813e-09	1.1363e-08	1.1276e-06	TRUE
sgRNA_001499	AKIRIN1	97.671	321.8	97.671	321.8	1.7099	25116	1542.1	5.7074	1	5.7722e-09	1.1544e-08	1.1416e-06	TRUE
sgRNA_013843	DYNC1LI1	252.85	723.24	252.85	723.24	1.5125	110630	6794.3	5.7067	1	5.7647e-09	1.1529e-08	1.1416e-06	TRUE
sgRNA_020183	HACD1	103.45	337.73	103.45	337.73	1.6973	27442	1686	5.7055	1	5.8348e-09	1.167e-08	1.152e-06	TRUE
sgRNA_001511	AKR1A1	117.59	375.96	117.59	375.96	1.6684	33377	2057.1	5.6966	1	6.1404e-09	1.2281e-08	1.2102e-06	TRUE
sgRNA_048370	TBX15	167.07	506.59	167.07	506.59	1.5946	57637	3554.6	5.6947	1	6.1957e-09	1.2391e-08	1.2183e-06	TRUE
sgRNA_012835	DIMT1	198.23	586.24	198.23	586.24	1.5595	75275	4642.9	5.6944	1	6.2031e-09	1.2406e-08	1.2183e-06	TRUE
sgRNA_051226	TRIM4	156.15	477.91	156.15	477.91	1.6077	51768	3198.8	5.6892	1	6.3999e-09	1.28e-08	1.2548e-06	TRUE
sgRNA_033879	OR4M2	87.711	293.12	87.711	293.12	1.7292	21097	1305.3	5.6854	1	6.5744e-09	1.3149e-08	1.2846e-06	TRUE
sgRNA_056088	ZNF638	217.51	634.03	217.51	634.03	1.5391	86746	5367.9	5.6851	1	6.5483e-09	1.3097e-08	1.2817e-06	TRUE
sgRNA_021862	ID1	133.33	417.38	133.33	417.38	1.639	40341	2501.1	5.6797	1	6.7738e-09	1.3548e-08	1.3213e-06	TRUE
sgRNA_055859	ZNF546	144.26	446.05	144.26	446.05	1.6218	45540	2827.4	5.6757	1	6.9284e-09	1.3857e-08	1.3491e-06	TRUE
sgRNA_041228	RNF126	99.277	324.98	99.277	324.98	1.7008	25471	1581.6	5.6754	1	6.9621e-09	1.3924e-08	1.3534e-06	TRUE
sgRNA_052111	TWSG1	150.36	461.98	150.36	461.98	1.613	48554	3016	5.6743	1	6.985e-09	1.397e-08	1.3555e-06	TRUE
sgRNA_000941	ADGRB1	112.13	360.03	112.13	360.03	1.6741	30727	1910.5	5.6715	1	7.1128e-09	1.4226e-08	1.3779e-06	TRUE
sgRNA_034255	OR6K3	115.66	369.59	115.66	369.59	1.6675	32239	2004.9	5.671	1	7.1341e-09	1.4268e-08	1.3797e-06	TRUE
sgRNA_035627	PDE4DIP	177.67	532.08	177.67	532.08	1.577	62802	3912.9	5.6657	1	7.3387e-09	1.4677e-08	1.4168e-06	TRUE
sgRNA_031349	NIT2	148.11	455.61	148.11	455.61	1.6146	47278	2946	5.6654	1	7.3596e-09	1.4719e-08	1.4168e-06	TRUE
sgRNA_023968	KIAA0391	154.22	471.54	154.22	471.54	1.6062	50348	3137.4	5.6652	1	7.3633e-09	1.4727e-08	1.4168e-06	TRUE
sgRNA_051604	TSKS	76.787	261.26	76.787	261.26	1.7534	17015	1062.6	5.6592	1	7.6756e-09	1.5351e-08	1.4744e-06	TRUE
sgRNA_030032	MYDGF	93.816	309.05	93.816	309.05	1.7093	23163	1448.7	5.6549	1	7.8521e-09	1.5704e-08	1.5057e-06	TRUE
sgRNA_004871	BRSK2	62.651	219.84	62.651	219.84	1.7948	12354	776.26	5.6418	1	8.5166e-09	1.7033e-08	1.6304e-06	TRUE
sgRNA_035983	PFKFB4	111.49	356.84	111.49	356.84	1.6696	30100	1893.5	5.6385	1	8.6239e-09	1.7248e-08	1.6482e-06	TRUE
sgRNA_042975	SEC16B	102.17	331.35	102.17	331.35	1.6877	26263	1653.6	5.636	1	8.755e-09	1.751e-08	1.6704e-06	TRUE
sgRNA_053620	VWC2	137.83	426.94	137.83	426.94	1.6241	41791	2633.7	5.6335	1	8.8637e-09	1.7727e-08	1.6883e-06	TRUE
sgRNA_046514	SPPL2B	234.54	672.27	234.54	672.27	1.5152	95803	6039.8	5.6324	1	8.8986e-09	1.7797e-08	1.6921e-06	TRUE
sgRNA_051689	TSPEAR	216.55	627.66	216.55	627.66	1.531	84508	5330.8	5.6308	1	8.9843e-09	1.7969e-08	1.7056e-06	TRUE
sgRNA_056647	ZSCAN10	27.631	111.51	27.631	111.51	1.9745	3518.2	222.11	5.6284	1	9.3935e-09	1.8787e-08	1.7769e-06	TRUE
sgRNA_011879	CYYR1	117.59	372.77	117.59	372.77	1.6562	32559	2057.1	5.6263	1	9.2473e-09	1.8495e-08	1.7526e-06	TRUE
sgRNA_030966	NEDD9	201.45	589.43	201.45	589.43	1.5442	75265	4761.1	5.6229	1	9.407e-09	1.8814e-08	1.7769e-06	TRUE
sgRNA_038891	PSMC4	87.39	289.93	87.39	289.93	1.7187	20512	1297.9	5.6221	1	9.5062e-09	1.9012e-08	1.7927e-06	TRUE
sgRNA_022759	INTS2	188.92	557.57	188.92	557.57	1.5564	67952	4306.5	5.6176	1	9.699e-09	1.9398e-08	1.826e-06	TRUE
sgRNA_009117	CHGB	157.75	477.91	157.75	477.91	1.593	51252	3250.3	5.6158	1	9.81e-09	1.962e-08	1.8438e-06	TRUE
sgRNA_024078	KIAA1551	8.0322	41.419	8.0322	41.419	2.2316	557.35	35.375	5.6135	1	1.0878e-08	2.1756e-08	2.0178e-06	TRUE
sgRNA_021334	HOXD3	113.09	360.03	113.09	360.03	1.6619	30489	1936.1	5.612	1	1.0048e-08	2.0097e-08	1.8855e-06	TRUE
sgRNA_001724	ALOX12	54.297	194.35	54.297	194.35	1.8208	9807.6	622.85	5.6118	1	1.016e-08	2.032e-08	1.9002e-06	TRUE
sgRNA_021801	IAH1	88.675	293.12	88.675	293.12	1.7136	20899	1327.6	5.6111	1	1.013e-08	2.026e-08	1.8977e-06	TRUE
sgRNA_009546	CLDN18	94.458	309.05	94.458	309.05	1.6996	23025	1464.1	5.6082	1	1.0289e-08	2.0579e-08	1.9212e-06	TRUE
sgRNA_053917	WDYHV1	175.42	522.52	175.42	522.52	1.5692	60238	3835.9	5.6043	1	1.048e-08	2.096e-08	1.9536e-06	TRUE
sgRNA_024105	KIAA2012	194.38	570.31	194.38	570.31	1.548	70663	4502.6	5.6025	1	1.0586e-08	2.1172e-08	1.9701e-06	TRUE
sgRNA_056228	ZNF704	180.56	535.26	180.56	535.26	1.5625	62907	4012.8	5.5994	1	1.078e-08	2.156e-08	2.003e-06	TRUE
sgRNA_015743	FAM156A	93.494	305.87	93.494	305.87	1.6993	22551	1441	5.5945	1	1.1143e-08	2.2285e-08	2.0635e-06	TRUE
sgRNA_028258	METTL14	163.21	490.66	163.21	490.66	1.5821	53610	3427.5	5.5931	1	1.1182e-08	2.2365e-08	2.0675e-06	TRUE
sgRNA_049820	TMEM179B	106.35	340.91	106.35	340.91	1.6714	27511	1759.7	5.5917	1	1.1304e-08	2.2607e-08	2.0866e-06	TRUE
sgRNA_001237	AGBL4	195.98	573.5	195.98	573.5	1.5442	71258	4560.9	5.5899	1	1.1378e-08	2.2756e-08	2.0969e-06	TRUE
sgRNA_008420	CDK9	144.9	442.87	144.9	442.87	1.6051	44392	2847	5.5843	1	1.1768e-08	2.3536e-08	2.1652e-06	TRUE
sgRNA_020624	HGC6.3	92.53	302.68	92.53	302.68	1.699	22081	1418.1	5.5805	1	1.2073e-08	2.4146e-08	2.2177e-06	TRUE
sgRNA_038162	PRDX2	108.92	347.28	108.92	347.28	1.6639	28410	1826.2	5.578	1	1.2232e-08	2.4463e-08	2.2433e-06	TRUE
sgRNA_045461	SMG8	156.15	471.54	156.15	471.54	1.5883	49738	3198.8	5.5765	1	1.2303e-08	2.4606e-08	2.2527e-06	TRUE
sgRNA_023521	KCNC3	242.89	688.2	242.89	688.2	1.4987	99148	6379.9	5.5751	1	1.2387e-08	2.4775e-08	2.2645e-06	TRUE
sgRNA_005996	C2orf88	117.27	369.59	117.27	369.59	1.6477	31832	2048.3	5.575	1	1.2434e-08	2.4868e-08	2.2683e-06	TRUE
sgRNA_005931	C2orf27A	142.65	436.5	142.65	436.5	1.6067	43172	2778.5	5.5746	1	1.2448e-08	2.4896e-08	2.2683e-06	TRUE
sgRNA_048661	TECTB	181.21	535.26	181.21	535.26	1.5574	62679	4035.1	5.5737	1	1.2493e-08	2.4986e-08	2.2729e-06	TRUE
sgRNA_028110	MED30	21.205	89.211	21.205	89.211	2.0224	2312.4	148.95	5.5722	1	1.3115e-08	2.6229e-08	2.3699e-06	TRUE
sgRNA_022237	IGSF5	83.534	277.19	83.534	277.19	1.7185	18751	1210.4	5.5664	1	1.3112e-08	2.6224e-08	2.3699e-06	TRUE
sgRNA_006070	C4orf17	15.743	70.094	15.743	70.094	2.0862	1477	95.347	5.5661	1	1.3758e-08	2.7515e-08	2.4634e-06	TRUE
sgRNA_008713	CEP112	217.19	624.48	217.19	624.48	1.5194	82941	5355.5	5.5654	1	1.3096e-08	2.6193e-08	2.3699e-06	TRUE
sgRNA_007807	CCS	334.14	904.85	334.14	904.85	1.4345	162860	10518	5.5648	1	1.3127e-08	2.6255e-08	2.3699e-06	TRUE
sgRNA_019571	GPX3	204.34	592.61	204.34	592.61	1.5315	75379	4868.3	5.5648	1	1.3145e-08	2.629e-08	2.3699e-06	TRUE
sgRNA_000219	ABCG2	210.76	608.54	210.76	608.54	1.5253	79115	5109.8	5.5647	1	1.3152e-08	2.6304e-08	2.3699e-06	TRUE
sgRNA_005084	C10orf35	130.76	404.63	130.76	404.63	1.6222	37503	2426.4	5.5598	1	1.3557e-08	2.7113e-08	2.439e-06	TRUE
sgRNA_052693	ULBP2	170.28	506.59	170.28	506.59	1.5673	56551	3661.9	5.5576	1	1.371e-08	2.7421e-08	2.4589e-06	TRUE
sgRNA_045953	SORL1	383.94	1019.6	383.94	1019.6	1.4067	202000	13082	5.5573	1	1.3704e-08	2.7407e-08	2.4589e-06	TRUE
sgRNA_021067	HMGN1	105.7	337.73	105.7	337.73	1.6665	26917	1743.2	5.5572	1	1.3786e-08	2.7572e-08	2.4646e-06	TRUE
sgRNA_038870	PSMB7	193.09	563.94	193.09	563.94	1.5413	68763	4456.2	5.5554	1	1.3878e-08	2.7755e-08	2.4771e-06	TRUE
sgRNA_004528	BIK	36.948	140.19	36.948	140.19	1.8955	5329.3	345.47	5.5545	1	1.4253e-08	2.8505e-08	2.5361e-06	TRUE
sgRNA_031003	NEK4	133.33	411.01	133.33	411.01	1.6168	38551	2501.1	5.5523	1	1.4155e-08	2.831e-08	2.5226e-06	TRUE
sgRNA_027220	MAGEB4	168.03	500.22	168.03	500.22	1.5681	55173	3586.7	5.5467	1	1.4593e-08	2.9186e-08	2.5926e-06	TRUE
sgRNA_015821	FAM171A1	131.08	404.63	131.08	404.63	1.6187	37415	2435.7	5.5427	1	1.4951e-08	2.9902e-08	2.652e-06	TRUE
sgRNA_016854	FGD2	63.615	219.84	63.615	219.84	1.7731	12203	794.74	5.5417	1	1.5161e-08	3.0322e-08	2.6851e-06	TRUE
sgRNA_008461	CDKN2C	58.153	203.91	58.153	203.91	1.7925	10623	692.14	5.5403	1	1.5305e-08	3.0609e-08	2.7021e-06	TRUE
sgRNA_026428	LRG1	163.21	487.47	163.21	487.47	1.5727	52572	3427.5	5.5387	1	1.5279e-08	3.0558e-08	2.7018e-06	TRUE
sgRNA_009378	CIDEA	89.639	293.12	89.639	293.12	1.6982	20702	1350	5.538	1	1.5406e-08	3.0813e-08	2.7158e-06	TRUE
sgRNA_005034	BVES	154.54	465.17	154.54	465.17	1.5836	48246	3147.6	5.5367	1	1.5453e-08	3.0907e-08	2.7199e-06	TRUE
sgRNA_044657	SLC2A7	169.64	503.4	169.64	503.4	1.5636	55699	3640.3	5.5318	1	1.5883e-08	3.1766e-08	2.7912e-06	TRUE
sgRNA_046949	ST13	159.68	477.91	159.68	477.91	1.5756	50637	3312.4	5.5294	1	1.6113e-08	3.2226e-08	2.8272e-06	TRUE
sgRNA_026989	LYPD2	132.69	407.82	132.69	407.82	1.6126	37848	2482.3	5.5221	1	1.6812e-08	3.3624e-08	2.9363e-06	TRUE
sgRNA_052364	UBE2L6	166.1	493.85	166.1	493.85	1.5662	53707	3522.7	5.522	1	1.6805e-08	3.361e-08	2.9363e-06	TRUE
sgRNA_019337	GPR149	238.07	672.27	238.07	672.27	1.4937	94262	6182.9	5.5219	1	1.679e-08	3.3579e-08	2.9363e-06	TRUE
sgRNA_019721	GRIPAP1	33.092	127.44	33.092	127.44	1.9136	4451.1	292.08	5.5207	1	1.7337e-08	3.4675e-08	3.0234e-06	TRUE
sgRNA_015516	FABP1	119.52	372.77	119.52	372.77	1.6329	32069	2109.7	5.5137	1	1.7648e-08	3.5297e-08	3.0729e-06	TRUE
sgRNA_002258	ANP32E	87.711	286.75	87.711	286.75	1.6976	19808	1305.3	5.5091	1	1.8177e-08	3.6354e-08	3.16e-06	TRUE
sgRNA_021440	HRH3	18.635	79.652	18.635	79.652	2.0383	1861.6	122.68	5.5089	1	1.8925e-08	3.785e-08	3.2751e-06	TRUE
sgRNA_004286	BCHE	63.936	219.84	63.936	219.84	1.7659	12153	800.93	5.5089	1	1.8276e-08	3.6553e-08	3.1725e-06	TRUE
sgRNA_021697	HTR1E	171.57	506.59	171.57	506.59	1.5565	56120	3705.1	5.504	1	1.8613e-08	3.7226e-08	3.226e-06	TRUE
sgRNA_050510	TNFRSF19	188.27	548.01	188.27	548.01	1.5364	64705	4283.6	5.4964	1	1.9423e-08	3.8845e-08	3.3561e-06	TRUE
sgRNA_055198	ZNF181	222.01	630.85	222.01	630.85	1.5025	83575	5542.6	5.4916	1	1.9949e-08	3.9899e-08	3.4418e-06	TRUE
sgRNA_017395	FOXJ3	121.12	375.96	121.12	375.96	1.6261	32470	2154	5.4908	1	2.0094e-08	4.0189e-08	3.4616e-06	TRUE
sgRNA_041117	RMND5B	205.3	589.43	205.3	589.43	1.517	73776	4904.3	5.4851	1	2.0695e-08	4.139e-08	3.5597e-06	TRUE
sgRNA_011135	CSRP1	187.31	544.82	187.31	544.82	1.5353	63908	4249.4	5.4844	1	2.079e-08	4.158e-08	3.5706e-06	TRUE
sgRNA_043275	SERINC5	59.759	207.1	59.759	207.1	1.7761	10854	721.78	5.4841	1	2.1049e-08	4.2097e-08	3.6041e-06	TRUE
sgRNA_007855	CD14	195.02	563.94	195.02	563.94	1.5271	68050	4525.9	5.4838	1	2.0857e-08	4.1714e-08	3.5767e-06	TRUE
sgRNA_016361	FAP	106.99	337.73	106.99	337.73	1.6492	26620	1776.2	5.4748	1	2.2021e-08	4.4043e-08	3.7593e-06	TRUE
sgRNA_007464	CCDC60	178.64	522.52	178.64	522.52	1.5432	59128	3946.1	5.4743	1	2.2011e-08	4.4023e-08	3.7593e-06	TRUE
sgRNA_010546	COX7A1	68.755	232.59	68.755	232.59	1.7436	13420	895.9	5.4735	1	2.2306e-08	4.4612e-08	3.7868e-06	TRUE
sgRNA_046138	SPANXB1	200.48	576.68	200.48	576.68	1.5196	70764	4725.5	5.4726	1	2.2212e-08	4.4423e-08	3.7861e-06	TRUE
sgRNA_014384	EIF3H	111.81	350.47	111.81	350.47	1.6395	28480	1902	5.4724	1	2.2316e-08	4.4631e-08	3.7868e-06	TRUE
sgRNA_053577	VSX2	195.34	563.94	195.34	563.94	1.5247	67932	4537.5	5.4719	1	2.2297e-08	4.4594e-08	3.7868e-06	TRUE
sgRNA_009198	CHORDC1	99.92	318.61	99.92	318.61	1.6631	23913	1597.5	5.4716	1	2.2444e-08	4.4888e-08	3.8029e-06	TRUE
sgRNA_037118	PMFBP1	117.91	366.4	117.91	366.4	1.6275	30873	2065.8	5.4672	1	2.2974e-08	4.5948e-08	3.8869e-06	TRUE
sgRNA_000833	ADAMTS8	63.293	216.65	63.293	216.65	1.7593	11760	788.56	5.4613	1	2.3919e-08	4.7839e-08	4.0408e-06	TRUE
sgRNA_040834	RHBDD1	161.29	477.91	161.29	477.91	1.5612	50127	3364.5	5.4587	1	2.4049e-08	4.8097e-08	4.0507e-06	TRUE
sgRNA_013000	DMC1	220.4	624.48	220.4	624.48	1.4983	81637	5480	5.4585	1	2.4049e-08	4.8099e-08	4.0507e-06	TRUE
sgRNA_008201	CDC42EP5	60.08	207.1	60.08	207.1	1.7685	10807	727.77	5.4496	1	2.5566e-08	5.1133e-08	4.2998e-06	TRUE
sgRNA_028320	METTL8	75.824	251.7	75.824	251.7	1.7178	15467	1042	5.4484	1	2.5647e-08	5.1294e-08	4.307e-06	TRUE
sgRNA_056251	ZNF708	131.73	401.45	131.73	401.45	1.6003	36375	2454.3	5.4444	1	2.6097e-08	5.2194e-08	4.3762e-06	TRUE
sgRNA_028088	MED23	122.09	375.96	122.09	375.96	1.6147	32225	2180.7	5.4364	1	2.7299e-08	5.4597e-08	4.5709e-06	TRUE
sgRNA_010278	COL5A1	117.27	363.22	117.27	363.22	1.6227	30245	2048.3	5.4342	1	2.7649e-08	5.5298e-08	4.6227e-06	TRUE
sgRNA_018513	GIF	112.45	350.47	112.45	350.47	1.6313	28327	1919	5.4334	1	2.7785e-08	5.557e-08	4.6386e-06	TRUE
sgRNA_014351	EIF2D	72.611	242.14	72.611	242.14	1.7238	14371	974.61	5.4305	1	2.8388e-08	5.6775e-08	4.7253e-06	TRUE
sgRNA_045903	SOCS7	206.91	589.43	206.91	589.43	1.5058	73161	4964.4	5.429	1	2.8383e-08	5.6767e-08	4.7253e-06	TRUE
sgRNA_041263	RNF145	133.33	404.63	133.33	404.63	1.5944	36802	2501.1	5.4248	1	2.9116e-08	5.8231e-08	4.8394e-06	TRUE
sgRNA_027614	MARC2	115.02	356.84	115.02	356.84	1.6249	29239	1987.6	5.4241	1	2.9263e-08	5.8525e-08	4.8567e-06	TRUE
sgRNA_014921	EPHX3	84.177	274	84.177	274	1.6909	18017	1224.8	5.4241	1	2.9366e-08	5.8732e-08	4.8668e-06	TRUE
sgRNA_051143	TRIM11	91.245	293.12	91.245	293.12	1.6729	20377	1387.7	5.4193	1	3.014e-08	6.028e-08	4.9878e-06	TRUE
sgRNA_054518	ZBTB25	73.896	245.33	73.896	245.33	1.7176	14695	1001.4	5.4175	1	3.0523e-08	6.1046e-08	5.0438e-06	TRUE
sgRNA_005639	C1orf137	148.43	442.87	148.43	442.87	1.5706	43346	2956	5.4155	1	3.066e-08	6.1319e-08	5.059e-06	TRUE
sgRNA_040485	REEP4	131.08	398.26	131.08	398.26	1.5959	35692	2435.7	5.4136	1	3.101e-08	6.202e-08	5.1094e-06	TRUE
sgRNA_012396	DEC1	99.599	315.42	99.599	315.42	1.6532	23290	1589.5	5.4134	1	3.1116e-08	6.2232e-08	5.1194e-06	TRUE
sgRNA_016709	FCHO2	49.478	175.24	49.478	175.24	1.8038	7907.4	540.02	5.4117	1	3.1751e-08	6.3501e-08	5.2012e-06	TRUE
sgRNA_028923	MOGAT2	104.42	328.17	104.42	328.17	1.6427	25032	1710.4	5.4102	1	3.1668e-08	6.3336e-08	5.1952e-06	TRUE
sgRNA_004237	BBS9	153.57	455.61	153.57	455.61	1.5627	45613	3117.1	5.4099	1	3.163e-08	6.3259e-08	5.1952e-06	TRUE
sgRNA_047017	ST8SIA2	259.6	713.69	259.6	713.69	1.4555	103100	7080.4	5.3965	1	3.4017e-08	6.8034e-08	5.5645e-06	TRUE
sgRNA_046517	SPPL2C	103.45	324.98	103.45	324.98	1.6419	24537	1686	5.3951	1	3.4443e-08	6.8886e-08	5.6261e-06	TRUE
sgRNA_041174	RNASET2	108.27	337.73	108.27	337.73	1.6322	26324	1809.5	5.3941	1	3.4626e-08	6.9252e-08	5.6478e-06	TRUE
sgRNA_039577	RAB27B	82.249	267.63	82.249	267.63	1.6901	17183	1181.7	5.3929	1	3.4963e-08	6.9926e-08	5.6946e-06	TRUE
sgRNA_021522	HSD17B2	126.59	385.52	126.59	385.52	1.5991	33523	2306.9	5.391	1	3.5186e-08	7.0373e-08	5.7228e-06	TRUE
sgRNA_029388	MRPS26	161.61	474.73	161.61	474.73	1.5488	49023	3375	5.3898	1	3.5354e-08	7.0708e-08	5.7418e-06	TRUE
sgRNA_045050	SLC5A7	104.74	328.17	104.74	328.17	1.6383	24960	1718.6	5.3895	1	3.5527e-08	7.1054e-08	5.7534e-06	TRUE
sgRNA_046195	SPATA22	104.74	328.17	104.74	328.17	1.6383	24960	1718.6	5.3895	1	3.5527e-08	7.1054e-08	5.7534e-06	TRUE
sgRNA_022458	IL27RA	74.217	245.33	74.217	245.33	1.7115	14640	1008.1	5.3892	1	3.5728e-08	7.1456e-08	5.7777e-06	TRUE
sgRNA_054703	ZCCHC4	89.318	286.75	89.318	286.75	1.6717	19490	1342.5	5.3883	1	3.5823e-08	7.1646e-08	5.7849e-06	TRUE
sgRNA_017129	FLJ45513	80	261.26	80	261.26	1.695	16428	1132.1	5.3872	1	3.6096e-08	7.2191e-08	5.8141e-06	TRUE
sgRNA_005115	C10orf95	115.66	356.84	115.66	356.84	1.617	29084	2004.9	5.3864	1	3.6127e-08	7.2255e-08	5.8141e-06	TRUE
sgRNA_005970	C2orf72	174.46	506.59	174.46	506.59	1.5325	55156	3803	5.3857	1	3.6158e-08	7.2315e-08	5.8141e-06	TRUE
sgRNA_048178	TATDN3	149.08	442.87	149.08	442.87	1.5644	43157	2975.9	5.3855	1	3.6235e-08	7.2471e-08	5.8184e-06	TRUE
sgRNA_003049	ARL9	150.36	446.05	150.36	446.05	1.5624	43717	3016	5.3842	1	3.6494e-08	7.2989e-08	5.8517e-06	TRUE
sgRNA_005010	BTNL9	130.44	395.08	130.44	395.08	1.5913	35016	2417.2	5.3826	1	3.6857e-08	7.3715e-08	5.9015e-06	TRUE
sgRNA_006843	CAPN9	62.972	213.47	62.972	213.47	1.7453	11325	782.4	5.3804	1	3.7628e-08	7.5255e-08	6.0079e-06	TRUE
sgRNA_004263	BCAS1	90.603	289.93	90.603	289.93	1.6672	19867	1372.6	5.3803	1	3.7442e-08	7.4884e-08	5.9867e-06	TRUE
sgRNA_033931	OR51E1	159.36	468.36	159.36	468.36	1.5494	47740	3302	5.3773	1	3.7906e-08	7.5811e-08	6.0438e-06	TRUE
sgRNA_001782	ALX4	242.89	672.27	242.89	672.27	1.4649	92181	6379.9	5.3756	1	3.8208e-08	7.6415e-08	6.0834e-06	TRUE
sgRNA_006112	C5	88.354	283.56	88.354	283.56	1.6711	19053	1320.2	5.3726	1	3.9092e-08	7.8184e-08	6.2069e-06	TRUE
sgRNA_018581	GIT1	205.94	583.06	205.94	583.06	1.4969	71107	4928.3	5.3718	1	3.9041e-08	7.8082e-08	6.2069e-06	TRUE
sgRNA_017551	FRMPD4	105.06	328.17	105.06	328.17	1.6339	24888	1726.8	5.369	1	3.9816e-08	7.9632e-08	6.3129e-06	TRUE
sgRNA_051214	TRIM37	122.09	372.77	122.09	372.77	1.6025	31421	2180.7	5.3682	1	3.9937e-08	7.9874e-08	6.3233e-06	TRUE
sgRNA_023080	ITGA8	57.51	197.54	57.51	197.54	1.7627	9803.9	680.41	5.3682	1	4.0316e-08	8.0632e-08	6.3744e-06	TRUE
sgRNA_034517	OSGIN2	157.11	461.98	157.11	461.98	1.55	46474	3229.6	5.3647	1	4.0658e-08	8.1317e-08	6.4196e-06	TRUE
sgRNA_053621	VWC2	169.96	493.85	169.96	493.85	1.5333	52451	3651.1	5.3602	1	4.1672e-08	8.3344e-08	6.5705e-06	TRUE
sgRNA_005537	C19orf33	35.02	130.63	35.02	130.63	1.8696	4570.6	318.37	5.3584	1	4.3053e-08	8.6106e-08	6.7695e-06	TRUE
sgRNA_047259	STN1	202.41	573.5	202.41	573.5	1.4979	68853	4796.7	5.358	1	4.2147e-08	8.4294e-08	6.6362e-06	TRUE
sgRNA_004758	BPIFB3	15.422	66.908	15.422	66.908	2.048	1325.4	92.462	5.3544	1	4.539e-08	9.0779e-08	7.0975e-06	TRUE
sgRNA_016086	FAM25G	230.36	640.41	230.36	640.41	1.4711	84068	5872.4	5.3509	1	4.3826e-08	8.7652e-08	6.8815e-06	TRUE
sgRNA_030196	MYO5A	188.27	538.45	188.27	538.45	1.511	61312	4283.6	5.3503	1	4.3984e-08	8.7967e-08	6.8967e-06	TRUE
sgRNA_030830	NDUFA9	100.56	315.42	100.56	315.42	1.6395	23083	1613.4	5.3491	1	4.4468e-08	8.8936e-08	6.963e-06	TRUE
sgRNA_012255	DDIT4L	27.952	108.33	27.952	108.33	1.9169	3230.1	226.04	5.346	1	4.6411e-08	9.2822e-08	7.2274e-06	TRUE
sgRNA_039648	RAB3IP	106.67	331.35	106.67	331.35	1.6261	25242	1768	5.3437	1	4.579e-08	9.158e-08	7.1503e-06	TRUE
sgRNA_038137	PRDM2	93.494	296.31	93.494	296.31	1.6537	20567	1441	5.3427	1	4.6113e-08	9.2227e-08	7.1909e-06	TRUE
sgRNA_044190	SLC15A4	71.326	235.77	71.326	235.77	1.7109	13521	948.11	5.3406	1	4.6791e-08	9.3581e-08	7.2765e-06	TRUE
sgRNA_009851	CLVS2	47.872	168.86	47.872	168.86	1.7973	7319.5	513.36	5.34	1	4.7285e-08	9.4569e-08	7.3133e-06	TRUE
sgRNA_007965	CD300LD	98.314	309.05	98.314	309.05	1.6424	22205	1557.8	5.3393	1	4.6953e-08	9.3905e-08	7.2917e-06	TRUE
sgRNA_019785	GRTP1	103.13	321.8	103.13	321.8	1.6322	23907	1677.9	5.3382	1	4.7213e-08	9.4427e-08	7.3122e-06	TRUE
sgRNA_017558	FRS2	228.11	634.03	228.11	634.03	1.4708	82386	5782.9	5.3379	1	4.7085e-08	9.417e-08	7.3023e-06	TRUE
sgRNA_030638	NCBP1	156.47	458.8	156.47	458.8	1.546	45702	3209.1	5.337	1	4.7393e-08	9.4786e-08	7.3201e-06	TRUE
sgRNA_047110	STAT2	55.582	191.17	55.582	191.17	1.7639	9191.4	645.65	5.3359	1	4.8233e-08	9.6466e-08	7.4397e-06	TRUE
sgRNA_024086	KIAA1614	124.02	375.96	124.02	375.96	1.5923	31738	2234.5	5.3298	1	4.9364e-08	9.8727e-08	7.6038e-06	TRUE
sgRNA_033207	OLFML2A	133.98	401.45	133.98	401.45	1.5761	35771	2519.9	5.3283	1	4.9757e-08	9.9513e-08	7.6539e-06	TRUE
sgRNA_019037	GOLGA3	97.35	305.87	97.35	305.87	1.6416	21739	1534.2	5.3235	1	5.1224e-08	1.0245e-07	7.8614e-06	TRUE
sgRNA_025002	KRTAP25-1	156.79	458.8	156.79	458.8	1.543	45605	3219.3	5.3228	1	5.1244e-08	1.0249e-07	7.8614e-06	TRUE
sgRNA_017514	FRK	127.87	385.52	127.87	385.52	1.5846	33191	2343.5	5.3222	1	5.1463e-08	1.0293e-07	7.8844e-06	TRUE
sgRNA_051337	TRIM71	174.78	503.4	174.78	503.4	1.5208	53997	3814	5.3212	1	5.1657e-08	1.0331e-07	7.9034e-06	TRUE
sgRNA_017649	FTSJ3	103.45	321.8	103.45	321.8	1.6278	23837	1686	5.3175	1	5.2907e-08	1.0581e-07	8.0729e-06	TRUE
sgRNA_048858	TFAP2A	142.97	423.75	142.97	423.75	1.5608	39418	2788.2	5.3174	1	5.2812e-08	1.0562e-07	8.0692e-06	TRUE
sgRNA_050177	TMEM52B	86.747	277.19	86.747	277.19	1.6646	18134	1283.2	5.3165	1	5.3316e-08	1.0663e-07	8.1244e-06	TRUE
sgRNA_029331	MRPL54	255.74	697.76	255.74	697.76	1.4445	97687	6916.4	5.3149	1	5.3419e-08	1.0684e-07	8.1291e-06	TRUE
sgRNA_054796	ZDHHC8	49.157	172.05	49.157	172.05	1.7867	7551.3	534.65	5.3149	1	5.4278e-08	1.0856e-07	8.2268e-06	TRUE
sgRNA_054414	YWHAQ	204.98	576.68	204.98	576.68	1.4878	69082	4892.3	5.3142	1	5.3649e-08	1.073e-07	8.1531e-06	TRUE
sgRNA_023657	KCNK12	146.83	433.31	146.83	433.31	1.5548	41036	2906.3	5.3141	1	5.377e-08	1.0754e-07	8.1607e-06	TRUE
sgRNA_024389	KLHDC9	71.647	235.77	71.647	235.77	1.7045	13468	954.71	5.3117	1	5.485e-08	1.097e-07	8.3024e-06	TRUE
sgRNA_048341	TBL3	139.44	414.19	139.44	414.19	1.5638	37745	2681.6	5.3057	1	5.6311e-08	1.1262e-07	8.5122e-06	TRUE
sgRNA_049549	TMED4	206.59	579.87	206.59	579.87	1.4845	69670	4952.4	5.3043	1	5.6636e-08	1.1327e-07	8.5499e-06	TRUE
sgRNA_020320	HBP1	113.41	347.28	113.41	347.28	1.606	27348	1944.6	5.3034	1	5.7119e-08	1.1424e-07	8.6056e-06	TRUE
sgRNA_025625	LGALS14	129.48	388.7	129.48	388.7	1.5786	33599	2389.4	5.3031	1	5.7156e-08	1.1431e-07	8.6056e-06	TRUE
sgRNA_005012	BTNL9	78.715	254.89	78.715	254.89	1.6826	15518	1104.1	5.302	1	5.7792e-08	1.1558e-07	8.6898e-06	TRUE
sgRNA_052910	USH2A	72.932	238.96	72.932	238.96	1.6985	13782	981.28	5.3	1	5.8477e-08	1.1695e-07	8.7464e-06	TRUE
sgRNA_045651	SNAP47	201.45	567.13	201.45	567.13	1.4887	66861	4761.1	5.2996	1	5.8116e-08	1.1623e-07	8.7269e-06	TRUE
sgRNA_047273	STOML3	108.59	334.54	108.59	334.54	1.6143	25526	1817.8	5.2994	1	5.8401e-08	1.168e-07	8.7464e-06	TRUE
sgRNA_036196	PHF5A	132.05	395.08	132.05	395.08	1.5738	34592	2463.7	5.2992	1	5.8383e-08	1.1677e-07	8.7464e-06	TRUE
sgRNA_022261	IKBKAP	148.43	436.5	148.43	436.5	1.5498	41490	2956	5.2983	1	5.8636e-08	1.1727e-07	8.7587e-06	TRUE
sgRNA_052048	TUBGCP5	236.15	649.96	236.15	649.96	1.4568	85623	6104.7	5.2964	1	5.9141e-08	1.1828e-07	8.8226e-06	TRUE
sgRNA_019250	GPHB5	134.62	401.45	134.62	401.45	1.5692	35599	2538.7	5.2957	1	5.9491e-08	1.1898e-07	8.8515e-06	TRUE
sgRNA_008316	CDH9	175.42	503.4	175.42	503.4	1.5155	53786	3835.9	5.2956	1	5.9442e-08	1.1888e-07	8.8515e-06	TRUE
sgRNA_018531	GIMAP5	70.683	232.59	70.683	232.59	1.7042	13106	934.96	5.2949	1	6.0171e-08	1.2034e-07	8.9175e-06	TRUE
sgRNA_015527	FABP4	90.603	286.75	90.603	286.75	1.6513	19237	1372.6	5.2943	1	6.0156e-08	1.2031e-07	8.9175e-06	TRUE
sgRNA_003500	ATF7IP2	158.72	461.98	158.72	461.98	1.5355	45986	3281.3	5.2943	1	5.9914e-08	1.1983e-07	8.9028e-06	TRUE
sgRNA_016910	FGF23	112.45	344.1	112.45	344.1	1.605	26830	1919	5.288	1	6.2164e-08	1.2433e-07	9.1889e-06	TRUE
sgRNA_011212	CT47A7	112.45	344.1	112.45	344.1	1.605	26830	1919	5.288	1	6.2164e-08	1.2433e-07	9.1889e-06	TRUE
sgRNA_033872	OR4L1	88.354	280.38	88.354	280.38	1.6549	18436	1320.2	5.2849	1	6.3349e-08	1.267e-07	9.3519e-06	TRUE
sgRNA_038215	PRH2	122.41	369.59	122.41	369.59	1.5864	30548	2189.6	5.2823	1	6.4069e-08	1.2814e-07	9.4459e-06	TRUE
sgRNA_007874	CD164L2	153.9	449.24	153.9	449.24	1.5394	43614	3127.2	5.2814	1	6.4302e-08	1.286e-07	9.468e-06	TRUE
sgRNA_041134	RNASE2	115.02	350.47	115.02	350.47	1.599	27718	1987.6	5.2812	1	6.4487e-08	1.2897e-07	9.483e-06	TRUE
sgRNA_022607	INAFM1	108.92	334.54	108.92	334.54	1.6101	25453	1826.2	5.2798	1	6.5026e-08	1.3005e-07	9.5375e-06	TRUE
sgRNA_012747	DHRS4L2	288.51	771.04	288.51	771.04	1.415	116410	8354.7	5.279	1	6.5001e-08	1.3e-07	9.5375e-06	TRUE
sgRNA_016282	FAM89B	69.719	229.4	69.719	229.4	1.704	12749	915.35	5.2778	1	6.606e-08	1.3212e-07	9.6641e-06	TRUE
sgRNA_032711	NTF4	222.01	614.92	222.01	614.92	1.4656	77188	5542.6	5.2776	1	6.5547e-08	1.3109e-07	9.6014e-06	TRUE
sgRNA_017299	FOPNL	33.414	124.26	33.414	124.26	1.8638	4126.3	296.41	5.2766	1	6.7575e-08	1.3515e-07	9.8731e-06	TRUE
sgRNA_040276	RBM48	90.924	286.75	90.924	286.75	1.6463	19174	1380.1	5.2712	1	6.8257e-08	1.3651e-07	9.9493e-06	TRUE
sgRNA_003956	AXIN2	273.74	735.99	273.74	735.99	1.4236	106840	7693.7	5.27	1	6.8272e-08	1.3654e-07	9.9493e-06	TRUE
sgRNA_028847	MMRN1	76.787	248.52	76.787	248.52	1.6815	14745	1062.6	5.2682	1	6.952e-08	1.3904e-07	1.0118e-05	TRUE
sgRNA_012460	DEFB112	53.976	184.79	53.976	184.79	1.7568	8556.6	617.2	5.2657	1	7.0895e-08	1.4179e-07	1.0305e-05	TRUE
sgRNA_018340	GDPD2	218.47	605.36	218.47	605.36	1.4661	74840	5405.2	5.2623	1	7.1241e-08	1.4248e-07	1.0342e-05	TRUE
sgRNA_054303	YBEY	137.83	407.82	137.83	407.82	1.5581	36447	2633.7	5.261	1	7.1915e-08	1.4383e-07	1.0427e-05	TRUE
sgRNA_009330	CHST7	126.59	379.15	126.59	379.15	1.5751	31893	2306.9	5.2583	1	7.3002e-08	1.46e-07	1.0571e-05	TRUE
sgRNA_016363	FAP	155.82	452.43	155.82	452.43	1.5317	43986	3188.5	5.2526	1	7.5181e-08	1.5036e-07	1.0872e-05	TRUE
sgRNA_001072	ADM5	75.824	245.33	75.824	245.33	1.681	14366	1042	5.251	1	7.6337e-08	1.5267e-07	1.1026e-05	TRUE
sgRNA_049154	THUMPD2	91.245	286.75	91.245	286.75	1.6413	19111	1387.7	5.2482	1	7.7352e-08	1.547e-07	1.1158e-05	TRUE
sgRNA_029390	MRPS26	108.27	331.35	108.27	331.35	1.6048	24883	1809.5	5.2443	1	7.8876e-08	1.5775e-07	1.1363e-05	TRUE
sgRNA_055529	ZNF362	142.01	417.38	142.01	417.38	1.5487	37914	2759	5.2425	1	7.9473e-08	1.5895e-07	1.1435e-05	TRUE
sgRNA_036837	PLCXD3	92.53	289.93	92.53	289.93	1.6372	19484	1418.1	5.2421	1	7.9933e-08	1.5987e-07	1.1486e-05	TRUE
sgRNA_052951	USP17L13	126.91	379.15	126.91	379.15	1.5714	31812	2316	5.2413	1	8.0073e-08	1.6015e-07	1.1492e-05	TRUE
sgRNA_053170	UVSSA	88.996	280.38	88.996	280.38	1.6446	18313	1335.1	5.2378	1	8.1868e-08	1.6374e-07	1.1735e-05	TRUE
sgRNA_021222	HOOK3	112.13	340.91	112.13	340.91	1.5957	26171	1910.5	5.2342	1	8.3289e-08	1.6658e-07	1.1923e-05	TRUE
sgRNA_019686	GRIK4	160.32	461.98	160.32	461.98	1.521	45500	3333.2	5.225	1	8.7303e-08	1.7461e-07	1.2482e-05	TRUE
sgRNA_017211	FMO5	29.558	111.51	29.558	111.51	1.8805	3358.3	246.03	5.225	1	8.975e-08	1.795e-07	1.2784e-05	TRUE
sgRNA_019820	GSG1	153.9	446.05	153.9	446.05	1.5291	42678	3127.2	5.2244	1	8.7623e-08	1.7525e-07	1.2512e-05	TRUE
sgRNA_024569	KLRD1	64.579	213.47	64.579	213.47	1.7095	11084	813.37	5.2206	1	9.0229e-08	1.8046e-07	1.2836e-05	TRUE
sgRNA_005160	C11orf58	97.671	302.68	97.671	302.68	1.6219	21014	1542.1	5.2206	1	8.9746e-08	1.7949e-07	1.2784e-05	TRUE
sgRNA_016909	FGF23	165.78	474.73	165.78	474.73	1.5122	47723	3512	5.2132	1	9.3067e-08	1.8613e-07	1.3223e-05	TRUE
sgRNA_025587	LEO1	115.02	347.28	115.02	347.28	1.5859	26973	1987.6	5.2097	1	9.5023e-08	1.9005e-07	1.3484e-05	TRUE
sgRNA_001609	ALDH3B1	82.249	261.26	82.249	261.26	1.6555	16022	1181.7	5.2075	1	9.6508e-08	1.9302e-07	1.3678e-05	TRUE
sgRNA_021599	HSPA14	8.6747	41.419	8.6747	41.419	2.1324	536.1	39.572	5.2053	1	1.0572e-07	2.1144e-07	1.4835e-05	TRUE
sgRNA_045753	SNRPF	102.81	315.42	102.81	315.42	1.6079	22602	1669.8	5.2031	1	9.8597e-08	1.9719e-07	1.3957e-05	TRUE
sgRNA_011245	CTBP2	233.9	637.22	233.9	637.22	1.442	81335	6014	5.2008	1	9.9325e-08	1.9865e-07	1.4042e-05	TRUE
sgRNA_048300	TBCA	76.466	245.33	76.466	245.33	1.669	14257	1055.7	5.1971	1	1.0214e-07	2.0427e-07	1.4375e-05	TRUE
sgRNA_024900	KRTAP11-1	158.39	455.61	158.39	455.61	1.5184	44169	3270.9	5.1968	1	1.0164e-07	2.0327e-07	1.4351e-05	TRUE
sgRNA_009678	CLEC5A	154.54	446.05	154.54	446.05	1.5232	42491	3147.6	5.196	1	1.0211e-07	2.0422e-07	1.4375e-05	TRUE
sgRNA_037568	POU4F1	209.8	579.87	209.8	579.87	1.4623	68476	5073.3	5.1956	1	1.0218e-07	2.0437e-07	1.4375e-05	TRUE
sgRNA_036351	PIF1	67.149	219.84	67.149	219.84	1.6962	11657	863.82	5.1952	1	1.0339e-07	2.0677e-07	1.4526e-05	TRUE
sgRNA_048333	TBL1XR1	81.285	258.07	81.285	258.07	1.6547	15627	1160.3	5.19	1	1.0607e-07	2.1215e-07	1.4866e-05	TRUE
sgRNA_019995	GTPBP4	131.73	388.7	131.73	388.7	1.5539	33018	2454.3	5.1871	1	1.0721e-07	2.1441e-07	1.5007e-05	TRUE
sgRNA_036002	PFN4	166.43	474.73	166.43	474.73	1.5066	47525	3533.3	5.1866	1	1.0734e-07	2.1467e-07	1.5007e-05	TRUE
sgRNA_008785	CEP70	202.41	560.75	202.41	560.75	1.4655	64205	4796.7	5.174	1	1.1477e-07	2.2955e-07	1.6027e-05	TRUE
sgRNA_030722	NCR2	190.52	532.08	190.52	532.08	1.4768	58330	4363.8	5.1704	1	1.1701e-07	2.3401e-07	1.6318e-05	TRUE
sgRNA_043286	SERPINA10	100.88	309.05	100.88	309.05	1.6056	21667	1621.4	5.1697	1	1.1798e-07	2.3596e-07	1.6434e-05	TRUE
sgRNA_045665	SNAPC3	135.9	398.26	135.9	398.26	1.5442	34416	2576.5	5.1686	1	1.1835e-07	2.3669e-07	1.6465e-05	TRUE
sgRNA_027029	LYRM7	153.9	442.87	153.9	442.87	1.5188	41752	3127.2	5.1674	1	1.1903e-07	2.3805e-07	1.6539e-05	TRUE
sgRNA_030262	MYRF	96.065	296.31	96.065	296.31	1.6149	20049	1502.9	5.1652	1	1.2087e-07	2.4174e-07	1.6774e-05	TRUE
sgRNA_019772	GRPEL1	81.607	258.07	81.607	258.07	1.649	15570	1167.4	5.1647	1	1.2141e-07	2.4282e-07	1.6829e-05	TRUE
sgRNA_010085	CNTN1	184.1	516.15	184.1	516.15	1.4823	55129	4136.1	5.1631	1	1.2173e-07	2.4345e-07	1.6852e-05	TRUE
sgRNA_049051	THAP9	82.892	261.26	82.892	261.26	1.6444	15908	1196	5.1577	1	1.2607e-07	2.5213e-07	1.7411e-05	TRUE
sgRNA_004517	BICRA	128.51	379.15	128.51	379.15	1.5534	31408	2361.8	5.1572	1	1.2587e-07	2.5173e-07	1.7404e-05	TRUE
sgRNA_036912	PLEKHG2	87.711	274	87.711	274	1.6323	17353	1305.3	5.1563	1	1.269e-07	2.538e-07	1.7441e-05	TRUE
sgRNA_035857	PELI2	160.64	458.8	160.64	458.8	1.5082	44448	3343.6	5.1562	1	1.2634e-07	2.5267e-07	1.7427e-05	TRUE
sgRNA_051831	TTC29	205.62	567.13	205.62	567.13	1.4592	65342	4916.3	5.1557	1	1.2652e-07	2.5304e-07	1.7431e-05	TRUE
sgRNA_033416	OR11A1	159.36	455.61	159.36	455.61	1.5097	43883	3302	5.1555	1	1.268e-07	2.536e-07	1.7441e-05	TRUE
sgRNA_029219	MRPL14	79.358	251.7	79.358	251.7	1.6529	14851	1118	5.1543	1	1.2845e-07	2.569e-07	1.7633e-05	TRUE
sgRNA_009247	CHRNA10	152.93	439.68	152.93	439.68	1.5174	41113	3096.8	5.1529	1	1.2866e-07	2.5732e-07	1.764e-05	TRUE
sgRNA_025134	KRTDAP	42.731	149.75	42.731	149.75	1.7854	5726.2	431.39	5.1524	1	1.3117e-07	2.6233e-07	1.7876e-05	TRUE
sgRNA_018907	GNAQ	42.731	149.75	42.731	149.75	1.7854	5726.2	431.39	5.1524	1	1.3117e-07	2.6233e-07	1.7876e-05	TRUE
sgRNA_046214	SPATA31A3	146.51	423.75	146.51	423.75	1.5258	38432	2896.4	5.1515	1	1.2961e-07	2.5921e-07	1.7748e-05	TRUE
sgRNA_045075	SLC6A15	84.177	264.45	84.177	264.45	1.6399	16248	1224.8	5.151	1	1.3064e-07	2.6128e-07	1.7847e-05	TRUE
sgRNA_007655	CCL28	171.25	484.29	171.25	484.29	1.4944	48997	3694.3	5.1504	1	1.3031e-07	2.6062e-07	1.7823e-05	TRUE
sgRNA_007487	CCDC7	39.518	140.19	39.518	140.19	1.801	5067.2	382.81	5.1453	1	1.3652e-07	2.7304e-07	1.8531e-05	TRUE
sgRNA_008742	CEP170B	77.109	245.33	77.109	245.33	1.657	14149	1069.4	5.144	1	1.3573e-07	2.7145e-07	1.8453e-05	TRUE
sgRNA_018414	GFRA2	124.98	369.59	124.98	369.59	1.5566	29916	2261.5	5.1436	1	1.3535e-07	2.7071e-07	1.8424e-05	TRUE
sgRNA_044564	SLC26A4	103.78	315.42	103.78	315.42	1.5946	22397	1694.1	5.1421	1	1.3663e-07	2.7326e-07	1.8531e-05	TRUE
sgRNA_016665	FCAMR	64.257	210.28	64.257	210.28	1.695	10662	807.14	5.1399	1	1.3911e-07	2.7822e-07	1.88e-05	TRUE
sgRNA_023127	ITGB6	56.225	187.98	56.225	187.98	1.7235	8679.6	657.17	5.1396	1	1.3965e-07	2.7929e-07	1.8828e-05	TRUE
sgRNA_012226	DDB2	381.05	965.39	381.05	965.39	1.3389	170730	12927	5.1394	1	1.3783e-07	2.7566e-07	1.8672e-05	TRUE
sgRNA_050941	TPSD1	153.25	439.68	153.25	439.68	1.5144	41020	3106.9	5.1387	1	1.3876e-07	2.7752e-07	1.8775e-05	TRUE
sgRNA_053150	UTP6	150.68	433.31	150.68	433.31	1.5177	39939	3026.1	5.1377	1	1.3946e-07	2.7891e-07	1.8825e-05	TRUE
sgRNA_044452	SLC25A23	146.83	423.75	146.83	423.75	1.5227	38343	2906.3	5.1368	1	1.4019e-07	2.8038e-07	1.8879e-05	TRUE
sgRNA_030408	NAGK	179.6	503.4	179.6	503.4	1.4818	52425	3979.4	5.133	1	1.4287e-07	2.8575e-07	1.9217e-05	TRUE
sgRNA_044467	SLC25A28	84.498	264.45	84.498	264.45	1.6345	16191	1232	5.1266	1	1.4868e-07	2.9735e-07	1.9974e-05	TRUE
sgRNA_041156	RNASEH1	102.81	312.24	102.81	312.24	1.5933	21930	1669.8	5.1251	1	1.4958e-07	2.9916e-07	2.0048e-05	TRUE
sgRNA_029057	MPP4	220.08	598.99	220.08	598.99	1.4404	71785	5467.5	5.1243	1	1.4952e-07	2.9904e-07	2.0048e-05	TRUE
sgRNA_001124	ADRA2C	112.77	337.73	112.77	337.73	1.574	25302	1927.6	5.1238	1	1.5049e-07	3.0099e-07	2.0123e-05	TRUE
sgRNA_018051	GAN	206.59	567.13	206.59	567.13	1.4525	64994	4952.4	5.1232	1	1.5042e-07	3.0083e-07	2.0123e-05	TRUE
sgRNA_005818	C20orf173	140.72	407.82	140.72	407.82	1.5284	35670	2720.2	5.1211	1	1.5238e-07	3.0475e-07	2.0351e-05	TRUE
sgRNA_037928	PPP2R5D	97.992	299.49	97.992	299.49	1.6019	20301	1549.9	5.1182	1	1.5519e-07	3.1038e-07	2.0703e-05	TRUE
sgRNA_042824	SCRT2	50.763	172.05	50.763	172.05	1.7412	7355.2	561.69	5.1176	1	1.5728e-07	3.1457e-07	2.0957e-05	TRUE
sgRNA_047794	SYT15	87.069	270.82	87.069	270.82	1.6259	16882	1290.5	5.1149	1	1.5814e-07	3.1627e-07	2.1046e-05	TRUE
sgRNA_033731	OR2T5	61.044	200.72	61.044	200.72	1.701	9755.2	745.82	5.1147	1	1.5917e-07	3.1835e-07	2.1134e-05	TRUE
sgRNA_052075	TUSC3	213.66	583.06	213.66	583.06	1.4441	68228	5219.9	5.1129	1	1.5887e-07	3.1774e-07	2.1119e-05	TRUE
sgRNA_025404	LCE2B	139.76	404.63	139.76	404.63	1.5269	35079	2691.3	5.1058	1	1.6529e-07	3.3058e-07	2.1875e-05	TRUE
sgRNA_009145	CHKB	139.76	404.63	139.76	404.63	1.5269	35079	2691.3	5.1058	1	1.6529e-07	3.3058e-07	2.1875e-05	TRUE
sgRNA_011666	CYHR1	137.19	398.26	137.19	398.26	1.5307	34080	2614.6	5.1058	1	1.6533e-07	3.3066e-07	2.1875e-05	TRUE
sgRNA_008829	CERS1	237.11	637.22	237.11	637.22	1.4224	80044	6143.8	5.1046	1	1.6594e-07	3.3189e-07	2.1931e-05	TRUE
sgRNA_051388	TRIQK	45.301	156.12	45.301	156.12	1.7627	6140.3	471.73	5.1022	1	1.7101e-07	3.4202e-07	2.2509e-05	TRUE
sgRNA_053548	VSIR	200.48	551.19	200.48	551.19	1.4545	61500	4725.5	5.1018	1	1.6849e-07	3.3699e-07	2.2242e-05	TRUE
sgRNA_037899	PPP2R2A	115.66	344.1	115.66	344.1	1.5647	26091	2004.9	5.1017	1	1.6911e-07	3.3822e-07	2.2297e-05	TRUE
sgRNA_055071	ZMYND11	158.07	449.24	158.07	449.24	1.501	42389	3260.6	5.0991	1	1.7111e-07	3.4222e-07	2.2509e-05	TRUE
sgRNA_024533	KLK6	179.28	500.22	179.28	500.22	1.4752	51501	3968.3	5.0947	1	1.75e-07	3.5001e-07	2.2994e-05	TRUE
sgRNA_025788	LIM2	123.37	363.22	123.37	363.22	1.5501	28762	2216.5	5.0944	1	1.7572e-07	3.5145e-07	2.3062e-05	TRUE
sgRNA_049997	TMEM237	176.71	493.85	176.71	493.85	1.4775	50288	3879.8	5.0915	1	1.7807e-07	3.5614e-07	2.3343e-05	TRUE
sgRNA_043299	SERPINA3	36.627	130.63	36.627	130.63	1.8067	4418.3	340.9	5.0913	1	1.8207e-07	3.6415e-07	2.3704e-05	TRUE
sgRNA_010990	CRYGS	142.65	411.01	142.65	411.01	1.5201	36007	2778.5	5.091	1	1.7866e-07	3.5733e-07	2.3394e-05	TRUE
sgRNA_032968	NVL	132.37	385.52	132.37	385.52	1.5351	32042	2473	5.0905	1	1.7924e-07	3.5847e-07	2.3442e-05	TRUE
sgRNA_002487	APLNR	134.94	391.89	134.94	391.89	1.5312	33012	2548.2	5.0902	1	1.7951e-07	3.5902e-07	2.3451e-05	TRUE
sgRNA_011761	CYP2J2	252.85	672.27	252.85	672.27	1.4072	87954	6794.3	5.0883	1	1.8086e-07	3.6172e-07	2.36e-05	TRUE
sgRNA_019613	GRASP	74.217	235.77	74.217	235.77	1.6544	13050	1008.1	5.0882	1	1.8253e-07	3.6505e-07	2.3735e-05	TRUE
sgRNA_049773	TMEM167B	191.49	528.89	191.49	528.89	1.4609	56921	4398.4	5.0875	1	1.8174e-07	3.6349e-07	2.3688e-05	TRUE
sgRNA_041817	RPS15A	262.81	694.57	262.81	694.57	1.3987	93207	7218.2	5.0819	1	1.8702e-07	3.7404e-07	2.4292e-05	TRUE
sgRNA_039981	RAPH1	75.502	238.96	75.502	238.96	1.6492	13359	1035.2	5.0802	1	1.9028e-07	3.8057e-07	2.466e-05	TRUE
sgRNA_013458	DPH6	253.17	672.27	253.17	672.27	1.4054	87820	6807.8	5.0793	1	1.8959e-07	3.7919e-07	2.4598e-05	TRUE
sgRNA_032955	NUTF2	107.31	321.8	107.31	321.8	1.5755	23002	1784.5	5.0774	1	1.9242e-07	3.8483e-07	2.4908e-05	TRUE
sgRNA_027106	MACF1	127.55	372.77	127.55	372.77	1.5398	30067	2334.3	5.0755	1	1.9401e-07	3.8803e-07	2.5086e-05	TRUE
sgRNA_055826	ZNF527	130.12	379.15	130.12	379.15	1.5357	31007	2407.9	5.0748	1	1.947e-07	3.8939e-07	2.5145e-05	TRUE
sgRNA_023781	KCTD14	182.49	506.59	182.49	506.59	1.468	52520	4079.9	5.074	1	1.9516e-07	3.9032e-07	2.5151e-05	TRUE
sgRNA_014794	ENTPD3	190.52	525.71	190.52	525.71	1.4595	56174	4363.8	5.074	1	1.9518e-07	3.9036e-07	2.5151e-05	TRUE
sgRNA_004765	BPIFC	76.787	242.14	76.787	242.14	1.6442	13671	1062.6	5.0727	1	1.979e-07	3.958e-07	2.5443e-05	TRUE
sgRNA_000936	ADGRA2	181.21	503.4	181.21	503.4	1.469	51906	4035.1	5.0722	1	1.9707e-07	3.9414e-07	2.5366e-05	TRUE
sgRNA_055730	ZNF480	157.43	446.05	157.43	446.05	1.4966	41652	3239.9	5.0706	1	1.988e-07	3.976e-07	2.553e-05	TRUE
sgRNA_025740	LIAS	154.86	439.68	154.86	439.68	1.4995	40562	3157.8	5.0685	1	2.0109e-07	4.0218e-07	2.5795e-05	TRUE
sgRNA_045127	SLC7A13	165.46	465.17	165.46	465.17	1.4857	44912	3501.4	5.0649	1	2.0478e-07	4.0957e-07	2.6239e-05	TRUE
sgRNA_055460	ZNF324B	52.37	175.24	52.37	175.24	1.7234	7548	589.21	5.0617	1	2.1103e-07	4.2206e-07	2.6918e-05	TRUE
sgRNA_052369	UBE2N	189.56	522.52	189.56	522.52	1.458	55432	4329.4	5.0603	1	2.0967e-07	4.1934e-07	2.6835e-05	TRUE
sgRNA_052988	USP19	106.35	318.61	106.35	318.61	1.574	22528	1759.7	5.0601	1	2.1073e-07	4.2145e-07	2.6917e-05	TRUE
sgRNA_002022	ANKRD1	84.177	261.26	84.177	261.26	1.6225	15679	1224.8	5.0599	1	2.1143e-07	4.2286e-07	2.6939e-05	TRUE
sgRNA_035447	PCK1	139.44	401.45	139.44	401.45	1.5189	34325	2681.6	5.0596	1	2.1079e-07	4.2157e-07	2.6917e-05	TRUE
sgRNA_043146	SEMA5A	265.38	697.76	265.38	697.76	1.3913	93473	7329.1	5.0505	1	2.2054e-07	4.4107e-07	2.8068e-05	TRUE
sgRNA_050807	TP53I13	183.13	506.59	183.13	506.59	1.4629	52312	4102.4	5.0501	1	2.2127e-07	4.4255e-07	2.813e-05	TRUE
sgRNA_029066	MPP7	40.161	140.19	40.161	140.19	1.7783	5002.8	392.36	5.0498	1	2.2589e-07	4.5178e-07	2.8589e-05	TRUE
sgRNA_004281	BCDIN3D	86.747	267.63	86.747	267.63	1.6142	16360	1283.2	5.0496	1	2.2306e-07	4.4613e-07	2.8326e-05	TRUE
sgRNA_009795	CLPTM1	116.63	344.1	116.63	344.1	1.5528	25872	2030.9	5.0475	1	2.2484e-07	4.4969e-07	2.852e-05	TRUE
sgRNA_027124	MAD2L2	144.9	414.19	144.9	414.19	1.5088	36259	2847	5.0469	1	2.2522e-07	4.5043e-07	2.8535e-05	TRUE
sgRNA_048606	TDRD15	119.2	350.47	119.2	350.47	1.548	26744	2100.9	5.0457	1	2.2699e-07	4.5398e-07	2.8664e-05	TRUE
sgRNA_023731	KCNQ4	142.33	407.82	142.33	407.82	1.5121	35243	2768.7	5.0455	1	2.269e-07	4.5379e-07	2.8664e-05	TRUE
sgRNA_031664	NO-TARGET	159.36	449.24	159.36	449.24	1.4894	42016	3302	5.0446	1	2.2781e-07	4.5562e-07	2.8735e-05	TRUE
sgRNA_017191	FMNL2	139.76	401.45	139.76	401.45	1.5156	34241	2691.3	5.0444	1	2.2831e-07	4.5662e-07	2.8767e-05	TRUE
sgRNA_051429	TRMT5	125.62	366.4	125.62	366.4	1.5368	28987	2279.7	5.0429	1	2.3022e-07	4.6043e-07	2.8975e-05	TRUE
sgRNA_006991	CASP8AP2	130.76	379.15	130.76	379.15	1.5286	30847	2426.4	5.0424	1	2.3081e-07	4.6162e-07	2.9017e-05	TRUE
sgRNA_012609	DERL2	204.98	557.57	204.98	557.57	1.4392	62159	4892.3	5.0409	1	2.3205e-07	4.6411e-07	2.9141e-05	TRUE
sgRNA_003109	ARMT1	106.67	318.61	106.67	318.61	1.5697	22460	1768	5.0406	1	2.3334e-07	4.6668e-07	2.927e-05	TRUE
sgRNA_015899	FAM189A2	89.318	274	89.318	274	1.6064	17055	1342.5	5.0405	1	2.3388e-07	4.6776e-07	2.9306e-05	TRUE
sgRNA_035766	PDRG1	70.04	223.03	70.04	223.03	1.657	11702	921.87	5.0387	1	2.3686e-07	4.7372e-07	2.9614e-05	TRUE
sgRNA_038939	PSMD9	164.82	461.98	164.82	461.98	1.4813	44153	3480.2	5.0372	1	2.3677e-07	4.7355e-07	2.9614e-05	TRUE
sgRNA_024031	KIAA1210	90.603	277.19	90.603	277.19	1.6026	17408	1372.6	5.0364	1	2.3897e-07	4.7794e-07	2.9812e-05	TRUE
sgRNA_007341	CCDC171	150.36	426.94	150.36	426.94	1.4994	38247	3016	5.0361	1	2.3827e-07	4.7654e-07	2.9757e-05	TRUE
sgRNA_030647	NCDN	172.85	481.1	172.85	481.1	1.4715	47509	3748.5	5.0347	1	2.3988e-07	4.7976e-07	2.9893e-05	TRUE
sgRNA_012926	DLG1	125.94	366.4	125.94	366.4	1.5332	28910	2288.7	5.0262	1	2.5121e-07	5.0243e-07	3.1255e-05	TRUE
sgRNA_003212	ART4	128.51	372.77	128.51	372.77	1.5291	29831	2361.8	5.0261	1	2.5136e-07	5.0272e-07	3.1255e-05	TRUE
sgRNA_021318	HOXD1	104.42	312.24	104.42	312.24	1.5711	21594	1710.4	5.025	1	2.5322e-07	5.0645e-07	3.1452e-05	TRUE
sgRNA_034052	OR56A4	17.349	70.094	17.349	70.094	1.954	1391	110.23	5.0237	1	2.666e-07	5.3321e-07	3.2898e-05	TRUE
sgRNA_011914	DAD1	95.743	289.93	95.743	289.93	1.5885	18855	1495.1	5.0222	1	2.5715e-07	5.1431e-07	3.1905e-05	TRUE
sgRNA_027971	MCUR1	77.43	242.14	77.43	242.14	1.6323	13565	1076.3	5.0206	1	2.5995e-07	5.1989e-07	3.2216e-05	TRUE
sgRNA_016882	FGF14	89.639	274	89.639	274	1.6013	16995	1350	5.0178	1	2.6332e-07	5.2663e-07	3.2576e-05	TRUE
sgRNA_035525	PCYOX1	65.542	210.28	65.542	210.28	1.6668	10475	832.16	5.0175	1	2.6483e-07	5.2965e-07	3.2714e-05	TRUE
sgRNA_016634	FBXO9	192.13	525.71	192.13	525.71	1.4474	55637	4421.5	5.0166	1	2.6342e-07	5.2684e-07	3.2576e-05	TRUE
sgRNA_040820	RGS8	126.27	366.4	126.27	366.4	1.5295	28833	2297.8	5.0095	1	2.7395e-07	5.479e-07	3.3731e-05	TRUE
sgRNA_038747	PRX	295.26	761.48	295.26	761.48	1.3638	108680	8663	5.009	1	2.7376e-07	5.4753e-07	3.3731e-05	TRUE
sgRNA_048077	TARS2	80	248.52	80	248.52	1.6231	14199	1132.1	5.0084	1	2.7679e-07	5.5358e-07	3.4007e-05	TRUE
sgRNA_004801	BRD3	180.24	497.03	180.24	497.03	1.4583	50178	4001.7	5.0078	1	2.7582e-07	5.5163e-07	3.3924e-05	TRUE
sgRNA_019953	GTF2H5	93.494	283.56	93.494	283.56	1.5904	18063	1441	5.0069	1	2.7843e-07	5.5686e-07	3.4171e-05	TRUE
sgRNA_054803	ZEB2	81.285	251.7	81.285	251.7	1.6187	14521	1160.3	5.0029	1	2.8481e-07	5.6962e-07	3.4879e-05	TRUE
sgRNA_009296	CHST10	168.35	468.36	168.35	468.36	1.4706	45001	3597.4	5.0019	1	2.8461e-07	5.6922e-07	3.4879e-05	TRUE
sgRNA_022984	ISCA1	222.65	595.8	222.65	595.8	1.416	69620	5567.7	5.0008	1	2.858e-07	5.716e-07	3.4962e-05	TRUE
sgRNA_001020	ADH1A	49.478	165.68	49.478	165.68	1.7233	6751.1	540.02	5.0003	1	2.9099e-07	5.8198e-07	3.5483e-05	TRUE
sgRNA_000601	ACTG2	142.01	404.63	142.01	404.63	1.5041	34486	2759	4.9999	1	2.8781e-07	5.7561e-07	3.5165e-05	TRUE
sgRNA_042765	SCN7A	274.38	713.69	274.38	713.69	1.3759	96496	7722.1	4.9992	1	2.8807e-07	5.7614e-07	3.5165e-05	TRUE
sgRNA_045731	SNRPA1	55.261	181.61	55.261	181.61	1.6985	7981.7	639.93	4.9946	1	2.9917e-07	5.9834e-07	3.6363e-05	TRUE
sgRNA_023234	IZUMO1R	129.16	372.77	129.16	372.77	1.5219	29674	2380.2	4.9934	1	2.978e-07	5.9561e-07	3.6274e-05	TRUE
sgRNA_051256	TRIM49	288.84	745.55	288.84	745.55	1.365	104290	8369.3	4.9923	1	2.9863e-07	5.9725e-07	3.6336e-05	TRUE
sgRNA_023723	KCNQ1	92.53	280.38	92.53	280.38	1.589	17643	1418.1	4.9883	1	3.0672e-07	6.1345e-07	3.7241e-05	TRUE
sgRNA_016097	FAM32A	144.9	411.01	144.9	411.01	1.4977	35406	2847	4.9872	1	3.0728e-07	6.1455e-07	3.7268e-05	TRUE
sgRNA_027430	MAP2K5	86.426	264.45	86.426	264.45	1.6023	15846	1275.8	4.9839	1	3.1394e-07	6.2789e-07	3.7996e-05	TRUE
sgRNA_009800	CLPX	249.64	656.34	249.64	656.34	1.391	82701	6659.6	4.9836	1	3.1234e-07	6.2469e-07	3.7843e-05	TRUE
sgRNA_015525	FABP3	219.12	586.24	219.12	586.24	1.4157	67390	5430.1	4.9821	1	3.1499e-07	6.2998e-07	3.8079e-05	TRUE
sgRNA_045131	SLC7A2	198.55	538.45	198.55	538.45	1.4347	57765	4654.7	4.982	1	3.153e-07	6.306e-07	3.8079e-05	TRUE
sgRNA_045670	SNAPC5	152.93	430.12	152.93	430.12	1.4858	38417	3096.8	4.9811	1	3.1708e-07	6.3416e-07	3.8253e-05	TRUE
sgRNA_030240	MYOM3	242.89	640.41	242.89	640.41	1.395	79008	6379.9	4.9767	1	3.2374e-07	6.4747e-07	3.9015e-05	TRUE
sgRNA_001217	AGAP4	158.39	442.87	158.39	442.87	1.4775	40463	3270.9	4.974	1	3.2884e-07	6.5768e-07	3.9546e-05	TRUE
sgRNA_054811	ZFAND1	194.7	528.89	194.7	528.89	1.4371	55842	4514.2	4.974	1	3.2856e-07	6.5712e-07	3.9546e-05	TRUE
sgRNA_013308	DNMT1	186.67	509.78	186.67	509.78	1.4445	52200	4226.7	4.9699	1	3.3561e-07	6.7121e-07	4.0317e-05	TRUE
sgRNA_056160	ZNF676	91.567	277.19	91.567	277.19	1.5875	17228	1395.3	4.9694	1	3.3815e-07	6.763e-07	4.058e-05	TRUE
sgRNA_032978	NXF1	104.1	309.05	104.1	309.05	1.5608	21003	1702.3	4.9676	1	3.4098e-07	6.8196e-07	4.0833e-05	TRUE
sgRNA_003819	ATP8B2	230.68	611.73	230.68	611.73	1.4031	72599	5885.2	4.9671	1	3.4033e-07	6.8066e-07	4.0798e-05	TRUE
sgRNA_052125	TXLNG	162.57	452.43	162.57	452.43	1.471	42008	3406.4	4.9663	1	3.4218e-07	6.8436e-07	4.0933e-05	TRUE
sgRNA_036122	PHACTR2	195.02	528.89	195.02	528.89	1.4347	55735	4525.9	4.9628	1	3.4805e-07	6.961e-07	4.1592e-05	TRUE
sgRNA_012823	DIAPH3	74.538	232.59	74.538	232.59	1.6287	12489	1014.9	4.9611	1	3.5382e-07	7.0764e-07	4.2204e-05	TRUE
sgRNA_014290	EHMT2	127.23	366.4	127.23	366.4	1.5186	28602	2325.2	4.96	1	3.5392e-07	7.0784e-07	4.2204e-05	TRUE
sgRNA_020703	HIGD2A	123.37	356.84	123.37	356.84	1.5246	27254	2216.5	4.959	1	3.5581e-07	7.1163e-07	4.2385e-05	TRUE
sgRNA_046529	SPRED2	173.49	477.91	173.49	477.91	1.4566	46336	3770.3	4.9578	1	3.5736e-07	7.1472e-07	4.2525e-05	TRUE
sgRNA_007197	CCDC107	141.69	401.45	141.69	401.45	1.4959	33738	2749.3	4.9541	1	3.6462e-07	7.2925e-07	4.3344e-05	TRUE
sgRNA_035159	PAXBP1	84.498	258.07	84.498	258.07	1.5994	15064	1232	4.9451	1	3.8361e-07	7.6722e-07	4.5506e-05	TRUE
sgRNA_002868	ARHGEF17	108.27	318.61	108.27	318.61	1.5484	22121	1809.5	4.9447	1	3.8343e-07	7.6687e-07	4.5506e-05	TRUE
sgRNA_053408	VNN3	109.56	321.8	109.56	321.8	1.5458	22522	1842.9	4.9439	1	3.85e-07	7.7e-07	4.5575e-05	TRUE
sgRNA_026841	LSS	127.55	366.4	127.55	366.4	1.515	28525	2334.3	4.9436	1	3.8498e-07	7.6997e-07	4.5575e-05	TRUE
sgRNA_016148	FAM49A	248.35	649.96	248.35	649.96	1.3844	80645	6606	4.9412	1	3.8859e-07	7.7719e-07	4.5953e-05	TRUE
sgRNA_027670	MARK3	255.42	665.89	255.42	665.89	1.3789	84244	6902.8	4.9405	1	3.9002e-07	7.8004e-07	4.6073e-05	TRUE
sgRNA_019866	GSTA5	183.45	500.22	183.45	500.22	1.4422	50169	4113.6	4.9388	1	3.9382e-07	7.8764e-07	4.6474e-05	TRUE
sgRNA_006860	CAPS	161.93	449.24	161.93	449.24	1.4665	41274	3385.5	4.9379	1	3.9587e-07	7.9174e-07	4.6668e-05	TRUE
sgRNA_018215	GCC2	89.639	270.82	89.639	270.82	1.5844	16413	1350	4.931	1	4.1197e-07	8.2395e-07	4.8365e-05	TRUE
sgRNA_026577	LRRC34	179.6	490.66	179.6	490.66	1.4449	48379	3979.4	4.931	1	4.0995e-07	8.199e-07	4.8277e-05	TRUE
sgRNA_037664	PPIA	147.47	414.19	147.47	414.19	1.4836	35570	2926.1	4.9308	1	4.1087e-07	8.2174e-07	4.8313e-05	TRUE
sgRNA_020546	HERC2	251.57	656.34	251.57	656.34	1.38	81919	6740.3	4.9302	1	4.1111e-07	8.2222e-07	4.8313e-05	TRUE
sgRNA_030864	NDUFB10	131.73	375.96	131.73	375.96	1.5059	29825	2454.3	4.9299	1	4.1304e-07	8.2607e-07	4.844e-05	TRUE
sgRNA_005393	C16orf70	111.16	324.98	111.16	324.98	1.5392	22859	1885.1	4.9247	1	4.2471e-07	8.4943e-07	4.9758e-05	TRUE
sgRNA_029221	MRPL15	297.51	758.29	297.51	758.29	1.3469	106160	8766.7	4.9212	1	4.3029e-07	8.6057e-07	5.0359e-05	TRUE
sgRNA_006362	C8orf89	192.13	519.33	192.13	519.33	1.4299	53531	4421.5	4.9208	1	4.3177e-07	8.6353e-07	5.048e-05	TRUE
sgRNA_022399	IL1RAPL1	96.065	286.75	96.065	286.75	1.5678	18180	1502.9	4.9187	1	4.3855e-07	8.771e-07	5.1115e-05	TRUE
sgRNA_002587	APOL6	96.065	286.75	96.065	286.75	1.5678	18180	1502.9	4.9187	1	4.3855e-07	8.771e-07	5.1115e-05	TRUE
sgRNA_047118	STAT5A	166.43	458.8	166.43	458.8	1.4575	42741	3533.3	4.9186	1	4.3687e-07	8.7373e-07	5.1023e-05	TRUE
sgRNA_002879	ARHGEF25	195.02	525.71	195.02	525.71	1.426	54676	4525.9	4.9155	1	4.4372e-07	8.8744e-07	5.1664e-05	TRUE
sgRNA_049313	TJP1	80	245.33	80	245.33	1.6046	13667	1132.1	4.9137	1	4.5071e-07	9.0143e-07	5.2425e-05	TRUE
sgRNA_052544	UCK2	69.077	216.65	69.077	216.65	1.635	10890	902.37	4.9128	1	4.5377e-07	9.0755e-07	5.2727e-05	TRUE
sgRNA_021316	HOXC9	41.125	140.19	41.125	140.19	1.7449	4906.8	406.84	4.9114	1	4.6177e-07	9.2354e-07	5.3492e-05	TRUE
sgRNA_040658	RFPL4AL1	103.78	305.87	103.78	305.87	1.5503	20420	1694.1	4.9099	1	4.5831e-07	9.1663e-07	5.32e-05	TRUE
sgRNA_041373	RNF219	81.285	248.52	81.285	248.52	1.6004	13983	1160.3	4.9094	1	4.608e-07	9.216e-07	5.3434e-05	TRUE
sgRNA_020464	HEATR5B	107.63	315.42	107.63	315.42	1.5424	21589	1792.8	4.9075	1	4.6375e-07	9.2749e-07	5.3666e-05	TRUE
sgRNA_019837	GSKIP	110.2	321.8	110.2	321.8	1.5375	22386	1859.7	4.9066	1	4.6589e-07	9.3178e-07	5.3804e-05	TRUE
sgRNA_012723	DHPS	140.08	395.08	140.08	395.08	1.4893	32511	2700.9	4.9066	1	4.6506e-07	9.3012e-07	5.3763e-05	TRUE
sgRNA_022474	IL31	91.245	274	91.245	274	1.5759	16700	1387.7	4.9061	1	4.6793e-07	9.3585e-07	5.3985e-05	TRUE
sgRNA_025487	LCT	76.466	235.77	76.466	235.77	1.6119	12689	1055.7	4.903	1	4.7643e-07	9.5287e-07	5.4744e-05	TRUE
sgRNA_040616	RFC3	217.51	576.68	217.51	576.68	1.4026	64503	5367.9	4.9023	1	4.7432e-07	9.4864e-07	5.4667e-05	TRUE
sgRNA_019632	GREB1L	148.11	414.19	148.11	414.19	1.4774	35399	2946	4.9022	1	4.7525e-07	9.505e-07	5.4718e-05	TRUE
sgRNA_039644	RAB3GAP2	177.67	484.29	177.67	484.29	1.4415	47007	3912.9	4.9017	1	4.762e-07	9.5241e-07	5.4744e-05	TRUE
sgRNA_001544	AKR7A3	154.86	430.12	154.86	430.12	1.4679	37885	3157.8	4.8984	1	4.8455e-07	9.6909e-07	5.562e-05	TRUE
sgRNA_049598	TMEM107	152.29	423.75	152.29	423.75	1.4704	36846	3076.5	4.8942	1	4.9511e-07	9.9021e-07	5.6774e-05	TRUE
sgRNA_038334	PRKRIP1	173.82	474.73	173.82	474.73	1.4443	45274	3781.2	4.8936	1	4.9624e-07	9.9248e-07	5.6847e-05	TRUE
sgRNA_030383	NACAD	87.711	264.45	87.711	264.45	1.5812	15618	1305.3	4.8917	1	5.0355e-07	1.0071e-06	5.751e-05	TRUE
sgRNA_032828	NUDT17	87.711	264.45	87.711	264.45	1.5812	15618	1305.3	4.8917	1	5.0355e-07	1.0071e-06	5.751e-05	TRUE
sgRNA_027273	MAGIX	140.4	395.08	140.4	395.08	1.486	32429	2710.6	4.8916	1	5.0173e-07	1.0035e-06	5.7418e-05	TRUE
sgRNA_025018	KRTAP3-2	102.81	302.68	102.81	302.68	1.5486	19974	1669.8	4.8912	1	5.0414e-07	1.0083e-06	5.752e-05	TRUE
sgRNA_009756	CLN3	56.225	181.61	56.225	181.61	1.674	7860.4	657.17	4.891	1	5.0878e-07	1.0176e-06	5.7874e-05	TRUE
sgRNA_049660	TMEM131	120.8	347.28	120.8	347.28	1.5157	25647	2145.1	4.89	1	5.0652e-07	1.013e-06	5.7734e-05	TRUE
sgRNA_002772	ARHGAP22	236.15	618.1	236.15	618.1	1.3844	72946	6104.7	4.8886	1	5.0847e-07	1.0169e-06	5.7874e-05	TRUE
sgRNA_055843	ZNF536	21.847	82.839	21.847	82.839	1.8756	1860	155.79	4.8865	1	5.3475e-07	1.0695e-06	6.0526e-05	TRUE
sgRNA_016139	FAM47B	163.21	449.24	163.21	449.24	1.4551	40906	3427.5	4.8856	1	5.169e-07	1.0338e-06	5.874e-05	TRUE
sgRNA_017133	FLNA	91.567	274	91.567	274	1.5709	16642	1395.3	4.8841	1	5.2314e-07	1.0463e-06	5.9389e-05	TRUE
sgRNA_051569	TSEN34	53.976	175.24	53.976	175.24	1.6806	7351.9	617.2	4.8809	1	5.3591e-07	1.0718e-06	6.0597e-05	TRUE
sgRNA_020091	GYPE	167.39	458.8	167.39	458.8	1.4492	42459	3565.3	4.8804	1	5.3074e-07	1.0615e-06	6.0192e-05	TRUE
sgRNA_042885	SDF2	94.137	280.38	94.137	280.38	1.5644	17343	1456.4	4.8801	1	5.3378e-07	1.0676e-06	6.0475e-05	TRUE
sgRNA_023924	KHDC3L	95.422	283.56	95.422	283.56	1.5613	17698	1487.4	4.8784	1	5.3839e-07	1.0768e-06	6.0817e-05	TRUE
sgRNA_047077	STARD10	76.787	235.77	76.787	235.77	1.6059	12638	1062.6	4.8773	1	5.4289e-07	1.0858e-06	6.1264e-05	TRUE
sgRNA_034684	P2RX2	148.76	414.19	148.76	414.19	1.4712	35228	2965.9	4.8739	1	5.4871e-07	1.0974e-06	6.1859e-05	TRUE
sgRNA_042107	RTCB	45.944	152.93	45.944	152.93	1.7133	5723.3	482.02	4.8731	1	5.595e-07	1.119e-06	6.2701e-05	TRUE
sgRNA_027503	MAP4K3	121.12	347.28	121.12	347.28	1.5119	25574	2154	4.873	1	5.5215e-07	1.1043e-06	6.2185e-05	TRUE
sgRNA_001678	ALG8	101.85	299.49	101.85	299.49	1.5468	19532	1645.5	4.8723	1	5.5493e-07	1.1099e-06	6.2436e-05	TRUE
sgRNA_038671	PRSS27	51.727	168.86	51.727	168.86	1.6878	6860.4	578.14	4.8716	1	5.6228e-07	1.1246e-06	6.2827e-05	TRUE
sgRNA_004845	BRIX1	103.13	302.68	103.13	302.68	1.5441	19909	1677.9	4.8715	1	5.5701e-07	1.114e-06	6.2608e-05	TRUE
sgRNA_001216	AGAP4	115.98	334.54	115.98	334.54	1.5202	23883	2013.6	4.8706	1	5.5909e-07	1.1182e-06	6.2701e-05	TRUE
sgRNA_029433	MRTO4	115.98	334.54	115.98	334.54	1.5202	23883	2013.6	4.8706	1	5.5909e-07	1.1182e-06	6.2701e-05	TRUE
sgRNA_049922	TMEM210	114.7	331.35	114.7	331.35	1.5223	23470	1979	4.8702	1	5.6022e-07	1.1204e-06	6.2721e-05	TRUE
sgRNA_034117	OR5D18	106.99	312.24	106.99	312.24	1.5364	21064	1776.2	4.87	1	5.6103e-07	1.1221e-06	6.2749e-05	TRUE
sgRNA_004118	BAG5	166.43	455.61	166.43	455.61	1.4474	41814	3533.3	4.865	1	5.7365e-07	1.1473e-06	6.4035e-05	TRUE
sgRNA_040135	RBAK-RBAKDN	91.888	274	91.888	274	1.5659	16583	1402.9	4.8623	1	5.8422e-07	1.1684e-06	6.515e-05	TRUE
sgRNA_016944	FGFR1	95.743	283.56	95.743	283.56	1.5565	17638	1495.1	4.8574	1	5.9873e-07	1.1975e-06	6.6703e-05	TRUE
sgRNA_006237	C6orf99	238.72	621.29	238.72	621.29	1.3763	73181	6209	4.8551	1	6.0222e-07	1.2044e-06	6.7025e-05	TRUE
sgRNA_048576	TCTN2	98.314	289.93	98.314	289.93	1.5506	18359	1557.8	4.855	1	6.0593e-07	1.2119e-06	6.7306e-05	TRUE
sgRNA_021948	IFI35	274.38	700.94	274.38	700.94	1.3499	90978	7722.1	4.8542	1	6.0494e-07	1.2099e-06	6.7262e-05	TRUE
sgRNA_020078	GYG1	115.02	331.35	115.02	331.35	1.5183	23400	1987.6	4.8524	1	6.1286e-07	1.2257e-06	6.801e-05	TRUE
sgRNA_056348	ZNF764	104.74	305.87	104.74	305.87	1.5371	20226	1718.6	4.8515	1	6.1608e-07	1.2322e-06	6.83e-05	TRUE
sgRNA_052961	USP17L19	192.77	516.15	192.77	516.15	1.4162	52286	4444.6	4.8506	1	6.1674e-07	1.2335e-06	6.8307e-05	TRUE
sgRNA_019186	GPATCH11	61.366	194.35	61.366	194.35	1.6473	8842.7	751.87	4.8499	1	6.2543e-07	1.2509e-06	6.9135e-05	TRUE
sgRNA_048204	TBC1D13	150.68	417.38	150.68	417.38	1.4637	35563	3026.1	4.8482	1	6.2501e-07	1.25e-06	6.9135e-05	TRUE
sgRNA_037447	POM121L12	231.97	605.36	231.97	605.36	1.38	69710	5936.6	4.8461	1	6.3029e-07	1.2606e-06	6.9604e-05	TRUE
sgRNA_029771	MTOR	72.289	223.03	72.289	223.03	1.612	11361	967.96	4.845	1	6.3958e-07	1.2792e-06	7.0493e-05	TRUE
sgRNA_027764	MBD1	267.63	685.01	267.63	685.01	1.3526	87103	7426.6	4.8432	1	6.3929e-07	1.2786e-06	7.0493e-05	TRUE
sgRNA_055340	ZNF260	121.77	347.28	121.77	347.28	1.5043	25429	2171.8	4.8392	1	6.5481e-07	1.3096e-06	7.2032e-05	TRUE
sgRNA_015606	FAM109A	145.54	404.63	145.54	404.63	1.4689	33564	2866.7	4.8391	1	6.5445e-07	1.3089e-06	7.2032e-05	TRUE
sgRNA_041456	RNMT	120.48	344.1	120.48	344.1	1.5063	25002	2136.2	4.8381	1	6.5832e-07	1.3166e-06	7.2348e-05	TRUE
sgRNA_054716	ZCCHC9	96.065	283.56	96.065	283.56	1.5517	17578	1502.9	4.8365	1	6.6514e-07	1.3303e-06	7.3027e-05	TRUE
sgRNA_007343	CCDC172	74.86	229.4	74.86	229.4	1.6027	11941	1021.6	4.835	1	6.7234e-07	1.3447e-06	7.3603e-05	TRUE
sgRNA_023052	ITGA10	186.35	500.22	186.35	500.22	1.4197	49258	4215.3	4.8343	1	6.6935e-07	1.3387e-06	7.3417e-05	TRUE
sgRNA_014442	EIF4G2	132.37	372.77	132.37	372.77	1.4867	28897	2473	4.8342	1	6.7086e-07	1.3417e-06	7.3512e-05	TRUE
sgRNA_021785	HYI	83.534	251.7	83.534	251.7	1.5798	14140	1210.4	4.8337	1	6.755e-07	1.351e-06	7.3831e-05	TRUE
sgRNA_028704	MLIP	101.21	296.31	101.21	296.31	1.5405	19032	1629.5	4.8333	1	6.7572e-07	1.3514e-06	7.3831e-05	TRUE
sgRNA_047341	STT3A	201.77	535.26	201.77	535.26	1.4031	55610	4773	4.8272	1	6.9346e-07	1.3869e-06	7.5696e-05	TRUE
sgRNA_054780	ZDHHC24	88.675	264.45	88.675	264.45	1.5656	15448	1327.6	4.8241	1	7.0857e-07	1.4171e-06	7.7272e-05	TRUE
sgRNA_032902	NUP205	189.56	506.59	189.56	506.59	1.4134	50254	4329.4	4.8182	1	7.2563e-07	1.4513e-06	7.9056e-05	TRUE
sgRNA_013068	DNAAF3	251.57	646.78	251.57	646.78	1.3588	78096	6740.3	4.8138	1	7.4121e-07	1.4824e-06	8.0676e-05	TRUE
sgRNA_010388	COPB2	160.96	439.68	160.96	439.68	1.4441	38842	3354.1	4.8126	1	7.4706e-07	1.4941e-06	8.1167e-05	TRUE
sgRNA_008718	CEP126	227.47	592.61	227.47	592.61	1.3775	66665	5757.4	4.8123	1	7.4715e-07	1.4943e-06	8.1167e-05	TRUE
sgRNA_042465	SAMD9L	83.856	251.7	83.856	251.7	1.5744	14086	1217.6	4.8102	1	7.6011e-07	1.5202e-06	8.2496e-05	TRUE
sgRNA_041362	RNF215	163.86	446.05	163.86	446.05	1.4392	39818	3448.5	4.8055	1	7.7399e-07	1.548e-06	8.3922e-05	TRUE
sgRNA_054088	WRB	118.55	337.73	118.55	337.73	1.5025	24018	2083.3	4.8018	1	7.8992e-07	1.5798e-06	8.5568e-05	TRUE
sgRNA_025553	LEFTY1	147.79	407.82	147.79	407.82	1.4582	33808	2936.1	4.7989	1	8.0035e-07	1.6007e-06	8.6532e-05	TRUE
sgRNA_009486	CLCA2	147.79	407.82	147.79	407.82	1.4582	33808	2936.1	4.7989	1	8.0035e-07	1.6007e-06	8.6532e-05	TRUE
sgRNA_024659	KRBA1	211.08	554.38	211.08	554.38	1.3888	58926	5122	4.7968	1	8.0752e-07	1.615e-06	8.7225e-05	TRUE
sgRNA_019233	GPD1	36.305	124.26	36.305	124.26	1.7474	3867.8	336.35	4.7957	1	8.3028e-07	1.6606e-06	8.9258e-05	TRUE
sgRNA_055503	ZNF345	232.29	602.17	232.29	602.17	1.3704	68407	5949.4	4.7954	1	8.1276e-07	1.6255e-06	8.7707e-05	TRUE
sgRNA_020357	HCLS1	96.707	283.56	96.707	283.56	1.5422	17457	1518.5	4.7951	1	8.1843e-07	1.6369e-06	8.8152e-05	TRUE
sgRNA_052311	UBE2C	263.78	672.27	263.78	672.27	1.3464	83432	7259.7	4.7943	1	8.1709e-07	1.6342e-06	8.809e-05	TRUE
sgRNA_010030	CNOT7	201.45	532.08	201.45	532.08	1.3968	54659	4761.1	4.7917	1	8.2823e-07	1.6565e-06	8.9123e-05	TRUE
sgRNA_037558	POU3F2	57.189	181.61	57.189	181.61	1.6499	7740	674.57	4.7904	1	8.4394e-07	1.6879e-06	9.0556e-05	TRUE
sgRNA_015303	EVPL	183.45	490.66	183.45	490.66	1.4144	47187	4113.6	4.7898	1	8.3655e-07	1.6731e-06	8.9848e-05	TRUE
sgRNA_002144	ANKRD46	287.23	723.24	287.23	723.24	1.3293	95054	8296.4	4.7869	1	8.4753e-07	1.6951e-06	9.0854e-05	TRUE
sgRNA_038041	PRAMEF12	186.35	497.03	186.35	497.03	1.4105	48263	4215.3	4.7853	1	8.556e-07	1.7112e-06	9.1633e-05	TRUE
sgRNA_007577	CCDC97	85.462	254.89	85.462	254.89	1.5654	14353	1253.9	4.7847	1	8.631e-07	1.7262e-06	9.2285e-05	TRUE
sgRNA_038145	PRDM6	68.113	210.28	68.113	210.28	1.6122	10106	883.02	4.7843	1	8.6721e-07	1.7344e-06	9.244e-05	TRUE
sgRNA_044149	SLC12A7	130.76	366.4	130.76	366.4	1.4794	27763	2426.4	4.7837	1	8.6413e-07	1.7283e-06	9.2285e-05	TRUE
sgRNA_030153	MYO16	160.32	436.5	160.32	436.5	1.4393	38136	3333.2	4.7835	1	8.6352e-07	1.727e-06	9.2285e-05	TRUE
sgRNA_013212	DNAJC24	165.78	449.24	165.78	449.24	1.4327	40174	3512	4.7831	1	8.6548e-07	1.731e-06	9.2342e-05	TRUE
sgRNA_049019	THAP1	63.293	197.54	63.293	197.54	1.6267	9010.8	788.56	4.7806	1	8.8472e-07	1.7694e-06	9.413e-05	TRUE
sgRNA_001435	AK6	63.293	197.54	63.293	197.54	1.6267	9010.8	788.56	4.7806	1	8.8472e-07	1.7694e-06	9.413e-05	TRUE
sgRNA_028270	METTL18	112.45	321.8	112.45	321.8	1.5086	21913	1919	4.7788	1	8.8608e-07	1.7722e-06	9.4187e-05	TRUE
sgRNA_026673	LRRC7	178.31	477.91	178.31	477.91	1.4173	44880	3935	4.776	1	8.9587e-07	1.7917e-06	9.5049e-05	TRUE
sgRNA_030677	NCKAP5L	178.31	477.91	178.31	477.91	1.4173	44880	3935	4.776	1	8.9587e-07	1.7917e-06	9.5049e-05	TRUE
sgRNA_030358	NAALADL1	302.33	755.11	302.33	755.11	1.3177	102500	8990.4	4.7752	1	8.9825e-07	1.7965e-06	9.5213e-05	TRUE
sgRNA_052170	TXNL4B	102.17	296.31	102.17	296.31	1.5269	18845	1653.6	4.7741	1	9.0784e-07	1.8157e-06	9.6139e-05	TRUE
sgRNA_006347	C8orf76	64.579	200.72	64.579	200.72	1.6211	9267.8	813.37	4.7737	1	9.1492e-07	1.8298e-06	9.6634e-05	TRUE
sgRNA_051562	TSEN15	79.358	238.96	79.358	238.96	1.5783	12736	1118	4.7731	1	9.1506e-07	1.8301e-06	9.6634e-05	TRUE
sgRNA_015071	ERI2	123.05	347.28	123.05	347.28	1.4893	25140	2207.5	4.7725	1	9.1386e-07	1.8277e-06	9.6634e-05	TRUE
sgRNA_019951	GTF2H5	179.92	481.1	179.92	481.1	1.414	45355	3990.5	4.7677	1	9.3361e-07	1.8672e-06	9.8502e-05	TRUE
sgRNA_041275	RNF150	119.2	337.73	119.2	337.73	1.4947	23878	2100.9	4.7677	1	9.3628e-07	1.8726e-06	9.86e-05	TRUE
sgRNA_043767	SHANK3	159.36	433.31	159.36	433.31	1.4374	37525	3302	4.7674	1	9.356e-07	1.8712e-06	9.86e-05	TRUE
sgRNA_023937	KHNYN	117.91	334.54	117.91	334.54	1.4966	23464	2065.8	4.7662	1	9.4328e-07	1.8866e-06	9.9245e-05	TRUE
sgRNA_051049	TRAPPC13	73.253	223.03	73.253	223.03	1.5931	11216	987.97	4.765	1	9.5363e-07	1.9073e-06	9.9963e-05	TRUE
sgRNA_020375	HCRTR1	116.63	331.35	116.63	331.35	1.4985	23054	2030.9	4.7648	1	9.5001e-07	1.9e-06	9.9768e-05	TRUE
sgRNA_030166	MYO1A	116.63	331.35	116.63	331.35	1.4985	23054	2030.9	4.7648	1	9.5001e-07	1.9e-06	9.9768e-05	TRUE
sgRNA_054122	WWC1	137.83	382.33	137.83	382.33	1.4653	29890	2633.7	4.7643	1	9.5107e-07	1.9021e-06	9.9787e-05	TRUE
sgRNA_002839	ARHGAP9	151.33	414.19	151.33	414.19	1.4466	34550	3046.2	4.7627	1	9.5788e-07	1.9158e-06	0.00010032	TRUE
sgRNA_024044	KIAA1257	114.06	324.98	114.06	324.98	1.5024	22245	1961.8	4.7621	1	9.6259e-07	1.9252e-06	0.00010063	TRUE
sgRNA_012750	DHRS7	136.55	379.15	136.55	379.15	1.4666	29427	2595.5	4.7618	1	9.6269e-07	1.9254e-06	0.00010063	TRUE
sgRNA_005371	C16orf45	150.04	411.01	150.04	411.01	1.4477	34052	3006	4.7598	1	9.7184e-07	1.9437e-06	0.0001015	TRUE
sgRNA_055650	ZNF436	185.7	493.85	185.7	493.85	1.4062	47476	4192.6	4.7589	1	9.7526e-07	1.9505e-06	0.00010176	TRUE
sgRNA_004946	BTBD8	142.01	391.89	142.01	391.89	1.458	31220	2759	4.7573	1	9.8457e-07	1.9691e-06	0.00010254	TRUE
sgRNA_023529	KCND2	176.06	471.54	176.06	471.54	1.4162	43654	3857.8	4.7572	1	9.8363e-07	1.9673e-06	0.00010254	TRUE
sgRNA_055241	ZNF211	201.13	528.89	201.13	528.89	1.3905	53716	4749.2	4.7561	1	9.8842e-07	1.9768e-06	0.00010285	TRUE
sgRNA_049331	TKT	170.6	458.8	170.6	458.8	1.4219	41528	3672.7	4.7555	1	9.9217e-07	1.9843e-06	0.00010315	TRUE
sgRNA_049258	TIMM44	140.72	388.7	140.72	388.7	1.4593	30747	2720.2	4.7546	1	9.9761e-07	1.9952e-06	0.00010352	TRUE
sgRNA_031870	NO-TARGET	165.14	446.05	165.14	446.05	1.428	39456	3490.8	4.7545	1	9.9718e-07	1.9944e-06	0.00010352	TRUE
sgRNA_004906	BST2	41.125	137	41.125	137	1.712	4596.3	406.84	4.7534	1	1.0212e-06	2.0424e-06	0.00010549	TRUE
sgRNA_012645	DGAT2	23.454	86.025	23.454	86.025	1.8314	1957.5	173.37	4.752	1	1.046e-06	2.092e-06	0.00010756	TRUE
sgRNA_009358	CIAPIN1	228.11	589.43	228.11	589.43	1.3657	65274	5782.9	4.7513	1	1.0119e-06	2.0238e-06	0.00010491	TRUE
sgRNA_007313	CCDC158	130.12	363.22	130.12	363.22	1.4739	27166	2407.9	4.7502	1	1.0202e-06	2.0404e-06	0.00010548	TRUE
sgRNA_016326	FANCA	130.12	363.22	130.12	363.22	1.4739	27166	2407.9	4.7502	1	1.0202e-06	2.0404e-06	0.00010548	TRUE
sgRNA_027963	MCU	2579.3	162.49	2579.3	162.49	-3.9802	2920400	264010	4.7495	1.0194e-06	1	2.0388e-06	0.00010548	FALSE
sgRNA_027355	MAN2B1	138.15	382.33	138.15	382.33	1.4619	29812	2643.2	4.7494	1	1.0238e-06	2.0475e-06	0.00010566	TRUE
sgRNA_033164	OGFOD3	118.23	334.54	118.23	334.54	1.4927	23394	2074.6	4.749	1	1.0267e-06	2.0535e-06	0.00010587	TRUE
sgRNA_004411	BEND2	194.38	512.96	194.38	512.96	1.3954	50748	4502.6	4.7478	1	1.0302e-06	2.0604e-06	0.00010613	TRUE
sgRNA_052049	TUBGCP5	166.75	449.24	166.75	449.24	1.4244	39901	3544	4.7453	1	1.0437e-06	2.0875e-06	0.00010742	TRUE
sgRNA_003087	ARMCX2	114.38	324.98	114.38	324.98	1.4984	22177	1970.4	4.7445	1	1.0503e-06	2.1006e-06	0.00010791	TRUE
sgRNA_029269	MRPL34	83.534	248.52	83.534	248.52	1.5615	13609	1210.4	4.7422	1	1.066e-06	2.132e-06	0.00010932	TRUE
sgRNA_030902	NDUFS2	83.534	248.52	83.534	248.52	1.5615	13609	1210.4	4.7422	1	1.066e-06	2.132e-06	0.00010932	TRUE
sgRNA_016890	FGF17	147.79	404.63	147.79	404.63	1.4469	32984	2936.1	4.7401	1	1.0716e-06	2.1432e-06	0.0001098	TRUE
sgRNA_054243	XPOT	122.41	344.1	122.41	344.1	1.4835	24573	2189.6	4.7376	1	1.0862e-06	2.1723e-06	0.00011119	TRUE
sgRNA_022921	IRF2BP2	88.675	261.26	88.675	261.26	1.5482	14893	1327.6	4.7366	1	1.0947e-06	2.1894e-06	0.00011196	TRUE
sgRNA_031414	NKX2-5	104.1	299.49	104.1	299.49	1.5156	19090	1702.3	4.7359	1	1.0968e-06	2.1937e-06	0.00011198	TRUE
sgRNA_048481	TCF23	151.97	414.19	151.97	414.19	1.4405	34381	3066.4	4.7354	1	1.0963e-06	2.1926e-06	0.00011198	TRUE
sgRNA_019974	GTF3C4	42.41	140.19	42.41	140.19	1.7015	4780.3	426.44	4.735	1	1.1179e-06	2.2358e-06	0.00011372	TRUE
sgRNA_026426	LRFN5	100.24	289.93	100.24	289.93	1.5229	17992	1605.5	4.7343	1	1.106e-06	2.212e-06	0.00011281	TRUE
sgRNA_030783	NDST2	95.101	277.19	95.101	277.19	1.5335	16578	1479.6	4.7338	1	1.109e-06	2.218e-06	0.00011291	TRUE
sgRNA_056405	ZNF784	95.101	277.19	95.101	277.19	1.5335	16578	1479.6	4.7338	1	1.109e-06	2.218e-06	0.00011291	TRUE
sgRNA_035935	PEX3	56.546	178.42	56.546	178.42	1.6406	7426.8	662.95	4.7334	1	1.1196e-06	2.2392e-06	0.00011379	TRUE
sgRNA_016003	FAM214A	127.87	356.84	127.87	356.84	1.4734	26214	2343.5	4.7299	1	1.1279e-06	2.2557e-06	0.00011453	TRUE
sgRNA_026394	LRAT	183.78	487.47	183.78	487.47	1.4025	46116	4124.9	4.7286	1	1.1325e-06	2.2651e-06	0.0001149	TRUE
sgRNA_049638	TMEM125	49.478	159.3	49.478	159.3	1.6671	6031	540.02	4.7261	1	1.1636e-06	2.3271e-06	0.00011784	TRUE
sgRNA_026466	LRP10	113.41	321.8	113.41	321.8	1.4964	21711	1944.6	4.7254	1	1.1541e-06	2.3082e-06	0.00011698	TRUE
sgRNA_050022	TMEM245	1865.4	50.978	1865.4	50.978	-5.1662	1646000	158140	4.7225	1.165e-06	1	2.33e-06	0.00011787	FALSE
sgRNA_019083	GOLGA8M	63.936	197.54	63.936	197.54	1.6123	8924.8	800.93	4.7208	1	1.1888e-06	2.3776e-06	0.00012007	TRUE
sgRNA_048905	TFF2	269.56	678.64	269.56	678.64	1.3288	83673	7510.6	4.7203	1	1.1785e-06	2.357e-06	0.00011913	TRUE
sgRNA_054675	ZCCHC10	144.26	395.08	144.26	395.08	1.4472	31455	2827.4	4.717	1	1.2007e-06	2.4013e-06	0.00012116	TRUE
sgRNA_035317	PCDHB13	206.59	538.45	206.59	538.45	1.3778	55067	4952.4	4.7158	1	1.206e-06	2.412e-06	0.00012159	TRUE
sgRNA_016249	FAM83D	88.996	261.26	88.996	261.26	1.5431	14837	1335.1	4.7146	1	1.2201e-06	2.4401e-06	0.0001229	TRUE
sgRNA_021821	IBTK	92.852	270.82	92.852	270.82	1.5342	15836	1425.7	4.7133	1	1.2275e-06	2.4549e-06	0.00012353	TRUE
sgRNA_025276	LAMTOR4	222.33	573.5	222.33	573.5	1.3631	61659	5555.2	4.7116	1	1.2308e-06	2.4616e-06	0.00012376	TRUE
sgRNA_000703	ACYP2	115.02	324.98	115.02	324.98	1.4904	22042	1987.6	4.7095	1	1.2479e-06	2.4958e-06	0.00012537	TRUE
sgRNA_042012	RRP8	41.446	137	41.446	137	1.701	4565.5	411.71	4.7094	1	1.2683e-06	2.5367e-06	0.00012708	TRUE
sgRNA_022154	IGFBP1	132.37	366.4	132.37	366.4	1.4619	27385	2473	4.7061	1	1.2674e-06	2.5347e-06	0.00012708	TRUE
sgRNA_017975	GALNS	184.42	487.47	184.42	487.47	1.3975	45921	4147.4	4.7058	1	1.2671e-06	2.5342e-06	0.00012708	TRUE
sgRNA_026600	LRRC3C	151.33	411.01	151.33	411.01	1.4355	33717	3046.2	4.705	1	1.2732e-06	2.5464e-06	0.00012746	TRUE
sgRNA_029811	MTRNR2L8	52.048	165.68	52.048	165.68	1.6517	6455.7	583.67	4.7033	1	1.3e-06	2.6e-06	0.00013003	TRUE
sgRNA_004636	BMP5	30.201	105.14	30.201	105.14	1.7663	2808	254.19	4.7004	1	1.337e-06	2.6739e-06	0.00013325	TRUE
sgRNA_038372	PRMT5	194.38	509.78	194.38	509.78	1.3864	49738	4502.6	4.7003	1	1.3013e-06	2.6026e-06	0.00013004	TRUE
sgRNA_019949	GTF2H4	142.01	388.7	142.01	388.7	1.4463	30429	2759	4.6966	1	1.3272e-06	2.6544e-06	0.00013251	TRUE
sgRNA_018371	GEMIN7	147.47	401.45	147.47	401.45	1.4386	32252	2926.1	4.6952	1	1.3363e-06	2.6725e-06	0.00013325	TRUE
sgRNA_037475	PON2	116.63	328.17	116.63	328.17	1.4846	22375	2030.9	4.6941	1	1.3457e-06	2.6914e-06	0.00013396	TRUE
sgRNA_026938	LY6G6C	253.17	640.41	253.17	640.41	1.3354	74974	6807.8	4.6932	1	1.3464e-06	2.6929e-06	0.00013396	TRUE
sgRNA_015547	FADS2	225.86	579.87	225.86	579.87	1.3564	62660	5693.9	4.6914	1	1.3585e-06	2.7169e-06	0.00013504	TRUE
sgRNA_007599	CCKBR	218.8	563.94	218.8	563.94	1.3619	59562	5417.6	4.6892	1	1.3737e-06	2.7474e-06	0.00013644	TRUE
sgRNA_034182	OR5P2	49.799	159.3	49.799	159.3	1.6579	5995.7	545.41	4.689	1	1.396e-06	2.792e-06	0.00013829	TRUE
sgRNA_013585	DRD5	131.41	363.22	131.41	363.22	1.4598	26868	2445	4.688	1	1.3848e-06	2.7697e-06	0.00013742	TRUE
sgRNA_011863	CYTH2	138.15	379.15	138.15	379.15	1.4499	29039	2643.2	4.6874	1	1.3883e-06	2.7765e-06	0.00013764	TRUE
sgRNA_001489	AKAP8	110.2	312.24	110.2	312.24	1.4941	20409	1859.7	4.6849	1	1.4078e-06	2.8156e-06	0.00013933	TRUE
sgRNA_001260	AGL	172.53	458.8	172.53	458.8	1.4058	40975	3737.6	4.6825	1	1.4207e-06	2.8413e-06	0.00014049	TRUE
sgRNA_014777	ENPP6	176.71	468.36	176.71	468.36	1.4012	42530	3879.8	4.6822	1	1.422e-06	2.844e-06	0.00014049	TRUE
sgRNA_049525	TMCO3	119.52	334.54	119.52	334.54	1.4772	23117	2109.7	4.6813	1	1.4318e-06	2.8635e-06	0.00014134	TRUE
sgRNA_049384	TLR1	60.723	187.98	60.723	187.98	1.6143	8097.1	739.78	4.6787	1	1.462e-06	2.9239e-06	0.00014388	TRUE
sgRNA_008805	CEP89	134.3	369.59	134.3	369.59	1.4537	27681	2529.3	4.6785	1	1.4506e-06	2.9012e-06	0.00014295	TRUE
sgRNA_055074	ZMYND12	175.42	465.17	175.42	465.17	1.4018	41977	3835.9	4.6783	1	1.4496e-06	2.8992e-06	0.00014295	TRUE
sgRNA_036755	PLAC8L1	79.358	235.77	79.358	235.77	1.559	12233	1118	4.6778	1	1.4625e-06	2.9251e-06	0.00014388	TRUE
sgRNA_030151	MYO15B	245.14	621.29	245.14	621.29	1.3381	70744	6472.7	4.6754	1	1.4688e-06	2.9376e-06	0.00014437	TRUE
sgRNA_027104	MACF1	124.98	347.28	124.98	347.28	1.4671	24710	2261.5	4.6746	1	1.4789e-06	2.9579e-06	0.00014524	TRUE
sgRNA_046676	SRD5A2	69.398	210.28	69.398	210.28	1.5856	9924.2	908.85	4.6732	1	1.4985e-06	2.997e-06	0.00014678	TRUE
sgRNA_024475	KLHL40	226.51	579.87	226.51	579.87	1.3523	62433	5719.3	4.6725	1	1.4898e-06	2.9795e-06	0.00014617	TRUE
sgRNA_040377	RCBTB1	203.7	528.89	203.7	528.89	1.3722	52876	4844.4	4.6722	1	1.4923e-06	2.9845e-06	0.00014629	TRUE
sgRNA_038696	PRSS42	96.065	277.19	96.065	277.19	1.5191	16403	1502.9	4.6721	1	1.5004e-06	3.0009e-06	0.00014684	TRUE
sgRNA_017434	FOXO4	87.069	254.89	87.069	254.89	1.5388	14082	1290.5	4.6715	1	1.5067e-06	3.0134e-06	0.0001472	TRUE
sgRNA_010052	CNPY3	89.639	261.26	89.639	261.26	1.5328	14727	1350	4.6709	1	1.5105e-06	3.0209e-06	0.00014744	TRUE
sgRNA_036516	PIP	168.68	449.24	168.68	449.24	1.4079	39358	3608.1	4.6708	1	1.5037e-06	3.0074e-06	0.00014703	TRUE
sgRNA_010706	CPT1B	130.44	360.03	130.44	360.03	1.4577	26355	2417.2	4.6697	1	1.5139e-06	3.0278e-06	0.00014765	TRUE
sgRNA_050974	TRABD2A	31.486	108.33	31.486	108.33	1.7508	2952.3	270.8	4.6695	1	1.5527e-06	3.1055e-06	0.00015066	TRUE
sgRNA_040890	RHOBTB2	122.41	340.91	122.41	340.91	1.4702	23872	2189.6	4.6695	1	1.5163e-06	3.0327e-06	0.00014776	TRUE
sgRNA_051700	TSPY1	52.37	165.68	52.37	165.68	1.643	6419.3	589.21	4.6679	1	1.5452e-06	3.0903e-06	0.00015005	TRUE
sgRNA_013414	DOT1L	212.37	548.01	212.37	548.01	1.3635	56327	5170.9	4.6676	1	1.5263e-06	3.0526e-06	0.00014861	TRUE
sgRNA_049784	TMEM170A	167.39	446.05	167.39	446.05	1.4086	38827	3565.3	4.6669	1	1.5324e-06	3.0649e-06	0.00014907	TRUE
sgRNA_030357	NAALADL1	135.9	372.77	135.9	372.77	1.449	28054	2576.5	4.6665	1	1.5377e-06	3.0753e-06	0.00014945	TRUE
sgRNA_003904	AURKA	118.55	331.35	118.55	331.35	1.4751	22642	2083.3	4.6622	1	1.5716e-06	3.1433e-06	0.00015236	TRUE
sgRNA_014782	ENSA	64.579	197.54	64.579	197.54	1.5981	8839.1	813.37	4.662	1	1.5842e-06	3.1683e-06	0.00015332	TRUE
sgRNA_034513	OSGIN1	196.95	512.96	196.95	512.96	1.3765	49932	4596	4.6614	1	1.5732e-06	3.1465e-06	0.00015239	TRUE
sgRNA_035137	PAX2	104.1	296.31	104.1	296.31	1.5002	18472	1702.3	4.6587	1	1.6006e-06	3.2012e-06	0.00015477	TRUE
sgRNA_035850	PEG10	227.15	579.87	227.15	579.87	1.3482	62206	5744.7	4.6537	1	1.6325e-06	3.265e-06	0.00015773	TRUE
sgRNA_016243	FAM83B	148.43	401.45	148.43	401.45	1.4293	32008	2956	4.6537	1	1.6357e-06	3.2713e-06	0.0001579	TRUE
sgRNA_024096	KIAA1755	158.07	423.75	158.07	423.75	1.4169	35292	3260.6	4.6527	1	1.6425e-06	3.2849e-06	0.00015842	TRUE
sgRNA_035611	PDE3B	97.671	280.38	97.671	280.38	1.5118	16691	1542.1	4.6527	1	1.649e-06	3.298e-06	0.00015891	TRUE
sgRNA_039072	PTGES	170.6	452.43	170.6	452.43	1.4018	39712	3672.7	4.6504	1	1.6608e-06	3.3217e-06	0.00015984	TRUE
sgRNA_023548	KCNE5	141.69	385.52	141.69	385.52	1.4377	29727	2749.3	4.6503	1	1.6633e-06	3.3267e-06	0.00015984	TRUE
sgRNA_056342	ZNF761	141.69	385.52	141.69	385.52	1.4377	29727	2749.3	4.6503	1	1.6633e-06	3.3267e-06	0.00015984	TRUE
sgRNA_004610	BMI1	147.15	398.26	147.15	398.26	1.4303	31529	2916.2	4.6501	1	1.6643e-06	3.3285e-06	0.00015984	TRUE
sgRNA_008181	CDC42BPB	88.675	258.07	88.675	258.07	1.5306	14348	1327.6	4.6492	1	1.6788e-06	3.3575e-06	0.00016096	TRUE
sgRNA_049535	TMCO6	110.84	312.24	110.84	312.24	1.4858	20280	1876.6	4.649	1	1.6767e-06	3.3533e-06	0.0001609	TRUE
sgRNA_052545	UCKL1	61.044	187.98	61.044	187.98	1.6069	8056.3	745.82	4.648	1	1.6974e-06	3.3948e-06	0.00016234	TRUE
sgRNA_004591	BLOC1S4	145.86	395.08	145.86	395.08	1.4313	31053	2876.6	4.6465	1	1.6933e-06	3.3865e-06	0.00016212	TRUE
sgRNA_054523	ZBTB3	169.32	449.24	169.32	449.24	1.4025	39178	3629.6	4.6463	1	1.6937e-06	3.3874e-06	0.00016212	TRUE
sgRNA_026530	LRRC18	108.27	305.87	108.27	305.87	1.4897	19521	1809.5	4.6451	1	1.709e-06	3.4181e-06	0.00016323	TRUE
sgRNA_049879	TMEM198	335.1	812.45	335.1	812.45	1.2752	113930	10566	4.644	1	1.7096e-06	3.4192e-06	0.00016323	TRUE
sgRNA_045868	SNX7	106.99	302.68	106.99	302.68	1.4917	19147	1776.2	4.6432	1	1.7246e-06	3.4491e-06	0.00016452	TRUE
sgRNA_050892	TPMT	103.13	293.12	103.13	293.12	1.498	18048	1677.9	4.6382	1	1.768e-06	3.5359e-06	0.00016852	TRUE
sgRNA_024937	KRTAP19-1	242.25	611.73	242.25	611.73	1.3328	68258	6353.5	4.6354	1	1.7836e-06	3.5673e-06	0.00016987	TRUE
sgRNA_054838	ZFHX2	224.9	573.5	224.9	573.5	1.3466	60760	5656	4.6352	1	1.7852e-06	3.5704e-06	0.00016988	TRUE
sgRNA_001877	AMTN	77.43	229.4	77.43	229.4	1.5547	11547	1076.3	4.6321	1	1.8263e-06	3.6526e-06	0.00017364	TRUE
sgRNA_001696	ALKBH2	111.16	312.24	111.16	312.24	1.4816	20215	1885.1	4.6311	1	1.8278e-06	3.6555e-06	0.00017364	TRUE
sgRNA_034232	OR6C65	78.715	232.59	78.715	232.59	1.551	11838	1104.1	4.6308	1	1.8379e-06	3.6758e-06	0.00017416	TRUE
sgRNA_056643	ZSCAN1	78.715	232.59	78.715	232.59	1.551	11838	1104.1	4.6308	1	1.8379e-06	3.6758e-06	0.00017416	TRUE
sgRNA_016037	FAM221B	95.422	274	95.422	274	1.512	15946	1487.4	4.6305	1	1.8358e-06	3.6716e-06	0.00017416	TRUE
sgRNA_037991	PPWD1	80	235.77	80	235.77	1.5475	12132	1132.1	4.6297	1	1.8475e-06	3.695e-06	0.00017492	TRUE
sgRNA_003065	ARMC4	66.185	200.72	66.185	200.72	1.5862	9050.4	844.77	4.6289	1	1.8591e-06	3.7182e-06	0.00017588	TRUE
sgRNA_030030	MYDGF	90.281	261.26	90.281	261.26	1.5226	14617	1365	4.6277	1	1.8619e-06	3.7237e-06	0.00017599	TRUE
sgRNA_055504	ZNF346	143.61	388.7	143.61	388.7	1.4302	30034	2807.8	4.6253	1	1.8764e-06	3.7529e-06	0.00017708	TRUE
sgRNA_045527	SMIM4	143.61	388.7	143.61	388.7	1.4302	30034	2807.8	4.6253	1	1.8764e-06	3.7529e-06	0.00017708	TRUE
sgRNA_035080	PARP6	42.088	137	42.088	137	1.6793	4504.3	421.51	4.623	1	1.9298e-06	3.8597e-06	0.00018166	TRUE
sgRNA_035085	PARP9	169.96	449.24	169.96	449.24	1.397	38998	3651.1	4.622	1	1.9052e-06	3.8104e-06	0.00017964	TRUE
sgRNA_038346	PRLHR	104.74	296.31	104.74	296.31	1.4914	18349	1718.6	4.621	1	1.9207e-06	3.8415e-06	0.00018095	TRUE
sgRNA_011825	CYP4X1	70.04	210.28	70.04	210.28	1.5725	9833.9	921.87	4.6189	1	1.949e-06	3.898e-06	0.00018316	TRUE
sgRNA_032441	NR1D1	114.06	318.61	114.06	318.61	1.474	20921	1961.8	4.6183	1	1.9445e-06	3.889e-06	0.00018289	TRUE
sgRNA_015835	FAM173B	61.366	187.98	61.366	187.98	1.5994	8015.6	751.87	4.6175	1	1.9664e-06	3.9329e-06	0.00018465	TRUE
sgRNA_004330	BCL2L15	55.261	172.05	55.261	172.05	1.621	6819.7	639.93	4.6167	1	1.9779e-06	3.9558e-06	0.00018548	TRUE
sgRNA_030149	MYO15A	34.056	114.7	34.056	114.7	1.7226	3251.7	305.13	4.6167	1	2.001e-06	4.0021e-06	0.00018728	TRUE
sgRNA_049964	TMEM225	50.442	159.3	50.442	159.3	1.6398	5925.6	556.24	4.6158	1	1.99e-06	3.9801e-06	0.0001864	TRUE
sgRNA_014961	EPS15L1	171.57	452.43	171.57	452.43	1.3937	39441	3705.1	4.6141	1	1.9786e-06	3.9571e-06	0.00018548	TRUE
sgRNA_030403	NAF1	138.47	375.96	138.47	375.96	1.4344	28200	2652.8	4.6109	1	2.0122e-06	4.0244e-06	0.00018816	TRUE
sgRNA_028711	MLLT1	94.458	270.82	94.458	270.82	1.5097	15551	1464.1	4.609	1	2.0364e-06	4.0729e-06	0.00019012	TRUE
sgRNA_023704	KCNMB3	108.92	305.87	108.92	305.87	1.4812	19395	1826.2	4.6088	1	2.0365e-06	4.0729e-06	0.00019012	TRUE
sgRNA_049259	TIMM44	107.63	302.68	107.63	302.68	1.4831	19022	1792.8	4.6065	1	2.0586e-06	4.1172e-06	0.00019203	TRUE
sgRNA_003822	ATP8B3	57.831	178.42	57.831	178.42	1.6087	7271	686.27	4.6033	1	2.1085e-06	4.2169e-06	0.00019636	TRUE
sgRNA_009154	CHML	167.71	442.87	167.71	442.87	1.3956	37855	3576	4.6013	1	2.1045e-06	4.2089e-06	0.00019615	TRUE
sgRNA_044273	SLC18B1	121.12	334.54	121.12	334.54	1.4581	22773	2154	4.5984	1	2.1387e-06	4.2773e-06	0.00019901	TRUE
sgRNA_021674	HSPH1	173.49	455.61	173.49	455.61	1.3878	39795	3770.3	4.5946	1	2.1735e-06	4.3469e-06	0.00020192	TRUE
sgRNA_048999	TGM5	173.49	455.61	173.49	455.61	1.3878	39795	3770.3	4.5946	1	2.1735e-06	4.3469e-06	0.00020192	TRUE
sgRNA_015691	FAM131B	165.14	436.5	165.14	436.5	1.3969	36817	3490.8	4.5927	1	2.193e-06	4.386e-06	0.00020356	TRUE
sgRNA_013403	DONSON	172.21	452.43	172.21	452.43	1.3883	39261	3726.8	4.5902	1	2.2199e-06	4.4398e-06	0.00020589	TRUE
sgRNA_006494	CA9	96.065	274	96.065	274	1.5024	15831	1502.9	4.5899	1	2.2316e-06	4.4633e-06	0.00020664	TRUE
sgRNA_009686	CLEC9A	141.69	382.33	141.69	382.33	1.4257	28955	2749.3	4.5895	1	2.2293e-06	4.4586e-06	0.00020659	TRUE
sgRNA_004665	BMT2	49.478	156.12	49.478	156.12	1.6381	5686.1	540.02	4.589	1	2.2643e-06	4.5286e-06	0.0002095	TRUE
sgRNA_017825	GAB3	267.63	662.71	267.63	662.71	1.3049	78043	7426.6	4.5844	1	2.2781e-06	4.5563e-06	0.0002106	TRUE
sgRNA_055178	ZNF169	144.58	388.7	144.58	388.7	1.4206	29799	2837.2	4.5832	1	2.2974e-06	4.5948e-06	0.00021221	TRUE
sgRNA_020250	HARS	78.073	229.4	78.073	229.4	1.5429	11450	1090.2	4.5832	1	2.3107e-06	4.6215e-06	0.00021327	TRUE
sgRNA_047621	SVIL	83.213	242.14	83.213	242.14	1.5297	12629	1203.2	4.5819	1	2.3233e-06	4.6466e-06	0.00021426	TRUE
sgRNA_052259	UBA52	161.29	426.94	161.29	426.94	1.3989	35285	3364.5	4.5798	1	2.3331e-06	4.6661e-06	0.00021498	TRUE
sgRNA_009660	CLEC4C	212.37	541.64	212.37	541.64	1.3466	54208	5170.9	4.579	1	2.3402e-06	4.6804e-06	0.00021547	TRUE
sgRNA_031190	NFKBIB	223.94	567.13	223.94	567.13	1.3367	58889	5618.1	4.5787	1	2.343e-06	4.686e-06	0.00021555	TRUE
sgRNA_007538	CCDC86	175.42	458.8	175.42	458.8	1.382	40151	3835.9	4.5754	1	2.3818e-06	4.7636e-06	0.00021894	TRUE
sgRNA_041801	RPS11	66.828	200.72	66.828	200.72	1.5724	8964.2	857.45	4.5726	1	2.4357e-06	4.8714e-06	0.00022335	TRUE
sgRNA_013051	DMXL1	188.27	487.47	188.27	487.47	1.3678	44760	4283.6	4.5715	1	2.4266e-06	4.8533e-06	0.00022288	TRUE
sgRNA_003121	ARNTL2	140.72	379.15	140.72	379.15	1.4235	28423	2720.2	4.5713	1	2.4314e-06	4.8629e-06	0.00022314	TRUE
sgRNA_015861	FAM180B	139.44	375.96	139.44	375.96	1.4245	27971	2681.6	4.5674	1	2.4776e-06	4.9553e-06	0.00022701	TRUE
sgRNA_056291	ZNF727	172.85	452.43	172.85	452.43	1.383	39081	3748.5	4.5663	1	2.4875e-06	4.975e-06	0.00022773	TRUE
sgRNA_025477	LCORL	70.683	210.28	70.683	210.28	1.5595	9744	934.96	4.5655	1	2.5178e-06	5.0355e-06	0.00023013	TRUE
sgRNA_055161	ZNF154	208.51	532.08	208.51	532.08	1.3473	52347	5024.8	4.5646	1	2.5067e-06	5.0135e-06	0.00022931	TRUE
sgRNA_003789	ATP6V1F	147.79	395.08	147.79	395.08	1.4125	30575	2936.1	4.5637	1	2.5213e-06	5.0427e-06	0.00023027	TRUE
sgRNA_042937	SDS	132.69	360.03	132.69	360.03	1.4332	25841	2482.3	4.5629	1	2.5325e-06	5.0649e-06	0.00023111	TRUE
sgRNA_011674	CYLD	89.96	258.07	89.96	258.07	1.5101	14131	1357.5	4.5628	1	2.5425e-06	5.085e-06	0.00023184	TRUE
sgRNA_000598	ACTG1	48.514	152.93	48.514	152.93	1.6364	5451.6	523.96	4.5617	1	2.5811e-06	5.1621e-06	0.00023497	TRUE
sgRNA_018142	GATB	131.41	356.84	131.41	356.84	1.4344	25411	2445	4.5591	1	2.5783e-06	5.1566e-06	0.00023491	TRUE
sgRNA_052619	UGT1A6	78.394	229.4	78.394	229.4	1.537	11401	1097.1	4.5589	1	2.5938e-06	5.1876e-06	0.00023576	TRUE
sgRNA_012721	DHPS	79.679	232.59	79.679	232.59	1.5337	11690	1125.1	4.5587	1	2.5967e-06	5.1933e-06	0.00023583	TRUE
sgRNA_036094	PGM5	150.68	401.45	150.68	401.45	1.4077	31442	3026.1	4.5586	1	2.5833e-06	5.1665e-06	0.00023499	TRUE
sgRNA_009974	CNKSR1	141.04	379.15	141.04	379.15	1.4202	28346	2729.9	4.5571	1	2.6024e-06	5.2048e-06	0.00023616	TRUE
sgRNA_037199	PNO1	190.2	490.66	190.2	490.66	1.3626	45137	4352.4	4.5543	1	2.6332e-06	5.2665e-06	0.00023877	TRUE
sgRNA_043018	SEC61A2	99.277	280.38	99.277	280.38	1.4885	16398	1581.6	4.5538	1	2.6511e-06	5.3023e-06	0.0002402	TRUE
sgRNA_044013	SIRT7	176.06	458.8	176.06	458.8	1.3767	39969	3857.8	4.552	1	2.6626e-06	5.3251e-06	0.00024104	TRUE
sgRNA_039136	PTMA	134.3	363.22	134.3	363.22	1.4287	26202	2529.3	4.5518	1	2.67e-06	5.34e-06	0.00024152	TRUE
sgRNA_009693	CLGN	97.992	277.19	97.992	277.19	1.4907	16056	1549.9	4.5517	1	2.6773e-06	5.3547e-06	0.0002418	TRUE
sgRNA_015163	ESD	143.94	385.52	143.94	385.52	1.4151	29181	2817.6	4.5512	1	2.6761e-06	5.3521e-06	0.0002418	TRUE
sgRNA_038661	PRSS21	148.11	395.08	148.11	395.08	1.4094	30495	2946	4.55	1	2.6903e-06	5.3806e-06	0.00024259	TRUE
sgRNA_044326	SLC22A14	178.96	465.17	178.96	465.17	1.3732	40959	3957.2	4.5498	1	2.6902e-06	5.3804e-06	0.00024259	TRUE
sgRNA_022876	IQGAP1	133.01	360.03	133.01	360.03	1.4297	25768	2491.7	4.5479	1	2.72e-06	5.4399e-06	0.00024506	TRUE
sgRNA_008516	CDV3	65.864	197.54	65.864	197.54	1.5701	8669.1	838.46	4.5474	1	2.7474e-06	5.4948e-06	0.00024734	TRUE
sgRNA_022010	IFNA2	51.084	159.3	51.084	159.3	1.6219	5855.8	567.15	4.5442	1	2.8018e-06	5.6036e-06	0.00025204	TRUE
sgRNA_032743	NTRK1	149.72	398.26	149.72	398.26	1.4055	30887	2996	4.5408	1	2.8106e-06	5.6213e-06	0.00025263	TRUE
sgRNA_026409	LRCH4	118.23	324.98	118.23	324.98	1.451	21373	2074.6	4.5392	1	2.8369e-06	5.6738e-06	0.00025479	TRUE
sgRNA_029953	MXD1	102.17	286.75	102.17	286.75	1.4798	17035	1653.6	4.5391	1	2.842e-06	5.684e-06	0.00025484	TRUE
sgRNA_021239	HOXA10	71.004	210.28	71.004	210.28	1.553	9699.2	941.53	4.5391	1	2.8546e-06	5.7092e-06	0.00025578	TRUE
sgRNA_040927	RHOV	42.731	137	42.731	137	1.658	4443.5	431.39	4.5388	1	2.8856e-06	5.7711e-06	0.00025814	TRUE
sgRNA_049074	THEGL	140.08	375.96	140.08	375.96	1.4179	27819	2700.9	4.5387	1	2.8397e-06	5.6794e-06	0.00025484	TRUE
sgRNA_042946	SEC11A	33.414	111.51	33.414	111.51	1.709	3049.8	296.41	4.5363	1	2.9388e-06	5.8777e-06	0.00026229	TRUE
sgRNA_044015	SIT1	185.06	477.91	185.06	477.91	1.364	42882	4170	4.5351	1	2.8854e-06	5.7708e-06	0.00025814	TRUE
sgRNA_044786	SLC35F5	78.715	229.4	78.715	229.4	1.5312	11353	1104.1	4.5349	1	2.9077e-06	5.8153e-06	0.00025971	TRUE
sgRNA_056517	ZNF845	99.599	280.38	99.599	280.38	1.4839	16340	1589.5	4.5343	1	2.9075e-06	5.815e-06	0.00025971	TRUE
sgRNA_044018	SIVA1	126.59	344.1	126.59	344.1	1.4355	23656	2306.9	4.5286	1	2.981e-06	5.9621e-06	0.00026584	TRUE
sgRNA_049990	TMEM235	106.35	296.31	106.35	296.31	1.4697	18043	1759.7	4.5284	1	2.9882e-06	5.9764e-06	0.00026627	TRUE
sgRNA_026979	LYL1	244.82	608.54	244.82	608.54	1.3101	66148	6459.4	4.5256	1	3.0146e-06	6.0293e-06	0.00026842	TRUE
sgRNA_048127	TAS2R39	185.38	477.91	185.38	477.91	1.3615	42788	4181.3	4.5239	1	3.0411e-06	6.0822e-06	0.00027056	TRUE
sgRNA_049509	TMCC1	111.81	309.05	111.81	309.05	1.4586	19453	1902	4.5227	1	3.069e-06	6.1381e-06	0.00027284	TRUE
sgRNA_041923	RPS8	91.888	261.26	91.888	261.26	1.4974	14343	1402.9	4.5221	1	3.0838e-06	6.1677e-06	0.00027394	TRUE
sgRNA_022119	IFT88	243.53	605.36	243.53	605.36	1.3101	65458	6406.4	4.5205	1	3.0877e-06	6.1755e-06	0.00027407	TRUE
sgRNA_017196	FMNL3	88.032	251.7	88.032	251.7	1.505	13394	1312.7	4.5173	1	3.1554e-06	6.3109e-06	0.00027986	TRUE
sgRNA_006687	CALM2	50.121	156.12	50.121	156.12	1.6199	5617.8	550.81	4.5164	1	3.1967e-06	6.3934e-06	0.00028198	TRUE
sgRNA_023358	JUNB	115.98	318.61	115.98	318.61	1.45	20529	2013.6	4.5156	1	3.1729e-06	6.3459e-06	0.00028119	TRUE
sgRNA_011925	DALRD3	99.92	280.38	99.92	280.38	1.4793	16282	1597.5	4.515	1	3.186e-06	6.3719e-06	0.00028191	TRUE
sgRNA_022953	IRGM	85.462	245.33	85.462	245.33	1.5104	12779	1253.9	4.5148	1	3.1948e-06	6.3896e-06	0.00028198	TRUE
sgRNA_047279	STON1-GTF2A1L	204.34	519.33	204.34	519.33	1.3414	49611	4868.3	4.5145	1	3.178e-06	6.3561e-06	0.00028142	TRUE
sgRNA_036973	PLGLB2	150.36	398.26	150.36	398.26	1.3993	30727	3016	4.514	1	3.1909e-06	6.3819e-06	0.00028198	TRUE
sgRNA_044987	SLC4A2	132.37	356.84	132.37	356.84	1.4239	25194	2473	4.5139	1	3.1947e-06	6.3894e-06	0.00028198	TRUE
sgRNA_046671	SRCIN1	84.177	242.14	84.177	242.14	1.5133	12477	1224.8	4.5137	1	3.2115e-06	6.423e-06	0.00028284	TRUE
sgRNA_001027	ADH1C	185.7	477.91	185.7	477.91	1.359	42694	4192.6	4.5129	1	3.2044e-06	6.4088e-06	0.00028243	TRUE
sgRNA_030139	MYLPF	72.611	213.47	72.611	213.47	1.5428	9920.5	974.61	4.512	1	3.2441e-06	6.4883e-06	0.00028545	TRUE
sgRNA_024182	KIF24	140.72	375.96	140.72	375.96	1.4113	27668	2720.2	4.5103	1	3.2487e-06	6.4974e-06	0.00028545	TRUE
sgRNA_019020	GNRH2	140.72	375.96	140.72	375.96	1.4113	27668	2720.2	4.5103	1	3.2487e-06	6.4974e-06	0.00028545	TRUE
sgRNA_025395	LCE1E	106.67	296.31	106.67	296.31	1.4654	17982	1768	4.5102	1	3.2568e-06	6.5137e-06	0.00028595	TRUE
sgRNA_016292	FAM92A	2917.3	369.59	2917.3	369.59	-2.9772	3245400	320800	4.5063	3.2988e-06	1	6.5975e-06	0.0002894	FALSE
sgRNA_008683	CENPN	94.779	267.63	94.779	267.63	1.4878	14939	1471.9	4.5055	1	3.3332e-06	6.6664e-06	0.00029179	TRUE
sgRNA_033829	OR4D9	46.586	146.56	46.586	146.56	1.6327	4997.4	492.39	4.5054	1	3.3728e-06	6.7457e-06	0.00029499	TRUE
sgRNA_047227	STK38	195.98	500.22	195.98	500.22	1.3474	46279	4560.9	4.5049	1	3.327e-06	6.6539e-06	0.00029165	TRUE
sgRNA_041649	RPL24	170.28	442.87	170.28	442.87	1.3738	37152	3661.9	4.5046	1	3.3337e-06	6.6674e-06	0.00029179	TRUE
sgRNA_026493	LRP5L	154.86	407.82	154.86	407.82	1.3912	31995	3157.8	4.5015	1	3.3836e-06	6.7672e-06	0.0002957	TRUE
sgRNA_036647	PKM	142.33	379.15	142.33	379.15	1.4072	28041	2768.7	4.5006	1	3.3999e-06	6.7999e-06	0.00029668	TRUE
sgRNA_010141	COA7	142.33	379.15	142.33	379.15	1.4072	28041	2768.7	4.5006	1	3.3999e-06	6.7999e-06	0.00029668	TRUE
sgRNA_002529	APOBEC3D	161.93	423.75	161.93	423.75	1.3824	34276	3385.5	4.4999	1	3.4092e-06	6.8184e-06	0.00029726	TRUE
sgRNA_047753	SYNPO2	116.31	318.61	116.31	318.61	1.446	20463	2022.2	4.4987	1	3.4348e-06	6.8697e-06	0.00029926	TRUE
sgRNA_016540	FBXO17	101.53	283.56	101.53	283.56	1.4728	16569	1637.5	4.4985	1	3.4426e-06	6.8851e-06	0.0002997	TRUE
sgRNA_007048	CATSPERG	89.639	254.89	89.639	254.89	1.4973	13654	1350	4.4975	1	3.4636e-06	6.9273e-06	0.00030085	TRUE
sgRNA_017880	GABRB3	164.82	430.12	164.82	430.12	1.3785	35193	3480.2	4.4972	1	3.4524e-06	6.9048e-06	0.00030015	TRUE
sgRNA_040395	RCE1	275.66	672.27	275.66	672.27	1.283	78647	7778.8	4.4968	1	3.4529e-06	6.9059e-06	0.00030015	TRUE
sgRNA_043484	SF3B1	108.27	299.49	108.27	299.49	1.4594	18282	1809.5	4.4953	1	3.493e-06	6.9859e-06	0.00030316	TRUE
sgRNA_056324	ZNF747	135.58	363.22	135.58	363.22	1.415	25908	2567.1	4.4928	1	3.5281e-06	7.0562e-06	0.00030598	TRUE
sgRNA_020846	HIST1H3I	106.99	296.31	106.99	296.31	1.4611	17921	1776.2	4.492	1	3.5469e-06	7.0939e-06	0.00030738	TRUE
sgRNA_026197	LOC283713	166.43	433.31	166.43	433.31	1.3752	35613	3533.3	4.4898	1	3.5731e-06	7.1462e-06	0.00030917	TRUE
sgRNA_001927	ANGEL1	250.6	618.1	250.6	618.1	1.299	67528	6699.9	4.4898	1	3.5692e-06	7.1384e-06	0.00030907	TRUE
sgRNA_022412	IL1RN	105.7	293.12	105.7	293.12	1.4628	17563	1743.2	4.4888	1	3.6009e-06	7.2019e-06	0.00031091	TRUE
sgRNA_014280	EHF	155.18	407.82	155.18	407.82	1.3882	31913	3168.1	4.4885	1	3.5963e-06	7.1926e-06	0.00031091	TRUE
sgRNA_003323	ASCL4	134.3	360.03	134.3	360.03	1.416	25477	2529.3	4.4884	1	3.6014e-06	7.2028e-06	0.00031091	TRUE
sgRNA_044507	SLC25A40	112.45	309.05	112.45	309.05	1.4504	19326	1919	4.4879	1	3.6146e-06	7.2293e-06	0.00031182	TRUE
sgRNA_047422	STYK1	138.47	369.59	138.47	369.59	1.4098	26707	2652.8	4.4871	1	3.6221e-06	7.2443e-06	0.00031222	TRUE
sgRNA_000524	ACRV1	74.217	216.65	74.217	216.65	1.5329	10144	1008.1	4.4861	1	3.6624e-06	7.3249e-06	0.00031474	TRUE
sgRNA_055991	ZNF593	185.06	474.73	185.06	474.73	1.3544	41954	4170	4.4857	1	3.641e-06	7.282e-06	0.00031361	TRUE
sgRNA_029128	MRFAP1L1	158.07	414.19	158.07	414.19	1.3841	32799	3260.6	4.4853	1	3.6502e-06	7.3003e-06	0.00031416	TRUE
sgRNA_028492	MIB1	111.16	305.87	111.16	305.87	1.452	18954	1885.1	4.4844	1	3.6755e-06	7.351e-06	0.00031562	TRUE
sgRNA_030457	NAP1L2	265.7	649.96	265.7	649.96	1.2873	73828	7343	4.4843	1	3.662e-06	7.3241e-06	0.00031474	TRUE
sgRNA_003614	ATP13A1	153.9	404.63	153.9	404.63	1.3889	31435	3127.2	4.4837	1	3.6784e-06	7.3567e-06	0.00031563	TRUE
sgRNA_036012	PGAM1	239.04	592.61	239.04	592.61	1.3063	62508	6222.1	4.4824	1	3.6941e-06	7.3883e-06	0.00031675	TRUE
sgRNA_022867	IQCJ	122.09	331.35	122.09	331.35	1.433	21896	2180.7	4.4813	1	3.7269e-06	7.4537e-06	0.00031931	TRUE
sgRNA_006003	C3	302.01	726.43	302.01	726.43	1.2634	90067	8975.4	4.4799	1	3.7364e-06	7.4729e-06	0.00031989	TRUE
sgRNA_005303	C14orf180	135.9	363.22	135.9	363.22	1.4116	25835	2576.5	4.4782	1	3.7781e-06	7.5562e-06	0.00032321	TRUE
sgRNA_033360	OR10H2	126.27	340.91	126.27	340.91	1.4258	23037	2297.8	4.4778	1	3.7865e-06	7.573e-06	0.00032369	TRUE
sgRNA_017286	FOLH1	111.49	305.87	111.49	305.87	1.4479	18892	1893.5	4.467	1	3.9877e-06	7.9754e-06	0.00034063	TRUE
sgRNA_005250	C12orf65	152.93	401.45	152.93	401.45	1.3865	30880	3096.8	4.4658	1	4.0003e-06	8.0006e-06	0.00034145	TRUE
sgRNA_048941	TGFB1	69.398	203.91	69.398	203.91	1.5414	9046.8	908.85	4.4619	1	4.1064e-06	8.2129e-06	0.00034946	TRUE
sgRNA_043526	SFRP5	70.683	207.1	70.683	207.1	1.5375	9304.3	934.96	4.4613	1	4.1161e-06	8.2322e-06	0.00035002	TRUE
sgRNA_053258	VCAM1	121.12	328.17	121.12	328.17	1.4305	21433	2154	4.4611	1	4.096e-06	8.192e-06	0.00034883	TRUE
sgRNA_023864	KDM4A	175.74	452.43	175.74	452.43	1.3592	38277	3846.8	4.461	1	4.0889e-06	8.1777e-06	0.00034875	TRUE
sgRNA_046246	SPATA45	151.65	398.26	151.65	398.26	1.3871	30410	3056.3	4.4609	1	4.0934e-06	8.1867e-06	0.00034883	TRUE
sgRNA_048136	TAS2R41	91.567	258.07	91.567	258.07	1.4848	13862	1395.3	4.4577	1	4.1728e-06	8.3456e-06	0.00035431	TRUE
sgRNA_012054	DCAF17	225.22	560.75	225.22	560.75	1.3122	56291	5668.6	4.4565	1	4.1709e-06	8.3418e-06	0.00035431	TRUE
sgRNA_032137	NOL3	174.46	449.24	174.46	449.24	1.3596	37752	3803	4.4558	1	4.1893e-06	8.3786e-06	0.00035545	TRUE
sgRNA_035901	PEX1	129.48	347.28	129.48	347.28	1.4165	23720	2389.4	4.4558	1	4.1966e-06	8.3932e-06	0.0003558	TRUE
sgRNA_003160	ARRB2	90.281	254.89	90.281	254.89	1.4871	13548	1365	4.4553	1	4.22e-06	8.4399e-06	0.0003574	TRUE
sgRNA_056382	ZNF777	133.66	356.84	133.66	356.84	1.4101	24906	2510.5	4.4544	1	4.2218e-06	8.4436e-06	0.0003574	TRUE
sgRNA_053342	VHL	188.92	481.1	188.92	481.1	1.344	42686	4306.5	4.4524	1	4.2541e-06	8.5082e-06	0.00035987	TRUE
sgRNA_046559	SPRR2G	140.72	372.77	140.72	372.77	1.3991	26924	2720.2	4.4492	1	4.3252e-06	8.6503e-06	0.00036561	TRUE
sgRNA_004204	BAZ2B	117.27	318.61	117.27	318.61	1.4342	20269	2048.3	4.4487	1	4.3411e-06	8.6822e-06	0.00036668	TRUE
sgRNA_017187	FMN2	97.028	270.82	97.028	270.82	1.4714	15101	1526.4	4.4483	1	4.3554e-06	8.7108e-06	0.00036761	TRUE
sgRNA_029602	MT1G	143.61	379.15	143.61	379.15	1.3943	27737	2807.8	4.4449	1	4.4108e-06	8.8216e-06	0.00037202	TRUE
sgRNA_013925	E2F7	82.571	235.77	82.571	235.77	1.5024	11735	1188.8	4.4433	1	4.4676e-06	8.9351e-06	0.00037652	TRUE
sgRNA_013972	EBP	80	229.4	80	229.4	1.5081	11160	1132.1	4.4403	1	4.5319e-06	9.0637e-06	0.00038137	TRUE
sgRNA_006692	CALM3	142.33	375.96	142.33	375.96	1.3951	27291	2768.7	4.44	1	4.5126e-06	9.0252e-06	0.00038004	TRUE
sgRNA_034745	P4HA2	163.53	423.75	163.53	423.75	1.3682	33856	3438	4.4379	1	4.5532e-06	9.1064e-06	0.00038289	TRUE
sgRNA_049993	TMEM236	91.888	258.07	91.888	258.07	1.4798	13809	1402.9	4.437	1	4.5937e-06	9.1873e-06	0.00038599	TRUE
sgRNA_013078	DNAH10	76.145	219.84	76.145	219.84	1.5174	10324	1048.9	4.437	1	4.6048e-06	9.2096e-06	0.00038637	TRUE
sgRNA_016683	FCGBP	113.41	309.05	113.41	309.05	1.4382	19137	1944.6	4.4364	1	4.5969e-06	9.1938e-06	0.00038599	TRUE
sgRNA_026862	LTBP1	67.149	197.54	67.149	197.54	1.5427	8500.7	863.82	4.4364	1	4.6254e-06	9.2508e-06	0.00038752	TRUE
sgRNA_045865	SNX6	159.36	414.19	159.36	414.19	1.3725	32470	3302	4.4347	1	4.6219e-06	9.2438e-06	0.00038752	TRUE
sgRNA_023935	KHK	90.603	254.89	90.603	254.89	1.482	13495	1372.6	4.4344	1	4.6509e-06	9.3018e-06	0.00038937	TRUE
sgRNA_040412	RCOR2	162.25	420.56	162.25	420.56	1.3687	33363	3395.9	4.4327	1	4.6652e-06	9.3305e-06	0.00039028	TRUE
sgRNA_014971	EPS8L2	112.13	305.87	112.13	305.87	1.4396	18767	1910.5	4.4324	1	4.6844e-06	9.3689e-06	0.00039131	TRUE
sgRNA_030291	MZT2A	214.3	535.26	214.3	535.26	1.3166	51510	5244.4	4.4321	1	4.6731e-06	9.3462e-06	0.00039066	TRUE
sgRNA_030798	NDUFA11	183.78	468.36	183.78	468.36	1.3449	40493	4124.9	4.431	1	4.7e-06	9.4e-06	0.00039233	TRUE
sgRNA_050430	TMX1	96.065	267.63	96.065	267.63	1.4686	14718	1502.9	4.4256	1	4.8414e-06	9.6829e-06	0.00040383	TRUE
sgRNA_010542	COX6C	109.56	299.49	109.56	299.49	1.4425	18038	1842.9	4.4243	1	4.8627e-06	9.7255e-06	0.00040531	TRUE
sgRNA_040948	RIC1	94.779	264.45	94.779	264.45	1.4706	14393	1471.9	4.4225	1	4.9123e-06	9.8246e-06	0.00040884	TRUE
sgRNA_030900	NDUFS1	159.68	414.19	159.68	414.19	1.3696	32389	3312.4	4.4222	1	4.8985e-06	9.7971e-06	0.000408	TRUE
sgRNA_053349	VILL	20.562	73.28	20.562	73.28	1.7845	1389.6	142.21	4.4207	0.99999	5.1372e-06	1.0274e-05	0.00042141	TRUE
sgRNA_021506	HSD17B1	108.27	296.31	108.27	296.31	1.444	17678	1809.5	4.4204	1	4.9534e-06	9.9068e-06	0.00041106	TRUE
sgRNA_028281	METTL23	137.19	363.22	137.19	363.22	1.3981	25544	2614.6	4.4204	1	4.945e-06	9.8899e-06	0.00041079	TRUE
sgRNA_008891	CFAP45	181.21	461.98	181.21	461.98	1.3454	39418	4035.1	4.4201	1	4.9426e-06	9.8852e-06	0.00041079	TRUE
sgRNA_036447	PIK3CA	184.1	468.36	184.1	468.36	1.3424	40402	4136.1	4.42	1	4.9465e-06	9.893e-06	0.00041079	TRUE
sgRNA_002340	AP1G2	81.607	232.59	81.607	232.59	1.4996	11397	1167.4	4.4188	0.99999	5.0059e-06	1.0012e-05	0.00041481	TRUE
sgRNA_032399	NPTX1	81.607	232.59	81.607	232.59	1.4996	11397	1167.4	4.4188	0.99999	5.0059e-06	1.0012e-05	0.00041481	TRUE
sgRNA_002468	APH1A	80.322	229.4	80.322	229.4	1.5024	11112	1139.1	4.417	0.99999	5.0475e-06	1.0095e-05	0.00041723	TRUE
sgRNA_006727	CAMK1G	59.759	178.42	59.759	178.42	1.5622	7040.4	721.78	4.4168	0.99999	5.0746e-06	1.0149e-05	0.00041806	TRUE
sgRNA_045182	SLC9A3R2	100.24	277.19	100.24	277.19	1.4583	15656	1605.5	4.4162	0.99999	5.0535e-06	1.0107e-05	0.00041723	TRUE
sgRNA_048556	TCTA	140.08	369.59	140.08	369.59	1.3933	26337	2700.9	4.4161	0.99999	5.0422e-06	1.0084e-05	0.00041723	TRUE
sgRNA_000095	ABCA1	127.55	340.91	127.55	340.91	1.4113	22762	2334.3	4.4161	0.99999	5.0462e-06	1.0092e-05	0.00041723	TRUE
sgRNA_027179	MAGEA2B	244.5	598.99	244.5	598.99	1.2892	62831	6446.1	4.4152	0.99999	5.0514e-06	1.0103e-05	0.00041723	TRUE
sgRNA_001308	AGRP	161.29	417.38	161.29	417.38	1.3663	32792	3364.5	4.415	0.99999	5.0631e-06	1.0126e-05	0.00041772	TRUE
sgRNA_013208	DNAJC22	217.83	541.64	217.83	541.64	1.3102	52425	5380.4	4.4145	0.99999	5.0706e-06	1.0141e-05	0.00041804	TRUE
sgRNA_010509	COX18	147.15	385.52	147.15	385.52	1.3835	28410	2916.2	4.4141	0.99999	5.088e-06	1.0176e-05	0.00041886	TRUE
sgRNA_016768	FDXACB1	77.751	223.03	77.751	223.03	1.5083	10552	1083.3	4.414	0.99999	5.1214e-06	1.0243e-05	0.0004207	TRUE
sgRNA_022061	IFNL3	90.924	254.89	90.924	254.89	1.477	13442	1380.1	4.4136	0.99999	5.1208e-06	1.0242e-05	0.0004207	TRUE
sgRNA_043877	SIAE	268.6	649.96	268.6	649.96	1.2718	72721	7468.5	4.4129	0.99999	5.1039e-06	1.0208e-05	0.00041986	TRUE
sgRNA_012622	DET1	105.7	289.93	105.7	289.93	1.4471	16971	1743.2	4.4125	0.99999	5.1375e-06	1.0275e-05	0.00042141	TRUE
sgRNA_011999	DBN1	64.9	191.17	64.9	191.17	1.544	7971.6	819.62	4.4104	0.99999	5.2192e-06	1.0438e-05	0.00042719	TRUE
sgRNA_000710	ADA2	187.31	474.73	187.31	474.73	1.337	41305	4249.4	4.4091	0.99999	5.2007e-06	1.0401e-05	0.00042627	TRUE
sgRNA_048190	TBC1D1	181.53	461.98	181.53	461.98	1.3429	39328	4046.3	4.409	0.99999	5.2042e-06	1.0408e-05	0.00042627	TRUE
sgRNA_029915	MUM1L1	104.42	286.75	104.42	286.75	1.4487	16622	1710.4	4.4087	0.99999	5.2308e-06	1.0462e-05	0.00042783	TRUE
sgRNA_039150	PTP4A2	210.76	525.71	210.76	525.71	1.3145	49594	5109.8	4.4058	0.99999	5.2773e-06	1.0555e-05	0.00043132	TRUE
sgRNA_009022	CH25H	52.37	159.3	52.37	159.3	1.5867	5717.6	589.21	4.4054	0.99999	5.3621e-06	1.0724e-05	0.0004373	TRUE
sgRNA_044656	SLC2A6	285.62	685.01	285.62	685.01	1.2591	79755	8223.8	4.4041	0.99999	5.3153e-06	1.0631e-05	0.00043411	TRUE
sgRNA_003799	ATP6V1G3	180.24	458.8	180.24	458.8	1.3431	38797	4001.7	4.4035	0.99999	5.3388e-06	1.0678e-05	0.00043572	TRUE
sgRNA_052444	UBL4B	95.101	264.45	95.101	264.45	1.4658	14339	1479.6	4.4025	0.99999	5.3861e-06	1.0772e-05	0.00043863	TRUE
sgRNA_045140	SLC7A5	33.092	108.33	33.092	108.33	1.6811	2830.1	292.08	4.4022	0.99999	5.5039e-06	1.1008e-05	0.00044695	TRUE
sgRNA_016913	FGF3	140.4	369.59	140.4	369.59	1.39	26263	2710.6	4.4021	0.99999	5.3799e-06	1.076e-05	0.00043844	TRUE
sgRNA_043661	SH2D2A	209.48	522.52	209.48	522.52	1.3146	48997	5061.2	4.4002	0.99999	5.4155e-06	1.0831e-05	0.00044071	TRUE
sgRNA_004593	BLOC1S5	93.816	261.26	93.816	261.26	1.4678	14019	1448.7	4.3992	0.99999	5.4688e-06	1.0938e-05	0.00044473	TRUE
sgRNA_001087	ADORA2A	160.32	414.19	160.32	414.19	1.3638	32225	3333.2	4.3972	0.99999	5.4968e-06	1.0994e-05	0.00044668	TRUE
sgRNA_018412	GFRA1	126.59	337.73	126.59	337.73	1.4086	22290	2306.9	4.3959	0.99999	5.5377e-06	1.1075e-05	0.00044905	TRUE
sgRNA_051867	TTC39C	163.21	420.56	163.21	420.56	1.3602	33115	3427.5	4.3958	0.99999	5.5325e-06	1.1065e-05	0.00044894	TRUE
sgRNA_000187	ABCC9	130.76	347.28	130.76	347.28	1.4023	23441	2426.4	4.3956	0.99999	5.5462e-06	1.1092e-05	0.00044941	TRUE
sgRNA_001192	AFM	41.446	130.63	41.446	130.63	1.6328	3976.9	411.71	4.3953	0.99999	5.6458e-06	1.1292e-05	0.00045683	TRUE
sgRNA_029053	MPP3	91.245	254.89	91.245	254.89	1.472	13389	1387.7	4.3929	0.99999	5.6327e-06	1.1265e-05	0.00045609	TRUE
sgRNA_044649	SLC2A4RG	161.93	417.38	161.93	417.38	1.3606	32627	3385.5	4.3903	0.99999	5.6741e-06	1.1348e-05	0.00045879	TRUE
sgRNA_002445	APC2	144.9	379.15	144.9	379.15	1.3816	27435	2847	4.3901	0.99999	5.6836e-06	1.1367e-05	0.00045923	TRUE
sgRNA_002975	ARL13B	110.2	299.49	110.2	299.49	1.4342	17916	1859.7	4.3894	0.99999	5.7134e-06	1.1427e-05	0.00046132	TRUE
sgRNA_018255	GCNA	58.795	175.24	58.795	175.24	1.5594	6779.1	703.94	4.3887	0.99999	5.7793e-06	1.1559e-05	0.00046564	TRUE
sgRNA_011207	CT45A6	238.07	583.06	238.07	583.06	1.2887	59507	6182.9	4.3873	0.99999	5.7443e-06	1.1489e-05	0.00046348	TRUE
sgRNA_048387	TBX3	185.06	468.36	185.06	468.36	1.3349	40128	4170	4.387	0.99999	5.7572e-06	1.1514e-05	0.00046419	TRUE
sgRNA_054047	WNT3	132.37	350.47	132.37	350.47	1.398	23784	2473	4.3858	0.99999	5.8015e-06	1.1603e-05	0.0004671	TRUE
sgRNA_028271	METTL18	42.731	133.82	42.731	133.82	1.6243	4148.2	431.39	4.3854	0.99999	5.9049e-06	1.181e-05	0.00047408	TRUE
sgRNA_037380	POLR2E	143.61	375.96	143.61	375.96	1.3822	26992	2807.8	4.3848	0.99999	5.8241e-06	1.1648e-05	0.00046859	TRUE
sgRNA_021478	HS6ST1	63.936	187.98	63.936	187.98	1.5411	7693.4	800.93	4.3831	0.99999	5.9219e-06	1.1844e-05	0.00047464	TRUE
sgRNA_033542	OR1L4	63.936	187.98	63.936	187.98	1.5411	7693.4	800.93	4.3831	0.99999	5.9219e-06	1.1844e-05	0.00047464	TRUE
sgRNA_032920	NUP43	118.55	318.61	118.55	318.61	1.4186	20011	2083.3	4.383	0.99999	5.8809e-06	1.1762e-05	0.00047282	TRUE
sgRNA_020908	HIST3H3	66.506	194.35	66.506	194.35	1.533	8172.3	851.1	4.3822	0.99999	5.9407e-06	1.1881e-05	0.00047561	TRUE
sgRNA_050056	TMEM255B	286.59	685.01	286.59	685.01	1.2542	79371	8267.3	4.3819	0.99999	5.8873e-06	1.1775e-05	0.000473	TRUE
sgRNA_049950	TMEM219	210.12	522.52	210.12	522.52	1.3102	48797	5085.5	4.3807	0.99999	5.9245e-06	1.1849e-05	0.00047464	TRUE
sgRNA_050920	TPRG1	159.36	411.01	159.36	411.01	1.3614	31664	3302	4.3793	0.99999	5.9697e-06	1.1939e-05	0.00047759	TRUE
sgRNA_053821	WDR55	138.15	363.22	138.15	363.22	1.3881	25326	2643.2	4.3776	0.99999	6.022e-06	1.2044e-05	0.0004811	TRUE
sgRNA_000675	ACVR1	204.34	509.78	204.34	509.78	1.3147	46646	4868.3	4.3776	0.99999	6.0111e-06	1.2022e-05	0.00048057	TRUE
sgRNA_055156	ZNF148	231	567.13	231	567.13	1.2921	56489	5898	4.3767	0.99999	6.0336e-06	1.2067e-05	0.00048169	TRUE
sgRNA_027080	LZTS3	145.22	379.15	145.22	379.15	1.3784	27360	2856.9	4.3765	0.99999	6.0492e-06	1.2098e-05	0.00048259	TRUE
sgRNA_012161	DCST2	121.45	324.98	121.45	324.98	1.4126	20713	2162.9	4.3765	0.99999	6.0578e-06	1.2116e-05	0.00048277	TRUE
sgRNA_012940	DLGAP1	133.98	353.66	133.98	353.66	1.3937	24130	2519.9	4.3763	0.99999	6.06e-06	1.212e-05	0.00048277	TRUE
sgRNA_039628	RAB3A	148.11	385.52	148.11	385.52	1.3741	28181	2946	4.3739	0.99999	6.1207e-06	1.2241e-05	0.00048693	TRUE
sgRNA_013027	DMRTA1	300.72	713.69	300.72	713.69	1.2441	85269	8915.6	4.3736	0.99999	6.1165e-06	1.2233e-05	0.00048693	TRUE
sgRNA_038876	PSMB9	82.249	232.59	82.249	232.59	1.4884	11300	1181.7	4.3733	0.99999	6.1697e-06	1.2339e-05	0.0004898	TRUE
sgRNA_032521	NRBP1	250.6	608.54	250.6	608.54	1.2766	64061	6699.9	4.373	0.99999	6.1349e-06	1.227e-05	0.00048771	TRUE
sgRNA_008160	CDC27	91.567	254.89	91.567	254.89	1.4669	13337	1395.3	4.3724	0.99999	6.1897e-06	1.2379e-05	0.0004907	TRUE
sgRNA_010582	CPA4	105.06	286.75	105.06	286.75	1.4399	16505	1726.8	4.3723	0.99999	6.1838e-06	1.2368e-05	0.00049058	TRUE
sgRNA_053920	WEE1	225.22	554.38	225.22	554.38	1.2957	54173	5668.6	4.3719	0.99999	6.1676e-06	1.2335e-05	0.0004898	TRUE
sgRNA_016629	FBXO7	128.51	340.91	128.51	340.91	1.4005	22556	2361.8	4.3705	0.99999	6.2247e-06	1.2449e-05	0.0004928	TRUE
sgRNA_031196	NFKBIE	169.64	433.31	169.64	433.31	1.3478	34761	3640.3	4.3701	0.99999	6.2249e-06	1.245e-05	0.0004928	TRUE
sgRNA_055794	ZNF512B	79.679	226.21	79.679	226.21	1.4938	10736	1125.1	4.3687	0.99999	6.3048e-06	1.261e-05	0.00049843	TRUE
sgRNA_034942	PANK2	156.79	404.63	156.79	404.63	1.3622	30714	3219.3	4.3682	0.99999	6.2826e-06	1.2565e-05	0.00049702	TRUE
sgRNA_041309	RNF175	97.028	267.63	97.028	267.63	1.4544	14553	1526.4	4.3668	0.99999	6.3459e-06	1.2692e-05	0.00050133	TRUE
sgRNA_031465	NLRC4	88.996	248.52	88.996	248.52	1.4712	12723	1335.1	4.3658	0.99999	6.3804e-06	1.2761e-05	0.00050371	TRUE
sgRNA_009023	CHAC1	77.109	219.84	77.109	219.84	1.4995	10186	1069.4	4.3646	0.99999	6.4275e-06	1.2855e-05	0.00050601	TRUE
sgRNA_053558	VSTM2A	179.92	455.61	179.92	455.61	1.3356	38003	3990.5	4.3642	0.99999	6.3923e-06	1.2785e-05	0.0005043	TRUE
sgRNA_031587	NMUR1	113.41	305.87	113.41	305.87	1.4233	18519	1944.6	4.3642	0.99999	6.4131e-06	1.2826e-05	0.00050524	TRUE
sgRNA_004981	BTN1A1	174.14	442.87	174.14	442.87	1.3416	36108	3792.1	4.3639	0.99999	6.4024e-06	1.2805e-05	0.00050474	TRUE
sgRNA_045669	SNAPC5	95.743	264.45	95.743	264.45	1.4562	14230	1495.1	4.363	0.99999	6.4578e-06	1.2916e-05	0.0005077	TRUE
sgRNA_038514	PRR11	155.5	401.45	155.5	401.45	1.3626	30245	3178.3	4.3626	0.99999	6.4459e-06	1.2892e-05	0.00050711	TRUE
sgRNA_020894	HIST2H2BF	56.546	168.86	56.546	168.86	1.5616	6307.5	662.95	4.3622	0.99999	6.5301e-06	1.306e-05	0.00051267	TRUE
sgRNA_024424	KLHL21	15.422	57.35	15.422	57.35	1.8291	878.98	92.462	4.3604	0.99999	6.8656e-06	1.3731e-05	0.00053457	TRUE
sgRNA_004037	B3GNTL1	125.94	334.54	125.94	334.54	1.4023	21756	2288.7	4.3602	0.99999	6.5243e-06	1.3049e-05	0.00051257	TRUE
sgRNA_047415	STXBP5L	86.426	242.14	86.426	242.14	1.4757	12124	1275.8	4.3595	0.99999	6.5676e-06	1.3135e-05	0.00051455	TRUE
sgRNA_015018	ERCC2	86.426	242.14	86.426	242.14	1.4757	12124	1275.8	4.3595	0.99999	6.5676e-06	1.3135e-05	0.00051455	TRUE
sgRNA_048920	TFPI2	86.426	242.14	86.426	242.14	1.4757	12124	1275.8	4.3595	0.99999	6.5676e-06	1.3135e-05	0.00051455	TRUE
sgRNA_017164	FLT4	144.26	375.96	144.26	375.96	1.3758	26843	2827.4	4.3575	0.99999	6.5999e-06	1.32e-05	0.00051637	TRUE
sgRNA_009422	CITED1	212.37	525.71	212.37	525.71	1.3036	49090	5170.9	4.3574	0.99999	6.5907e-06	1.3181e-05	0.000516	TRUE
sgRNA_020671	HIBADH	233.25	570.31	233.25	570.31	1.2862	56804	5988.1	4.3557	0.99999	6.6403e-06	1.3281e-05	0.00051917	TRUE
sgRNA_003566	ATL3	68.113	197.54	68.113	197.54	1.5224	8375.5	883.02	4.3555	0.99999	6.7126e-06	1.3425e-05	0.00052446	TRUE
sgRNA_024453	KLHL32	135.9	356.84	135.9	356.84	1.3862	24407	2576.5	4.3526	0.99999	6.7503e-06	1.3501e-05	0.00052668	TRUE
sgRNA_040903	RHOF	174.46	442.87	174.46	442.87	1.339	36022	3803	4.3524	0.99999	6.7471e-06	1.3494e-05	0.00052668	TRUE
sgRNA_043564	SFXN1	33.414	108.33	33.414	108.33	1.6676	2806	296.41	4.3513	0.99999	6.9491e-06	1.3898e-05	0.00053873	TRUE
sgRNA_051369	TRIP10	123.37	328.17	123.37	328.17	1.4041	20970	2216.5	4.3499	0.99999	6.8385e-06	1.3677e-05	0.00053283	TRUE
sgRNA_030943	NECAB3	187.63	471.54	187.63	471.54	1.3249	40303	4260.8	4.3495	0.99999	6.8372e-06	1.3674e-05	0.00053283	TRUE
sgRNA_040398	RCL1	90.603	251.7	90.603	251.7	1.464	12976	1372.6	4.3484	0.99999	6.9078e-06	1.3816e-05	0.00053725	TRUE
sgRNA_034892	PAK3	81.285	229.4	81.285	229.4	1.4854	10969	1160.3	4.3482	0.99999	6.9233e-06	1.3847e-05	0.00053742	TRUE
sgRNA_010872	CRK	81.285	229.4	81.285	229.4	1.4854	10969	1160.3	4.3482	0.99999	6.9233e-06	1.3847e-05	0.00053742	TRUE
sgRNA_010673	CPPED1	148.76	385.52	148.76	385.52	1.3679	28028	2965.9	4.3474	0.99999	6.9095e-06	1.3819e-05	0.00053725	TRUE
sgRNA_014756	ENOX2	113.74	305.87	113.74	305.87	1.4193	18457	1953.2	4.3473	0.99999	6.9258e-06	1.3852e-05	0.00053742	TRUE
sgRNA_020401	HDAC5	209.8	519.33	209.8	519.33	1.3036	47906	5073.3	4.3457	0.99999	6.9521e-06	1.3904e-05	0.00053873	TRUE
sgRNA_025809	LIMK2	130.44	344.1	130.44	344.1	1.3926	22825	2417.2	4.3457	0.99999	6.9687e-06	1.3937e-05	0.00053964	TRUE
sgRNA_034101	OR5B21	117.91	315.42	117.91	315.42	1.412	19505	2065.8	4.3456	0.99999	6.9787e-06	1.3957e-05	0.00054005	TRUE
sgRNA_046769	SRRM1	154.54	398.26	154.54	398.26	1.3601	29701	3147.6	4.3442	0.99999	7.0111e-06	1.4022e-05	0.00054182	TRUE
sgRNA_011395	CTTNBP2	214.3	528.89	214.3	528.89	1.2994	49485	5244.4	4.3441	0.99999	7.0028e-06	1.4006e-05	0.00054154	TRUE
sgRNA_055150	ZNF143	96.065	264.45	96.065	264.45	1.4514	14176	1502.9	4.3434	0.99999	7.0619e-06	1.4124e-05	0.00054537	TRUE
sgRNA_039503	RAB10	163.21	417.38	163.21	417.38	1.3492	32300	3427.5	4.3414	0.99999	7.0978e-06	1.4196e-05	0.00054777	TRUE
sgRNA_025116	KRTAP9-6	120.8	321.8	120.8	321.8	1.4061	20199	2145.1	4.3397	0.99999	7.168e-06	1.4336e-05	0.00055281	TRUE
sgRNA_052187	TYMP	44.337	137	44.337	137	1.6059	4293.4	456.45	4.3373	0.99999	7.3528e-06	1.4706e-05	0.00056553	TRUE
sgRNA_022341	IL17D	195.34	487.47	195.34	487.47	1.3149	42670	4537.5	4.3368	0.99999	7.2427e-06	1.4485e-05	0.0005582	TRUE
sgRNA_027781	MBD3L4	146.19	379.15	146.19	379.15	1.3689	27135	2886.5	4.3361	0.99999	7.2757e-06	1.4551e-05	0.00056036	TRUE
sgRNA_049972	TMEM229B	164.82	420.56	164.82	420.56	1.3461	32703	3480.2	4.3351	0.99999	7.3026e-06	1.4605e-05	0.00056205	TRUE
sgRNA_048264	TBC1D32	130.76	344.1	130.76	344.1	1.3891	22756	2426.4	4.3309	0.99999	7.4551e-06	1.491e-05	0.00057301	TRUE
sgRNA_024007	KIAA1024	144.9	375.96	144.9	375.96	1.3694	26694	2847	4.3304	0.99999	7.4668e-06	1.4934e-05	0.00057352	TRUE
sgRNA_018694	GLG1	160.64	411.01	160.64	411.01	1.3499	31341	3343.6	4.3297	0.99999	7.4851e-06	1.497e-05	0.00057454	TRUE
sgRNA_042686	SCGB1D4	169.32	430.12	169.32	430.12	1.3399	34010	3629.6	4.329	0.99999	7.5075e-06	1.5015e-05	0.00057586	TRUE
sgRNA_040864	RHCG	90.924	251.7	90.924	251.7	1.4589	12925	1380.1	4.3278	0.99999	7.5846e-06	1.5169e-05	0.00058139	TRUE
sgRNA_011358	CTSE	143.61	372.77	143.61	372.77	1.3699	26257	2807.8	4.3247	0.99999	7.6636e-06	1.5327e-05	0.00058704	TRUE
sgRNA_054713	ZCCHC8	46.908	143.37	46.908	143.37	1.5915	4652.9	497.6	4.3245	0.99999	7.7821e-06	1.5564e-05	0.00059412	TRUE
sgRNA_016737	FCRL3	125.3	331.35	125.3	331.35	1.3958	21229	2270.6	4.3242	0.99999	7.6864e-06	1.5373e-05	0.000588	TRUE
sgRNA_024071	KIAA1524	89.639	248.52	89.639	248.52	1.4609	12621	1350	4.3241	0.99999	7.7162e-06	1.5432e-05	0.00058988	TRUE
sgRNA_039206	PTPN6	223.94	548.01	223.94	548.01	1.2873	52511	5618.1	4.3236	0.99999	7.685e-06	1.537e-05	0.000588	TRUE
sgRNA_036684	PLA2G12A	107.31	289.93	107.31	289.93	1.4255	16676	1784.5	4.3231	0.99999	7.7338e-06	1.5468e-05	0.00059083	TRUE
sgRNA_046372	SPHAR	35.984	114.7	35.984	114.7	1.6454	3098.1	331.82	4.3212	0.99999	7.9495e-06	1.5899e-05	0.00060608	TRUE
sgRNA_017412	FOXL2NB	119.84	318.61	119.84	318.61	1.4032	19755	2118.6	4.3185	0.99999	7.8917e-06	1.5783e-05	0.00060208	TRUE
sgRNA_031975	NO-TARGET	77.751	219.84	77.751	219.84	1.4876	10095	1083.3	4.3172	0.99999	7.9752e-06	1.595e-05	0.00060752	TRUE
sgRNA_016033	FAM221A	87.069	242.14	87.069	242.14	1.4651	12024	1290.5	4.3167	0.99999	7.9791e-06	1.5958e-05	0.00060752	TRUE
sgRNA_028253	METTL12	148.11	382.33	148.11	382.33	1.3622	27429	2946	4.3152	0.99999	7.9969e-06	1.5994e-05	0.00060807	TRUE
sgRNA_049462	TM9SF2	219.76	538.45	219.76	538.45	1.289	50782	5455	4.3149	0.99999	7.9952e-06	1.599e-05	0.00060807	TRUE
sgRNA_009852	CLVS2	179.92	452.43	179.92	452.43	1.3255	37130	3990.5	4.3138	0.99999	8.0412e-06	1.6082e-05	0.00061102	TRUE
sgRNA_025067	KRTAP5-3	85.783	238.96	85.783	238.96	1.4673	11731	1261.2	4.3132	0.99999	8.1099e-06	1.622e-05	0.0006146	TRUE
sgRNA_049427	TM2D2	153.9	395.08	153.9	395.08	1.3545	29084	3127.2	4.3128	0.99999	8.0836e-06	1.6167e-05	0.00061343	TRUE
sgRNA_014785	ENTHD1	153.9	395.08	153.9	395.08	1.3545	29084	3127.2	4.3128	0.99999	8.0836e-06	1.6167e-05	0.00061343	TRUE
sgRNA_020009	GTSE1	133.98	350.47	133.98	350.47	1.3807	23435	2519.9	4.3128	0.99999	8.0915e-06	1.6183e-05	0.00061361	TRUE
sgRNA_022698	INPP5K	159.68	407.82	159.68	407.82	1.3473	30787	3312.4	4.3115	0.99999	8.1306e-06	1.6261e-05	0.00061575	TRUE
sgRNA_052625	UGT1A8	50.763	152.93	50.763	152.93	1.5723	5219.3	561.69	4.311	0.99999	8.2605e-06	1.6521e-05	0.00062351	TRUE
sgRNA_037148	PNISR	136.87	356.84	136.87	356.84	1.376	24195	2605.1	4.3099	0.99999	8.1972e-06	1.6394e-05	0.00062039	TRUE
sgRNA_019642	GRHL1	146.83	379.15	146.83	379.15	1.3626	26986	2906.3	4.3094	0.99999	8.2122e-06	1.6424e-05	0.00062111	TRUE
sgRNA_044842	SLC38A3	181.53	455.61	181.53	455.61	1.3229	37561	4046.3	4.3088	0.99999	8.2248e-06	1.645e-05	0.00062165	TRUE
sgRNA_055153	ZNF146	113.09	302.68	113.09	302.68	1.4123	17972	1936.1	4.3087	0.99999	8.2536e-06	1.6507e-05	0.00062341	TRUE
sgRNA_016547	FBXO2	117.27	312.24	117.27	312.24	1.4052	19006	2048.3	4.3079	0.99999	8.2814e-06	1.6563e-05	0.00062468	TRUE
sgRNA_030037	MYEOV	91.245	251.7	91.245	251.7	1.4539	12873	1387.7	4.3074	0.99999	8.3197e-06	1.6639e-05	0.00062715	TRUE
sgRNA_045745	SNRPD2	235.18	570.31	235.18	570.31	1.2744	56156	6065.8	4.303	0.99999	8.4359e-06	1.6872e-05	0.00063549	TRUE
sgRNA_046778	SRRM4	205.3	506.59	205.3	506.59	1.2989	45387	4904.3	4.3022	0.99999	8.4689e-06	1.6938e-05	0.00063755	TRUE
sgRNA_043869	SHROOM4	148.43	382.33	148.43	382.33	1.3591	27354	2956	4.302	0.99999	8.4881e-06	1.6976e-05	0.00063857	TRUE
sgRNA_043404	SESN1	171.57	433.31	171.57	433.31	1.3316	34255	3705.1	4.3001	0.99999	8.5581e-06	1.7116e-05	0.00064341	TRUE
sgRNA_039867	RALBP1	168.68	426.94	168.68	426.94	1.3346	33350	3608.1	4.2995	0.99999	8.5793e-06	1.7159e-05	0.00064458	TRUE
sgRNA_004554	BIRC8	118.88	315.42	118.88	315.42	1.4003	19316	2092.1	4.2971	0.99999	8.6934e-06	1.7387e-05	0.00065272	TRUE
sgRNA_029902	MUC8	105.06	283.56	105.06	283.56	1.4239	15932	1726.8	4.2956	0.99999	8.7618e-06	1.7524e-05	0.00065742	TRUE
sgRNA_053158	UTS2B	125.94	331.35	125.94	331.35	1.3885	21097	2288.7	4.2936	0.99999	8.8265e-06	1.7653e-05	0.0006614	TRUE
sgRNA_028067	MED16	140.08	363.22	140.08	363.22	1.3683	24894	2700.9	4.2935	0.99999	8.8248e-06	1.765e-05	0.0006614	TRUE
sgRNA_007840	CCT8L2	177.67	446.05	177.67	446.05	1.3231	36015	3912.9	4.2905	0.99999	8.9353e-06	1.7871e-05	0.00066911	TRUE
sgRNA_008291	CDH23	202.73	500.22	202.73	500.22	1.2988	44249	4808.7	4.29	0.99999	8.9502e-06	1.79e-05	0.00066979	TRUE
sgRNA_049561	TMED8	128.84	337.73	128.84	337.73	1.3834	21818	2371	4.2899	0.99999	8.9722e-06	1.7944e-05	0.00067099	TRUE
sgRNA_010247	COL28A1	124.66	328.17	124.66	328.17	1.3893	20708	2252.5	4.288	0.99999	9.0553e-06	1.8111e-05	0.00067676	TRUE
sgRNA_008426	CDKL1	112.13	299.49	112.13	299.49	1.4094	17553	1910.5	4.2866	0.99999	9.1193e-06	1.8239e-05	0.00068065	TRUE
sgRNA_049130	THRB	112.13	299.49	112.13	299.49	1.4094	17553	1910.5	4.2866	0.99999	9.1193e-06	1.8239e-05	0.00068065	TRUE
sgRNA_033399	OR10T2	116.31	309.05	116.31	309.05	1.4022	18575	2022.2	4.2862	0.99999	9.1333e-06	1.8267e-05	0.00068124	TRUE
sgRNA_047025	ST8SIA5	97.028	264.45	97.028	264.45	1.4371	14014	1526.4	4.2852	0.99999	9.1875e-06	1.8375e-05	0.00068438	TRUE
sgRNA_025592	LEPROT	97.028	264.45	97.028	264.45	1.4371	14014	1526.4	4.2852	0.99999	9.1875e-06	1.8375e-05	0.00068438	TRUE
sgRNA_042096	RSU1	127.55	334.54	127.55	334.54	1.3841	21422	2334.3	4.2842	0.99999	9.2083e-06	1.8417e-05	0.00068504	TRUE
sgRNA_003132	ARPC3	144.58	372.77	144.58	372.77	1.3604	26036	2837.2	4.2841	0.99999	9.2044e-06	1.8409e-05	0.00068504	TRUE
sgRNA_033619	OR2B6	106.67	286.75	106.67	286.75	1.4182	16215	1768	4.2829	0.99999	9.2773e-06	1.8555e-05	0.00068926	TRUE
sgRNA_051304	TRIM61	183.78	458.8	183.78	458.8	1.3152	37819	4124.9	4.2822	0.99999	9.2738e-06	1.8548e-05	0.00068926	TRUE
sgRNA_041363	RNF215	119.2	315.42	119.2	315.42	1.3965	19252	2100.9	4.2811	0.99999	9.3431e-06	1.8686e-05	0.0006937	TRUE
sgRNA_039303	PUF60	126.27	331.35	126.27	331.35	1.3849	21031	2297.8	4.2784	0.99999	9.4512e-06	1.8902e-05	0.00070127	TRUE
sgRNA_034281	OR6T1	133.33	347.28	133.33	347.28	1.3744	22887	2501.1	4.2781	0.99999	9.4615e-06	1.8923e-05	0.00070157	TRUE
sgRNA_012862	DIRAS3	80.964	226.21	80.964	226.21	1.471	10549	1153.2	4.2771	0.99999	9.5475e-06	1.9095e-05	0.00070749	TRUE
sgRNA_020820	HIST1H2BO	94.458	258.07	94.458	258.07	1.4404	13385	1464.1	4.276	0.99999	9.5799e-06	1.916e-05	0.00070943	TRUE
sgRNA_026693	LRRC75A	157.75	401.45	157.75	401.45	1.342	29694	3250.3	4.2746	0.99999	9.6032e-06	1.9206e-05	0.00071068	TRUE
sgRNA_032484	NR3C1	87.711	242.14	87.711	242.14	1.4546	11925	1305.3	4.2744	0.99999	9.6541e-06	1.9308e-05	0.00071399	TRUE
sgRNA_041153	RNASE9	52.37	156.12	52.37	156.12	1.5578	5381.9	589.21	4.2742	0.99999	9.7439e-06	1.9488e-05	0.00071969	TRUE
sgRNA_001454	AKAP11	104.1	280.38	104.1	280.38	1.4208	15537	1702.3	4.2726	0.99999	9.7186e-06	1.9437e-05	0.00071829	TRUE
sgRNA_034509	OSGEP	93.173	254.89	93.173	254.89	1.4421	13076	1433.4	4.2714	0.99999	9.7801e-06	1.956e-05	0.00072142	TRUE
sgRNA_009511	CLCN7	170.92	430.12	170.92	430.12	1.3263	33592	3683.5	4.2708	0.99999	9.7639e-06	1.9528e-05	0.0007207	TRUE
sgRNA_055555	ZNF385B	230.36	557.57	230.36	557.57	1.2716	53532	5872.4	4.2699	0.99999	9.7927e-06	1.9585e-05	0.00072189	TRUE
sgRNA_053825	WDR59	150.68	385.52	150.68	385.52	1.3495	27574	3026.1	4.269	0.99999	9.8495e-06	1.9699e-05	0.00072466	TRUE
sgRNA_049147	THSD7B	212.37	519.33	212.37	519.33	1.2861	47113	5170.9	4.2688	0.99999	9.8418e-06	1.9684e-05	0.00072466	TRUE
sgRNA_022436	IL22RA1	188.59	468.36	188.59	468.36	1.3078	39133	4295.1	4.2688	0.99999	9.8472e-06	1.9694e-05	0.00072466	TRUE
sgRNA_039471	QSER1	153.57	391.89	153.57	391.89	1.3458	28397	3117.1	4.2685	0.99999	9.8677e-06	1.9735e-05	0.00072506	TRUE
sgRNA_006395	C9orf16	153.57	391.89	153.57	391.89	1.3458	28397	3117.1	4.2685	0.99999	9.8677e-06	1.9735e-05	0.00072506	TRUE
sgRNA_035432	PCGF3	123.7	324.98	123.7	324.98	1.3864	20258	2225.5	4.2668	0.99999	9.9579e-06	1.9916e-05	0.00073074	TRUE
sgRNA_030407	NAGA	227.47	551.19	227.47	551.19	1.2732	52399	5757.4	4.2664	0.99999	9.9462e-06	1.9892e-05	0.00073036	TRUE
sgRNA_049596	TMEM107	97.35	264.45	97.35	264.45	1.4324	13961	1534.2	4.2661	0.99999	1.0013e-05	2.0026e-05	0.00073335	TRUE
sgRNA_012701	DHCR7	140.72	363.22	140.72	363.22	1.3617	24751	2720.2	4.2659	0.99999	9.9893e-06	1.9979e-05	0.00073258	TRUE
sgRNA_056434	ZNF799	197.59	487.47	197.59	487.47	1.2985	42016	4619.4	4.2651	0.99999	1.001e-05	2.002e-05	0.00073335	TRUE
sgRNA_036718	PLA2G4C	115.34	305.87	115.34	305.87	1.3992	18150	1996.3	4.2642	0.99999	1.0079e-05	2.0158e-05	0.00073771	TRUE
sgRNA_035598	PDE1A	163.86	414.19	163.86	414.19	1.3326	31334	3448.5	4.2629	0.99999	1.0116e-05	2.0231e-05	0.00073992	TRUE
sgRNA_014808	ENTPD8	136.55	353.66	136.55	353.66	1.3665	23568	2595.5	4.2615	0.99999	1.0189e-05	2.0377e-05	0.00074479	TRUE
sgRNA_033245	ONECUT2	139.44	360.03	139.44	360.03	1.3622	24330	2681.6	4.2598	0.99999	1.0268e-05	2.0535e-05	0.00075007	TRUE
sgRNA_033985	OR52B6	82.571	229.4	82.571	229.4	1.4631	10779	1188.8	4.2584	0.99999	1.0379e-05	2.0758e-05	0.00075739	TRUE
sgRNA_007236	CCDC125	178.64	446.05	178.64	446.05	1.3154	35756	3946.1	4.257	0.99999	1.0381e-05	2.0762e-05	0.00075739	TRUE
sgRNA_002196	ANKS1B	94.779	258.07	94.779	258.07	1.4356	13333	1471.9	4.2564	0.99999	1.0459e-05	2.0919e-05	0.00076212	TRUE
sgRNA_051987	TUBA3D	193.41	477.91	193.41	477.91	1.3006	40470	4467.8	4.2564	0.99999	1.0409e-05	2.0818e-05	0.00075895	TRUE
sgRNA_031116	NEXN	172.85	433.31	172.85	433.31	1.3209	33919	3748.5	4.2541	0.99999	1.0519e-05	2.1039e-05	0.00076601	TRUE
sgRNA_021331	HOXD13	195.02	481.1	195.02	481.1	1.2983	40921	4525.9	4.2524	0.99999	1.0594e-05	2.1187e-05	0.00077089	TRUE
sgRNA_028066	MED16	180.24	449.24	180.24	449.24	1.3128	36180	4001.7	4.2524	0.99999	1.06e-05	2.12e-05	0.00077089	TRUE
sgRNA_016539	FBXO17	98.956	267.63	98.956	267.63	1.4263	14226	1573.6	4.2521	0.99999	1.0657e-05	2.1314e-05	0.00077405	TRUE
sgRNA_023852	KDM2A	98.956	267.63	98.956	267.63	1.4263	14226	1573.6	4.2521	0.99999	1.0657e-05	2.1314e-05	0.00077405	TRUE
sgRNA_006807	CAPN10	270.84	640.41	270.84	640.41	1.2385	68288	7566.8	4.2485	0.99999	1.0772e-05	2.1544e-05	0.00078191	TRUE
sgRNA_005903	C2CD2L	68.113	194.35	68.113	194.35	1.4991	7968.2	883.02	4.2483	0.99999	1.0892e-05	2.1783e-05	0.00078906	TRUE
sgRNA_001244	AGER	136.87	353.66	136.87	353.66	1.3631	23499	2605.1	4.2475	0.99999	1.085e-05	2.1701e-05	0.00078708	TRUE
sgRNA_034989	PAPPA2	240.32	576.68	240.32	576.68	1.2593	56570	6274.6	4.2463	0.99999	1.0878e-05	2.1756e-05	0.00078857	TRUE
sgRNA_000334	ABTB2	139.76	360.03	139.76	360.03	1.3589	24259	2691.3	4.246	0.99999	1.0921e-05	2.1842e-05	0.0007897	TRUE
sgRNA_019027	GNS	178.96	446.05	178.96	446.05	1.3128	35670	3957.2	4.246	0.99999	1.0907e-05	2.1815e-05	0.00078919	TRUE
sgRNA_039866	RALB	229.72	554.38	229.72	554.38	1.2673	52703	5846.7	4.2459	0.99999	1.0899e-05	2.1797e-05	0.00078906	TRUE
sgRNA_017224	FN3K	157.11	398.26	157.11	398.26	1.3364	29077	3229.6	4.2434	0.99999	1.1038e-05	2.2077e-05	0.00079714	TRUE
sgRNA_006074	C4orf19	183.45	455.61	183.45	455.61	1.3077	37035	4113.6	4.2434	0.99999	1.1034e-05	2.2067e-05	0.00079714	TRUE
sgRNA_012338	DDX41	154.22	391.89	154.22	391.89	1.3398	28244	3137.4	4.2432	0.99999	1.1051e-05	2.2102e-05	0.00079756	TRUE
sgRNA_040333	RBP4	132.69	344.1	132.69	344.1	1.3681	22347	2482.3	4.2432	0.99999	1.1063e-05	2.2126e-05	0.0007979	TRUE
sgRNA_001125	ADRA2C	62.972	181.61	62.972	181.61	1.5132	7037.2	782.4	4.2413	0.99999	1.1248e-05	2.2497e-05	0.00080973	TRUE
sgRNA_014686	EMX1	239.04	573.5	239.04	573.5	1.259	55932	6222.1	4.2401	0.99999	1.1185e-05	2.237e-05	0.00080619	TRUE
sgRNA_005431	C16orf96	192.45	474.73	192.45	474.73	1.2982	39840	4433	4.2396	0.99999	1.1216e-05	2.2433e-05	0.00080794	TRUE
sgRNA_026651	LRRC58	100.56	270.82	100.56	270.82	1.4203	14494	1613.4	4.2386	0.99999	1.1314e-05	2.2628e-05	0.00081396	TRUE
sgRNA_042529	SASH3	155.82	395.08	155.82	395.08	1.3366	28621	3188.5	4.237	0.99999	1.1358e-05	2.2716e-05	0.00081661	TRUE
sgRNA_010011	CNOT10	74.86	210.28	74.86	210.28	1.4778	9169.7	1021.6	4.2369	0.99999	1.1443e-05	2.2886e-05	0.00082165	TRUE
sgRNA_054151	XAGE3	225.54	544.82	225.54	544.82	1.2686	50970	5681.3	4.2359	0.99999	1.1396e-05	2.2792e-05	0.00081881	TRUE
sgRNA_000998	ADGRG6	120.16	315.42	120.16	315.42	1.3849	19064	2127.4	4.2335	0.99999	1.1559e-05	2.3118e-05	0.00082949	TRUE
sgRNA_020225	HAND2	157.43	398.26	157.43	398.26	1.3335	29000	3239.9	4.231	0.99999	1.1665e-05	2.3329e-05	0.00083652	TRUE
sgRNA_054372	YPEL2	170.6	426.94	170.6	426.94	1.3183	32854	3672.7	4.2298	0.99999	1.1725e-05	2.345e-05	0.00084034	TRUE
sgRNA_034245	OR6C75	177.99	442.87	177.99	442.87	1.3102	35079	3924	4.2284	0.99999	1.1793e-05	2.3587e-05	0.00084469	TRUE
sgRNA_052092	TVP23C-CDRT4	80.322	223.03	80.322	223.03	1.462	10182	1139.1	4.2282	0.99999	1.1881e-05	2.3762e-05	0.00084989	TRUE
sgRNA_002942	ARID4A	14.779	54.164	14.779	54.164	1.8057	775.57	86.785	4.2277	0.99999	1.2509e-05	2.5019e-05	0.00088536	TRUE
sgRNA_020072	GXYLT1	118.88	312.24	118.88	312.24	1.3857	18694	2092.1	4.2274	0.99999	1.1874e-05	2.3748e-05	0.00084989	TRUE
sgRNA_049934	TMEM214	102.17	274	102.17	274	1.4144	14764	1653.6	4.2257	0.99999	1.1983e-05	2.3965e-05	0.00085511	TRUE
sgRNA_033523	OR1J1	114.7	302.68	114.7	302.68	1.3922	17668	1979	4.2256	0.99999	1.1974e-05	2.3948e-05	0.00085511	TRUE
sgRNA_017007	FHOD3	216.87	525.71	216.87	525.71	1.2735	47690	5343.2	4.225	0.99999	1.1963e-05	2.3925e-05	0.00085511	TRUE
sgRNA_044964	SLC46A3	198.88	487.47	198.88	487.47	1.2892	41644	4666.5	4.2247	0.99999	1.1984e-05	2.3968e-05	0.00085511	TRUE
sgRNA_046423	SPINK2	124.66	324.98	124.66	324.98	1.3753	20065	2252.5	4.2208	0.99999	1.2223e-05	2.4447e-05	0.00087054	TRUE
sgRNA_009606	CLEC12A	163.53	411.01	163.53	411.01	1.3243	30621	3438	4.2206	0.99999	1.2216e-05	2.4431e-05	0.00087054	TRUE
sgRNA_052165	TXNL4A	77.751	216.65	77.751	216.65	1.4667	9647.1	1083.3	4.2203	0.99999	1.2308e-05	2.4616e-05	0.00087438	TRUE
sgRNA_015294	EVI5	400	898.48	400	898.48	1.1655	124240	13952	4.2202	0.99999	1.2208e-05	2.4415e-05	0.00087052	TRUE
sgRNA_039502	RAB10	188.59	465.17	188.59	465.17	1.2979	38247	4295.1	4.2202	0.99999	1.2231e-05	2.4462e-05	0.00087054	TRUE
sgRNA_036498	PIMREG	67.149	191.17	67.149	191.17	1.4956	7690.1	863.82	4.2196	0.99999	1.2375e-05	2.4751e-05	0.00087807	TRUE
sgRNA_042972	SEC16A	181.21	449.24	181.21	449.24	1.3051	35921	4035.1	4.2195	0.99999	1.2268e-05	2.4537e-05	0.00087265	TRUE
sgRNA_054258	XRCC4	137.51	353.66	137.51	353.66	1.3564	23360	2624.1	4.2195	0.99999	1.229e-05	2.4579e-05	0.00087361	TRUE
sgRNA_006829	CAPN3	281.45	659.52	281.45	659.52	1.2256	71471	8036.1	4.2175	0.99999	1.2361e-05	2.4722e-05	0.0008776	TRUE
sgRNA_033868	OR4K5	146.19	372.77	146.19	372.77	1.3445	25671	2886.5	4.2175	0.99999	1.2393e-05	2.4785e-05	0.00087837	TRUE
sgRNA_024690	KRT10	149.08	379.15	149.08	379.15	1.3409	26466	2975.9	4.2174	0.99999	1.2395e-05	2.479e-05	0.00087837	TRUE
sgRNA_016117	FAM43B	194.7	477.91	194.7	477.91	1.2911	40105	4514.2	4.2153	0.99999	1.2498e-05	2.4996e-05	0.0008851	TRUE
sgRNA_018975	GNGT1	199.2	487.47	199.2	487.47	1.2869	41551	4678.3	4.2147	0.99999	1.2529e-05	2.5058e-05	0.00088582	TRUE
sgRNA_044965	SLC46A3	208.19	506.59	208.19	506.59	1.2788	44520	5012.7	4.2146	0.99999	1.2532e-05	2.5063e-05	0.00088582	TRUE
sgRNA_047536	SUN5	112.13	296.31	112.13	296.31	1.394	16961	1910.5	4.2137	0.99999	1.2627e-05	2.5254e-05	0.00089146	TRUE
sgRNA_056744	ZXDB	229.4	551.19	229.4	551.19	1.261	51777	5833.9	4.2131	0.99999	1.2612e-05	2.5224e-05	0.00089097	TRUE
sgRNA_038968	PSORS1C1	75.181	210.28	75.181	210.28	1.4717	9126.2	1028.4	4.2129	0.99999	1.273e-05	2.5459e-05	0.00089751	TRUE
sgRNA_027712	MAST4	169.64	423.75	169.64	423.75	1.3157	32286	3640.3	4.2117	0.99999	1.2705e-05	2.5411e-05	0.00089644	TRUE
sgRNA_033705	OR2T12	142.01	363.22	142.01	363.22	1.3487	24466	2759	4.2113	0.99999	1.2736e-05	2.5473e-05	0.00089751	TRUE
sgRNA_035893	PES1	220.4	532.08	220.4	532.08	1.2677	48571	5480	4.2103	0.99999	1.277e-05	2.554e-05	0.00089931	TRUE
sgRNA_039540	RAB18	129.16	334.54	129.16	334.54	1.3662	21091	2380.2	4.2098	0.99999	1.2835e-05	2.5669e-05	0.0009033	TRUE
sgRNA_028724	MLLT6	98.314	264.45	98.314	264.45	1.4184	13800	1557.8	4.2092	0.99999	1.2898e-05	2.5796e-05	0.00090719	TRUE
sgRNA_013713	DUOXA2	110.84	293.12	110.84	293.12	1.3949	16613	1876.6	4.2077	0.99999	1.2967e-05	2.5935e-05	0.00091039	TRUE
sgRNA_011694	CYP1A1	110.84	293.12	110.84	293.12	1.3949	16613	1876.6	4.2077	0.99999	1.2967e-05	2.5935e-05	0.00091039	TRUE
sgRNA_048095	TAS2R10	160.96	404.63	160.96	404.63	1.3245	29688	3354.1	4.2074	0.99999	1.2951e-05	2.5902e-05	0.00091036	TRUE
sgRNA_029926	MUT	217.51	525.71	217.51	525.71	1.2693	47492	5367.9	4.2065	0.99999	1.2986e-05	2.5973e-05	0.00091061	TRUE
sgRNA_002838	ARHGAP9	277.27	649.96	277.27	649.96	1.2261	69450	7850	4.2065	0.99999	1.2981e-05	2.5961e-05	0.00091061	TRUE
sgRNA_056068	ZNF625	190.52	468.36	190.52	468.36	1.2932	38596	4363.8	4.2058	0.99999	1.3033e-05	2.6065e-05	0.00091328	TRUE
sgRNA_020062	GUSB	72.611	203.91	72.611	203.91	1.477	8619.8	974.61	4.2058	0.99999	1.3141e-05	2.6281e-05	0.00091971	TRUE
sgRNA_045323	SLX1A	140.72	360.03	140.72	360.03	1.349	24047	2720.2	4.2048	0.99999	1.311e-05	2.622e-05	0.00091815	TRUE
sgRNA_022473	IL31	165.46	414.19	165.46	414.19	1.3186	30933	3501.4	4.2034	0.99999	1.3178e-05	2.6356e-05	0.00092177	TRUE
sgRNA_031644	NO-TARGET	169.96	423.75	169.96	423.75	1.313	32205	3651.1	4.2001	0.99999	1.337e-05	2.674e-05	0.00093461	TRUE
sgRNA_019540	GPRIN2	136.55	350.47	136.55	350.47	1.3535	22882	2595.5	4.199	0.99999	1.3454e-05	2.6908e-05	0.00093992	TRUE
sgRNA_045987	SOX11	202.73	493.85	202.73	493.85	1.2803	42374	4808.7	4.1981	0.99999	1.3483e-05	2.6965e-05	0.00094133	TRUE
sgRNA_021645	HSPB6	126.59	328.17	126.59	328.17	1.3673	20318	2306.9	4.1969	0.99999	1.3584e-05	2.7168e-05	0.00094783	TRUE
sgRNA_056049	ZNF618	129.48	334.54	129.48	334.54	1.3627	21025	2389.4	4.1951	0.99999	1.3696e-05	2.7392e-05	0.00095504	TRUE
sgRNA_038089	PRB1	67.47	191.17	67.47	191.17	1.4888	7650.3	870.2	4.1932	0.99999	1.3907e-05	2.7814e-05	0.00096797	TRUE
sgRNA_053248	VAX1	76.787	213.47	76.787	213.47	1.4632	9340.9	1062.6	4.1931	0.99999	1.3889e-05	2.7779e-05	0.00096735	TRUE
sgRNA_011969	DAXX	176.06	436.5	176.06	436.5	1.305	33912	3857.8	4.193	0.99999	1.3799e-05	2.7597e-05	0.00096161	TRUE
sgRNA_000028	AADAC	27.309	89.211	27.309	89.211	1.672	1915.9	218.21	4.1904	0.99999	1.4384e-05	2.8769e-05	0.00099451	TRUE
sgRNA_052246	UBA1	102.81	274	102.81	274	1.4055	14653	1669.8	4.1895	0.99999	1.4065e-05	2.813e-05	0.00097787	TRUE
sgRNA_017863	GABRA3	177.67	439.68	177.67	439.68	1.3024	34325	3912.9	4.1886	0.99999	1.4066e-05	2.8133e-05	0.00097787	TRUE
sgRNA_015732	FAM151B	82.249	226.21	82.249	226.21	1.4485	10363	1181.7	4.188	0.99999	1.4192e-05	2.8384e-05	0.0009848	TRUE
sgRNA_003432	ASXL2	157.11	395.08	157.11	395.08	1.3249	28314	3229.6	4.1874	0.99999	1.4151e-05	2.8303e-05	0.00098318	TRUE
sgRNA_023775	KCTD12	182.17	449.24	182.17	449.24	1.2975	35663	4068.7	4.187	0.99999	1.4166e-05	2.8333e-05	0.00098362	TRUE
sgRNA_006909	CARM1	121.12	315.42	121.12	315.42	1.3735	18876	2154	4.1865	0.99999	1.423e-05	2.846e-05	0.00098685	TRUE
sgRNA_013500	DPPA3	133.98	344.1	133.98	344.1	1.3543	22076	2519.9	4.1858	0.99999	1.426e-05	2.852e-05	0.00098831	TRUE
sgRNA_004451	BEX4	136.87	350.47	136.87	350.47	1.3501	22813	2605.1	4.185	0.99999	1.4309e-05	2.8618e-05	0.00099108	TRUE
sgRNA_019693	GRIN1	109.88	289.93	109.88	289.93	1.3917	16210	1851.3	4.1847	0.99999	1.4354e-05	2.8709e-05	0.00099304	TRUE
sgRNA_018269	GCNT4	139.76	356.84	139.76	356.84	1.3461	23563	2691.3	4.1845	0.99999	1.4337e-05	2.8674e-05	0.00099245	TRUE
sgRNA_008752	CEP250	155.82	391.89	155.82	391.89	1.325	27864	3188.5	4.1806	0.99999	1.458e-05	2.9159e-05	0.0010074	TRUE
sgRNA_046720	SRM	108.59	286.75	108.59	286.75	1.3926	15869	1817.8	4.1785	0.99999	1.4752e-05	2.9504e-05	0.001018	TRUE
sgRNA_009229	CHRM1	224.58	538.45	224.58	538.45	1.2579	49258	5643.3	4.1782	0.99999	1.4715e-05	2.9429e-05	0.0010161	TRUE
sgRNA_035881	PER2	100.24	267.63	100.24	267.63	1.4078	14010	1605.5	4.1777	0.99999	1.4818e-05	2.9635e-05	0.0010208	TRUE
sgRNA_041501	ROPN1B	104.42	277.19	104.42	277.19	1.4	14925	1710.4	4.1775	0.99999	1.4819e-05	2.9638e-05	0.0010208	TRUE
sgRNA_032999	NXPE1	122.73	318.61	122.73	318.61	1.3691	19184	2198.6	4.1775	0.99999	1.4802e-05	2.9604e-05	0.0010208	TRUE
[truncated: 55,114 more rows]

## Sheet: Screen 1 MAGeCKFlute ReadRRA
id	Log2FoldChange	FDR
[truncated: 18,887 more rows]

## Sheet: Screen 2 Norm Counts, Z-scores
sgRNA	Gene	Diversity_Control	Spike488+	Z_control	Z_treatment
[truncated: 56,762 more rows]

[truncated: 7 more sheets: Screen 2 Gene-level, Screen 2 sgRNA-level, Screen 2 MAGeCKFlute ReadRRA, Screen 3 Norm Counts, Z-scores, Screen 3 Gene-level, Screen 3 sgRNA-level, Screen 3 MAGeCKFlute ReadRRA]
