# Supplementary material for: Fibroblast-expressed LRRC15 is a receptor for SARS-CoV-2 spike and controls antiviral and antifibrotic transcriptional programs
Source: PLoS Biol. 2023 Feb 9;21(2):e3001967. doi: 10.1371/journal.pbio.3001967 (PMC9910744; doi:10.1371/journal.pbio.3001967)
Supplement: S5 Table — Output of DRAGEN Differential Expression application. (CSV) [file pbio.3001967.s012.csv]

	IMR90 E6E7 TurboGFP r1	IMR90 E6E7 TurboGFP r2	IMR90 E6E7 TurboGFP r3	IMR90 E6E7 LRRC15 T1-TurboGFP r1	IMR90 E6E7 LRRC15 T1-TurboGFP r2	IMR90 E6E7 LRRC15 T1 TurboGFP r3
ENSG00000000003.15	301	367	318	260	394	300
ENSG00000000005.6	0	0	0	0	0	0
ENSG00000000419.12	365	350	258	283	452	304
ENSG00000000457.14	91	101	106	85	84	80
ENSG00000000460.17	282	274	229	218	323	217
ENSG00000000938.13	0	1	0	2	1	0
ENSG00000000971.15	388	380	428	456	545	554
ENSG00000001036.14	1476	1599	1296	1482	2048	1549
ENSG00000001084.13	449	297	314	365	456	335
ENSG00000001167.14	601	502	418	455	570	458
ENSG00000001460.18	197	307	281	305	472	308
ENSG00000001461.17	1554	1928	1629	2456	3266	2137
ENSG00000001497.16	445	482	452	388	449	372
ENSG00000001561.7	4	2	0	0	5	0
ENSG00000001617.12	322	306	275	328	632	407
ENSG00000001626.15	4	1	0	0	0	0
ENSG00000001629.10	1113	1104	975	1086	1592	1102
ENSG00000001630.17	764	728	745	798	1029	687
ENSG00000001631.15	350	370	371	319	424	251
ENSG00000002016.18	99	103	76	99	109	59
ENSG00000002079.14	6	4	3	1	8	1
ENSG00000002330.13	455	333	362	355	518	360
ENSG00000002549.12	633	622	609	674	1075	772
ENSG00000002586.20	3182	3511	2790	2934	4168	3208
ENSG00000002586.20_PAR_Y	0	0	0	0	0	0
ENSG00000002587.10	0	1	0	2	0	0
ENSG00000002726.20	0	0	0	0	0	0
ENSG00000002745.13	27	53	26	46	89	64
ENSG00000002746.15	2	5	13	8	10	5
ENSG00000002822.15	334	345	219	231	302	274
ENSG00000002834.18	9884	10025	9133	9349	13658	9848
ENSG00000002919.14	213	236	223	195	299	193
ENSG00000002933.9	0	0	0	2	0	0
ENSG00000003056.8	1137	1221	1031	1191	1581	1094
ENSG00000003096.14	71	70	80	57	116	128
ENSG00000003137.8	5	0	2	4	0	12
ENSG00000003147.19	0	0	0	0	1	0
ENSG00000003249.13	238	318	214	263	299	249
ENSG00000003393.15	549	506	451	547	763	452
ENSG00000003400.14	7	29	5	14	19	8
ENSG00000003402.20	885	848	755	778	1099	808
ENSG00000003436.16	1052	813	679	845	1007	769
ENSG00000003509.16	163	138	97	139	119	122
ENSG00000003756.17	1081	1165	885	1012	1358	998
ENSG00000003987.14	4	10	11	12	10	13
ENSG00000003989.17	735	578	520	498	679	501
ENSG00000004059.11	1059	1007	758	801	1214	784
ENSG00000004139.14	266	212	285	243	258	208
ENSG00000004142.12	1343	1300	1232	1167	1679	1295
ENSG00000004399.12	1392	1321	1646	1477	2115	1673
ENSG00000004455.17	1708	1778	1510	1597	2209	1604
ENSG00000004468.13	0	0	0	0	4	0
ENSG00000004478.8	1142	1284	1413	1167	1653	1193
ENSG00000004487.16	1619	1765	1414	1529	1976	1552
ENSG00000004534.15	984	797	652	708	927	742
ENSG00000004660.15	259	257	283	168	289	250
ENSG00000004700.16	1442	1445	1229	1286	1692	1306
ENSG00000004766.17	239	214	197	216	361	209
ENSG00000004776.13	2198	2254	1709	2411	3642	2746
ENSG00000004777.18	213	220	194	194	282	231
ENSG00000004779.10	547	467	430	407	590	387
ENSG00000004799.8	0	0	0	0	0	0
ENSG00000004809.14	0	0	0	0	0	0
ENSG00000004838.14	17	17	21	18	11	13
ENSG00000004846.16	0	0	0	0	0	0
ENSG00000004848.8	0	0	0	0	0	0
ENSG00000004864.13	274	320	291	177	312	227
ENSG00000004866.20	226	206	251	219	303	231
ENSG00000004897.12	1889	1884	1642	1700	2238	1726
ENSG00000004939.15	0	0	0	0	0	0
ENSG00000004948.15	0	1	0	0	0	0
ENSG00000004961.15	413	410	407	399	522	401
ENSG00000004975.12	672	650	520	558	746	515
ENSG00000005001.10	5	1	0	0	0	5
ENSG00000005007.12	1079	1281	1060	1101	1573	1221
ENSG00000005020.13	812	693	515	685	912	607
ENSG00000005022.6	2090	2097	1948	1708	2578	2011
ENSG00000005059.16	327	369	338	346	396	320
ENSG00000005073.5	4	8	0	9	7	5
ENSG00000005075.15	443	427	443	420	641	471
ENSG00000005100.13	484	435	479	450	584	455
ENSG00000005102.13	119	154	108	28	54	39
ENSG00000005108.16	6	12	7	9	15	9
ENSG00000005156.12	450	426	330	344	412	355
ENSG00000005175.10	489	396	371	330	523	375
ENSG00000005187.12	3	1	0	3	17	8
ENSG00000005189.19	142	118	82	90	137	124
ENSG00000005194.15	461	459	413	382	597	419
ENSG00000005206.17	542	528	476	461	571	539
ENSG00000005238.19	500	550	611	528	853	614
ENSG00000005243.10	382	329	339	247	469	259
ENSG00000005249.13	139	102	107	96	156	93
ENSG00000005302.19	348	373	320	355	466	368
ENSG00000005339.14	1532	1719	1444	1577	2214	1669
ENSG00000005379.17	85	84	57	84	68	56
ENSG00000005381.8	0	0	0	0	0	1
ENSG00000005421.9	0	0	0	0	0	0
ENSG00000005436.14	158	216	150	180	205	178
ENSG00000005448.16	438	444	376	389	449	356
ENSG00000005469.11	189	158	107	157	191	171
ENSG00000005471.17	0	0	1	0	0	0
ENSG00000005483.21	977	1220	965	985	1373	909
ENSG00000005486.17	337	363	305	285	415	323
ENSG00000005513.10	10	0	3	0	2	2
ENSG00000005700.15	895	1099	941	888	1205	981
ENSG00000005801.18	119	148	139	121	183	89
ENSG00000005810.18	859	890	655	1037	1174	788
ENSG00000005812.11	828	722	724	686	954	647
ENSG00000005844.18	0	0	0	1	0	0
ENSG00000005882.12	192	193	133	184	300	160
ENSG00000005884.18	4258	5136	3933	5008	6514	4921
ENSG00000005889.15	527	630	471	667	742	565
ENSG00000005893.15	2381	2498	1979	2174	3145	2238
ENSG00000005961.19	12	14	4	6	5	2
ENSG00000005981.13	0	0	0	0	0	0
ENSG00000006007.12	703	771	573	717	852	665
ENSG00000006015.17	228	205	189	101	204	176
ENSG00000006016.11	39	33	147	32	63	64
ENSG00000006025.12	130	132	130	108	139	103
ENSG00000006042.12	522	515	365	448	514	386
ENSG00000006047.13	28	51	42	30	41	38
ENSG00000006059.4	0	0	0	0	0	0
ENSG00000006062.17	218	197	241	190	342	215
ENSG00000006071.14	0	0	0	0	0	0
ENSG00000006116.3	0	0	0	0	0	0
ENSG00000006118.14	1225	1348	1233	805	1184	835
ENSG00000006125.18	4325	4462	3464	4295	5964	4261
ENSG00000006128.12	0	0	0	0	0	0
ENSG00000006194.10	329	315	233	244	373	276
ENSG00000006210.7	0	0	0	1	1	4
ENSG00000006282.21	508	479	387	476	592	390
ENSG00000006283.18	2	0	4	2	6	5
ENSG00000006327.13	2453	2704	2877	2402	3720	2928
ENSG00000006377.11	0	0	0	0	0	0
ENSG00000006432.15	115	89	72	125	168	138
ENSG00000006451.8	1910	2009	1755	2151	3012	1908
ENSG00000006453.14	167	161	183	162	213	191
ENSG00000006459.11	150	146	139	99	130	148
ENSG00000006468.14	151	172	137	186	172	173
ENSG00000006530.18	276	303	266	239	365	244
ENSG00000006534.16	342	310	323	397	449	243
ENSG00000006555.11	0	0	0	0	0	0
ENSG00000006576.16	1076	1003	935	1006	1432	991
ENSG00000006606.8	0	5	5	15	7	11
ENSG00000006607.14	687	707	428	650	854	577
ENSG00000006611.16	0	0	0	0	0	0
ENSG00000006625.18	286	235	224	227	286	172
ENSG00000006634.8	422	407	347	344	521	321
ENSG00000006638.11	60	62	47	57	103	62
ENSG00000006652.14	617	627	676	615	853	647
ENSG00000006659.13	0	0	0	0	0	0
ENSG00000006695.12	180	157	164	171	235	158
ENSG00000006704.10	447	468	405	303	491	401
ENSG00000006712.15	859	829	745	791	1080	853
ENSG00000006715.16	628	683	472	648	832	535
ENSG00000006740.17	18	15	21	18	24	25
ENSG00000006744.19	877	963	830	881	1247	860
ENSG00000006747.15	1	7	0	5	37	7
ENSG00000006756.16	237	167	150	187	176	206
ENSG00000006757.12	118	143	111	102	188	146
ENSG00000006788.14	0	0	0	0	0	0
ENSG00000006831.10	952	1030	867	815	1238	804
ENSG00000006837.12	10	14	17	0	25	8
ENSG00000007001.12	0	0	0	0	0	0
ENSG00000007038.11	1	1	0	4	0	2
ENSG00000007047.15	382	384	327	387	446	344
ENSG00000007062.11	0	0	0	0	0	0
ENSG00000007080.11	631	732	587	503	756	655
ENSG00000007129.18	0	0	0	0	0	0
ENSG00000007168.13	2799	2361	2243	2227	3001	2100
ENSG00000007171.18	0	0	0	2	0	2
ENSG00000007174.18	0	0	0	0	0	0
ENSG00000007202.15	2908	2836	2471	2752	3466	2650
ENSG00000007216.14	0	0	0	0	1	0
ENSG00000007237.18	433	326	235	296	465	404
ENSG00000007255.10	22	15	21	11	11	14
ENSG00000007264.15	0	0	0	0	0	0
ENSG00000007306.15	0	0	0	0	0	0
ENSG00000007312.12	0	0	0	0	0	0
ENSG00000007314.12	3	0	0	3	0	0
ENSG00000007341.19	101	141	107	75	141	121
ENSG00000007350.17	0	0	0	1	0	0
ENSG00000007372.23	1	0	0	0	3	0
ENSG00000007376.8	275	366	273	307	433	302
ENSG00000007384.15	757	700	554	652	810	646
ENSG00000007392.16	449	423	330	293	423	341
ENSG00000007402.11	0	0	0	4	1	1
ENSG00000007516.13	3	2	7	1	11	17
ENSG00000007520.4	565	564	504	546	660	521
ENSG00000007541.16	478	520	474	424	597	393
ENSG00000007545.15	539	577	403	407	739	487
ENSG00000007866.21	996	1060	1027	851	1257	849
ENSG00000007908.16	0	0	0	0	0	0
ENSG00000007923.16	964	1013	840	914	1278	1050
ENSG00000007933.13	0	0	0	0	0	0
ENSG00000007944.15	28	60	23	17	39	53
ENSG00000007952.18	6	0	0	0	0	0
ENSG00000007968.7	92	62	45	53	51	63
ENSG00000008018.9	1506	1572	1319	1118	1932	1516
ENSG00000008056.14	35	34	36	26	25	20
ENSG00000008083.14	293	301	274	332	437	188
ENSG00000008086.12	262	237	349	286	397	278
ENSG00000008118.10	18	7	8	1	6	8
ENSG00000008128.23	210	199	153	183	242	156
ENSG00000008130.15	781	663	602	636	873	643
ENSG00000008196.13	0	0	0	0	0	0
ENSG00000008197.4	0	0	0	0	0	0
ENSG00000008226.20	0	0	0	1	0	0
ENSG00000008256.16	744	717	567	735	1021	668
ENSG00000008277.14	0	1	1	4	0	0
ENSG00000008282.8	988	947	814	1005	1383	995
ENSG00000008283.16	368	351	328	375	410	336
ENSG00000008294.21	1776	1946	1690	1899	2553	1727
ENSG00000008300.17	257	318	203	248	287	231
ENSG00000008311.15	74	62	38	53	70	36
ENSG00000008323.15	1	0	0	1	12	7
ENSG00000008324.11	111	119	113	64	133	119
ENSG00000008382.15	49	39	55	53	59	55
ENSG00000008394.13	1193	1109	1109	1205	1700	1105
ENSG00000008405.12	423	399	393	394	534	387
ENSG00000008438.5	0	0	0	0	0	0
ENSG00000008441.16	3027	3104	2596	2852	3795	2890
ENSG00000008513.16	1347	1165	1551	1095	1440	1091
ENSG00000008516.17	1	5	2	1	0	1
ENSG00000008517.16	637	919	623	416	745	497
ENSG00000008710.19	2854	3059	2035	2280	2972	2354
ENSG00000008735.14	10	10	2	1	9	4
ENSG00000008838.20	870	905	819	887	1117	862
ENSG00000008853.16	399	355	362	319	382	359
ENSG00000008869.12	371	323	281	346	406	285
ENSG00000008952.17	1582	1425	1253	1295	1792	1340
ENSG00000008988.9	4635	5065	4138	3900	5315	3829
ENSG00000009307.16	7601	7733	6700	7027	9312	7109
ENSG00000009335.18	1792	2051	1870	1745	2503	1895
ENSG00000009413.15	439	437	362	528	645	378
ENSG00000009694.13	0	0	0	0	0	2
ENSG00000009709.12	0	0	0	0	0	0
ENSG00000009724.17	0	1	3	0	1	0
ENSG00000009765.14	0	0	0	0	0	0
ENSG00000009780.15	81	160	88	101	147	78
ENSG00000009790.15	0	0	0	0	1	0
ENSG00000009830.11	332	366	353	330	529	289
ENSG00000009844.16	925	966	820	710	1103	857
ENSG00000009950.16	0	0	0	0	0	0
ENSG00000009954.11	2437	2245	2129	2175	2962	2047
ENSG00000010017.13	893	866	787	694	999	735
ENSG00000010030.14	2	0	2	0	14	4
ENSG00000010072.16	148	157	144	140	216	156
ENSG00000010165.20	402	517	463	387	561	394
ENSG00000010219.13	173	124	169	123	208	151
ENSG00000010244.18	2538	2470	2242	2320	3035	2060
ENSG00000010256.11	1867	1876	1731	1630	1967	1512
ENSG00000010270.13	502	584	560	416	631	560
ENSG00000010278.14	1164	1140	1049	1144	1499	1093
ENSG00000010282.15	0	0	0	0	0	0
ENSG00000010292.13	2985	3260	2360	2423	3840	2972
ENSG00000010295.19	265	254	272	307	387	257
ENSG00000010310.9	6	5	5	0	5	1
ENSG00000010318.21	68	39	18	55	61	34
ENSG00000010319.7	8	0	2	0	0	1
ENSG00000010322.16	1486	1425	1064	1193	1572	1130
ENSG00000010327.10	2	0	4	1	8	7
ENSG00000010361.14	191	202	121	108	187	101
ENSG00000010379.16	0	0	0	0	1	0
ENSG00000010404.18	1461	1492	1360	1470	1833	1405
ENSG00000010438.16	119	121	129	89	99	70
ENSG00000010539.11	86	100	65	90	118	81
ENSG00000010610.10	60	54	50	42	44	31
ENSG00000010626.15	42	43	32	22	57	32
ENSG00000010671.15	0	7	0	0	2	0
ENSG00000010704.18	172	202	125	143	200	136
ENSG00000010803.16	542	515	458	432	600	437
ENSG00000010810.17	665	628	451	556	716	678
ENSG00000010818.10	660	681	586	723	999	806
ENSG00000010932.17	0	0	0	0	0	0
ENSG00000011007.12	833	852	851	852	1094	907
ENSG00000011009.11	552	481	446	383	574	466
ENSG00000011021.23	382	318	340	263	425	401
ENSG00000011028.14	6522	7033	6035	4604	6708	5324
ENSG00000011052.21	32	29	121	61	40	97
ENSG00000011083.9	0	0	0	0	0	0
ENSG00000011105.14	679	630	515	494	690	544
ENSG00000011114.15	707	768	594	672	961	676
ENSG00000011132.12	204	210	183	96	226	154
ENSG00000011143.16	128	127	113	102	148	116
ENSG00000011198.10	287	274	205	363	645	300
ENSG00000011201.12	14	25	34	7	16	19
ENSG00000011243.18	433	461	398	415	512	458
ENSG00000011258.16	184	214	80	90	133	112
ENSG00000011260.14	388	459	341	346	533	366
ENSG00000011275.18	908	1010	883	878	1135	970
ENSG00000011295.16	302	337	265	262	332	233
ENSG00000011304.20	5040	5324	4694	4552	6027	4771
ENSG00000011332.19	77	81	83	53	84	48
ENSG00000011347.9	42	34	17	29	34	27
ENSG00000011376.12	395	465	411	439	587	467
ENSG00000011405.13	930	1001	662	879	1116	768
ENSG00000011422.12	1139	1297	1513	1345	1855	1786
ENSG00000011426.11	5651	5942	5349	5865	8206	5934
ENSG00000011451.19	924	976	775	774	1240	782
ENSG00000011454.17	906	723	672	783	1144	773
ENSG00000011465.17	5258	4737	3688	4066	6065	4146
ENSG00000011478.12	107	112	81	60	106	103
ENSG00000011485.15	878	970	768	756	1169	788
ENSG00000011523.14	257	220	165	201	364	218
ENSG00000011566.15	396	470	449	462	724	480
ENSG00000011590.14	0	0	0	0	0	0
ENSG00000011600.11	0	0	0	0	0	0
ENSG00000011638.10	207	192	129	172	180	221
ENSG00000011677.13	0	0	0	0	0	0
ENSG00000012048.22	663	644	435	576	609	447
ENSG00000012061.15	810	857	639	632	952	711
ENSG00000012124.17	0	0	0	0	0	0
ENSG00000012171.20	414	329	346	422	453	453
ENSG00000012174.12	538	523	606	484	776	582
ENSG00000012211.13	120	81	90	78	133	101
ENSG00000012223.13	4	0	0	4	3	4
ENSG00000012232.9	880	922	891	823	1378	944
ENSG00000012504.15	0	0	2	0	0	0
ENSG00000012660.14	1092	1117	1071	1041	1458	1069
ENSG00000012779.11	0	0	0	0	0	0
ENSG00000012817.15	0	0	0	0	0	0
ENSG00000012822.16	1031	975	699	903	1289	1030
ENSG00000012963.15	808	914	726	763	1012	837
ENSG00000012983.11	1308	1231	970	1192	1406	1092
ENSG00000013016.16	639	526	529	515	756	472
ENSG00000013275.8	1002	1001	1013	813	1218	1025
ENSG00000013288.9	986	1092	828	893	1186	965
ENSG00000013293.6	99	62	42	167	168	73
ENSG00000013297.11	6393	4629	2469	6641	7472	4639
ENSG00000013306.16	730	728	696	678	980	757
ENSG00000013364.19	3509	3228	2497	3337	4221	3108
ENSG00000013374.16	656	621	579	559	852	604
ENSG00000013375.16	1570	1694	1541	1457	2024	1580
ENSG00000013392.8	127	93	95	103	133	73
ENSG00000013441.16	390	479	372	373	468	339
ENSG00000013503.10	202	205	220	207	277	210
ENSG00000013523.10	174	156	135	165	203	145
ENSG00000013561.18	530	549	530	577	694	601
ENSG00000013563.14	467	464	305	414	491	369
ENSG00000013573.17	665	637	582	535	693	551
ENSG00000013583.10	394	370	302	316	501	352
ENSG00000013588.8	1106	810	790	1467	1503	2080
ENSG00000013619.14	223	238	229	172	271	210
ENSG00000013725.14	0	0	0	0	0	0
ENSG00000013810.19	1963	2114	1933	2020	2519	2091
ENSG00000014123.10	491	478	430	435	575	464
ENSG00000014138.9	584	463	323	403	500	577
ENSG00000014164.7	289	267	346	299	375	326
ENSG00000014216.15	2431	2505	2002	2269	2861	2248
ENSG00000014257.16	1	14	3	6	3	6
ENSG00000014641.19	1584	1444	1188	1418	1761	1280
ENSG00000014824.14	1017	1024	909	906	1226	909
ENSG00000014914.21	247	204	223	231	248	200
ENSG00000014919.12	418	434	275	308	460	345
ENSG00000015133.19	80	61	91	62	96	42
ENSG00000015153.14	164	220	152	175	320	142
ENSG00000015171.19	1049	1022	1023	1045	1352	967
ENSG00000015285.10	6	10	1	1	0	1
ENSG00000015413.9	0	0	0	0	0	0
ENSG00000015475.18	403	443	358	353	483	402
ENSG00000015479.19	3263	3082	2953	2897	3709	2812
ENSG00000015520.14	0	0	1	0	0	0
ENSG00000015532.10	656	672	681	577	844	618
ENSG00000015568.13	67	390	241	311	344	495
ENSG00000015592.16	0	0	0	0	0	0
ENSG00000015676.18	1066	1208	1086	1081	1346	1055
ENSG00000016082.15	0	0	0	0	0	0
ENSG00000016391.11	10	17	16	17	22	12
ENSG00000016402.13	0	4	0	0	2	0
ENSG00000016490.15	0	0	0	0	0	0
ENSG00000016602.9	1	0	0	0	0	0
ENSG00000016864.18	806	646	547	641	832	595
ENSG00000017260.19	1588	1544	1428	1392	1993	1658
ENSG00000017427.16	1	0	2	1	0	0
ENSG00000017483.15	866	899	842	667	931	645
ENSG00000017797.13	1724	1711	1259	1509	2036	1599
ENSG00000018189.13	445	471	378	385	620	397
ENSG00000018236.15	108	88	151	78	106	109
ENSG00000018280.17	2	1	3	1	0	0
ENSG00000018408.14	1408	1122	934	890	1009	825
ENSG00000018510.16	920	918	987	887	1090	841
ENSG00000018607.6	0	0	0	0	0	0
ENSG00000018610.14	203	295	240	198	313	251
ENSG00000018625.15	2	1	1	4	1	0
ENSG00000018699.13	295	319	305	268	348	308
ENSG00000018869.16	1	5	6	3	13	14
ENSG00000019102.12	0	0	2	0	0	0
ENSG00000019144.19	2536	2253	2506	2180	2672	2208
ENSG00000019169.10	0	0	0	0	0	0
ENSG00000019186.10	0	5	0	0	3	0
ENSG00000019485.13	113	99	133	116	154	71
ENSG00000019505.8	0	2	0	0	0	0
ENSG00000019549.13	733	779	640	650	958	525
ENSG00000019582.15	44	29	24	16	10	9
ENSG00000019991.18	338	214	118	215	201	162
ENSG00000019995.6	748	758	628	787	968	826
ENSG00000020129.16	538	538	537	531	659	503
ENSG00000020181.18	1227	1194	754	612	1008	625
ENSG00000020219.9	0	0	0	0	0	0
ENSG00000020256.20	279	286	230	228	354	243
ENSG00000020426.11	409	335	295	339	401	379
ENSG00000020577.13	1397	1316	1146	1540	1872	1272
ENSG00000020633.18	22	22	24	9	36	18
ENSG00000020922.12	522	474	406	466	510	373
ENSG00000021300.14	9	6	0	16	10	12
ENSG00000021355.13	397	324	317	336	448	349
ENSG00000021461.16	0	0	0	0	0	0
ENSG00000021488.13	0	1	0	2	0	0
ENSG00000021574.12	265	254	210	261	322	260
ENSG00000021645.18	224	303	330	177	393	282
ENSG00000021762.20	398	409	417	393	535	360
ENSG00000021776.11	834	747	711	713	898	744
ENSG00000021826.16	117	147	100	140	200	132
ENSG00000021852.13	0	0	0	0	0	0
ENSG00000022267.19	605	540	436	502	706	520
ENSG00000022277.12	1192	1147	969	970	1474	1093
ENSG00000022355.18	0	0	0	0	0	0
ENSG00000022556.16	0	0	1	0	1	0
ENSG00000022567.9	52	68	55	24	57	51
ENSG00000022840.16	1498	1410	1024	1314	1656	1351
ENSG00000022976.15	95	146	107	113	197	157
ENSG00000023041.11	373	370	318	336	445	353
ENSG00000023171.18	145	165	174	239	328	267
ENSG00000023191.17	2312	2376	2044	2200	3113	2399
ENSG00000023228.14	1438	1361	1262	1333	1630	1248
ENSG00000023287.13	1359	1289	1073	1054	1475	1106
ENSG00000023318.8	610	586	559	630	863	672
ENSG00000023330.15	514	486	474	553	640	509
ENSG00000023445.14	422	414	341	305	434	419
ENSG00000023516.9	1322	1184	867	1264	1584	946
ENSG00000023572.9	192	184	171	183	240	182
ENSG00000023608.5	214	235	253	245	331	315
ENSG00000023697.13	534	621	477	487	755	565
ENSG00000023734.11	2148	2055	2114	1952	2782	2051
ENSG00000023839.12	8	15	10	7	17	15
ENSG00000023892.11	42	59	41	26	84	50
ENSG00000023902.14	1379	1406	1325	1310	1782	1244
ENSG00000023909.10	294	315	310	348	391	285
ENSG00000024048.10	532	547	438	526	704	455
ENSG00000024422.12	7449	6893	5759	6970	8851	7022
ENSG00000024526.17	1033	1137	958	1058	1567	1120
ENSG00000024862.17	78	100	57	72	139	102
ENSG00000025039.15	3	1	0	0	5	1
ENSG00000025156.13	246	362	149	236	276	170
ENSG00000025293.17	689	846	645	671	742	573
ENSG00000025423.11	20	16	18	16	2	15
ENSG00000025434.19	88	70	47	55	90	54
ENSG00000025708.14	163	187	172	159	245	149
ENSG00000025770.19	869	930	736	729	1085	785
ENSG00000025772.8	688	943	772	717	1160	923
ENSG00000025796.14	1544	1548	1355	1293	1922	1353
ENSG00000025800.14	1772	1946	1580	1840	2384	1816
ENSG00000026025.16	64167	78164	63727	66099	100892	71422
ENSG00000026036.22	237	417	292	299	362	248
ENSG00000026103.22	227	236	206	238	316	302
ENSG00000026297.15	86	89	60	64	108	70
ENSG00000026508.18	13755	12396	13717	14451	18388	15388
ENSG00000026559.14	238	380	274	187	305	262
ENSG00000026652.15	235	236	203	190	244	179
ENSG00000026751.17	9	9	6	13	16	6
ENSG00000026950.17	296	198	135	200	274	169
ENSG00000027001.10	266	265	190	223	245	155
ENSG00000027075.15	15	11	25	28	26	29
ENSG00000027644.5	0	0	0	0	0	0
ENSG00000027697.14	276	315	259	285	336	328
ENSG00000027847.14	402	439	443	386	509	359
ENSG00000027869.11	25	23	30	12	31	12
ENSG00000028116.17	286	301	339	263	517	285
ENSG00000028137.19	148	190	151	190	184	235
ENSG00000028203.18	937	910	781	742	961	790
ENSG00000028277.21	260	237	173	221	202	202
ENSG00000028310.18	589	519	552	426	658	546
ENSG00000028528.15	1089	1115	799	904	1169	922
ENSG00000028839.10	177	194	196	154	226	197
ENSG00000029153.14	1081	1334	1072	1148	1376	1219
ENSG00000029363.17	2294	2280	2123	2077	3026	2252
ENSG00000029364.12	721	784	611	636	898	699
ENSG00000029534.20	14	20	6	35	28	26
ENSG00000029559.7	0	0	2	0	0	0
ENSG00000029639.11	174	196	178	232	282	168
ENSG00000029725.17	995	1007	797	926	1222	856
ENSG00000029993.15	658	825	537	489	778	609
ENSG00000030066.13	877	836	713	742	1072	813
ENSG00000030110.13	300	279	380	310	427	303
ENSG00000030304.14	6	5	7	0	5	8
ENSG00000030419.16	121	116	101	106	126	122
ENSG00000030582.18	2548	2393	1704	2427	3375	2289
ENSG00000031003.10	455	585	445	582	819	540
ENSG00000031081.11	578	609	643	581	683	609
ENSG00000031691.7	158	145	138	148	198	159
ENSG00000031698.13	2029	1957	1619	1576	2183	1816
ENSG00000031823.14	929	850	825	691	1033	773
ENSG00000032219.19	202	194	103	213	306	175
ENSG00000032389.12	294	266	293	316	333	274
ENSG00000032444.16	1159	1116	858	971	1201	821
ENSG00000032742.17	163	216	118	158	160	129
ENSG00000033011.12	338	287	322	392	523	413
ENSG00000033030.14	353	358	264	266	370	246
ENSG00000033050.9	647	737	661	630	870	607
ENSG00000033100.16	1582	1415	1232	1414	1940	1345
ENSG00000033122.20	3	0	0	0	5	0
ENSG00000033170.16	511	518	387	523	730	534
ENSG00000033178.13	1401	1204	1049	1219	1557	1168
ENSG00000033327.13	366	417	260	391	489	451
ENSG00000033627.16	463	399	284	419	590	416
ENSG00000033800.13	466	496	437	554	656	459
ENSG00000033867.16	645	650	489	624	649	489
ENSG00000034053.14	260	271	251	249	273	226
ENSG00000034152.19	511	581	648	645	1044	788
ENSG00000034239.11	0	1	2	1	9	0
ENSG00000034510.6	28281	30366	24348	25757	36617	29119
ENSG00000034533.11	54	80	68	56	55	53
ENSG00000034677.13	540	512	392	493	668	476
ENSG00000034693.15	206	256	227	189	244	193
ENSG00000034713.8	555	521	394	495	605	427
ENSG00000034971.17	0	0	0	0	0	0
ENSG00000035115.22	118	116	72	106	128	94
ENSG00000035141.8	346	351	323	229	413	338
ENSG00000035403.17	8719	8019	7626	8110	10803	8187
ENSG00000035499.13	157	192	155	142	227	163
ENSG00000035664.11	2	2	0	0	1	8
ENSG00000035681.9	495	468	436	510	620	412
ENSG00000035687.10	864	796	745	712	932	726
ENSG00000035720.8	0	0	0	0	0	0
ENSG00000035862.12	11670	11584	10318	11392	14870	11484
ENSG00000035928.16	1229	1029	928	1040	1404	987
ENSG00000036054.13	822	811	618	726	1109	645
ENSG00000036257.13	1088	1044	872	1002	1198	901
ENSG00000036448.10	1	1	8	0	4	1
ENSG00000036473.8	0	0	0	0	0	0
ENSG00000036530.9	3	10	8	12	15	7
ENSG00000036549.13	765	806	555	664	893	702
ENSG00000036565.15	0	0	0	0	0	0
ENSG00000036672.16	19	18	16	10	44	20
ENSG00000036828.16	0	0	0	2	0	0
ENSG00000037042.9	194	103	147	144	172	176
ENSG00000037241.7	214	182	224	248	265	230
ENSG00000037280.16	1	1	2	2	4	0
ENSG00000037474.15	992	1076	1007	1039	1454	1133
ENSG00000037637.11	464	448	443	418	526	440
ENSG00000037749.12	312	332	235	235	406	289
ENSG00000037757.14	441	345	442	371	525	344
ENSG00000037897.17	127	153	181	94	209	225
ENSG00000037965.6	19	13	6	27	17	12
ENSG00000038002.9	149	141	149	140	245	151
ENSG00000038210.14	571	593	481	530	750	487
ENSG00000038219.13	1110	1131	870	1166	1306	1039
ENSG00000038274.17	922	1091	726	696	995	671
ENSG00000038295.8	0	0	1	0	0	0
ENSG00000038358.15	1121	1349	1090	1040	1443	1255
ENSG00000038382.20	8164	9030	6839	7839	10623	7140
ENSG00000038427.16	10232	9899	8530	7999	10871	8407
ENSG00000038532.16	617	616	460	483	672	535
ENSG00000038945.15	0	0	0	2	0	1
ENSG00000039068.19	0	0	0	0	5	0
ENSG00000039123.16	948	949	842	858	1085	835
ENSG00000039139.9	266	202	131	242	243	147
ENSG00000039319.17	464	432	397	420	625	418
ENSG00000039523.20	1677	1595	1608	1731	2312	1812
ENSG00000039537.13	0	0	0	0	0	2
ENSG00000039560.14	5067	4504	3509	4503	6071	4561
ENSG00000039600.11	5	4	11	9	2	24
ENSG00000039650.12	343	295	294	333	252	319
ENSG00000039987.6	0	0	0	0	0	0
ENSG00000040199.18	404	381	332	355	457	346
ENSG00000040275.17	1085	1152	1092	1018	1490	1157
ENSG00000040341.18	319	304	211	302	423	270
ENSG00000040487.13	273	293	218	289	394	246
ENSG00000040531.14	188	252	155	162	262	186
ENSG00000040608.14	25	11	5	22	34	26
ENSG00000040633.13	680	610	519	548	721	542
ENSG00000040731.10	3	0	0	0	0	0
ENSG00000040933.15	356	310	265	235	393	343
ENSG00000041353.10	47	45	30	49	76	60
ENSG00000041357.16	1217	1322	1082	1036	1552	1155
ENSG00000041515.16	61	54	66	54	115	64
ENSG00000041802.11	592	515	572	579	806	637
ENSG00000041880.14	381	328	268	391	470	419
ENSG00000041982.16	14234	14648	15407	7637	9642	6523
ENSG00000041988.15	171	171	149	117	194	158
ENSG00000042062.13	12	4	3	5	2	2
ENSG00000042088.14	503	534	416	387	612	451
ENSG00000042286.15	273	295	203	232	402	267
ENSG00000042304.11	0	0	0	0	0	0
ENSG00000042317.17	94	117	77	83	145	78
ENSG00000042429.12	347	362	393	351	492	464
ENSG00000042445.14	354	366	334	374	480	356
ENSG00000042493.16	1265	1077	857	1112	1482	1024
ENSG00000042753.11	1194	1322	1105	1078	1703	1294
ENSG00000042781.13	0	3	0	1	0	3
ENSG00000042813.8	0	0	0	0	0	0
ENSG00000042832.12	17	12	11	25	12	3
ENSG00000042980.13	2	14	6	2	12	1
ENSG00000043039.7	0	0	0	0	0	0
ENSG00000043093.15	531	502	353	461	652	495
ENSG00000043143.20	513	503	370	489	748	659
ENSG00000043355.12	0	0	0	0	0	2
ENSG00000043462.12	0	0	0	0	0	0
ENSG00000043514.17	229	260	177	225	263	235
ENSG00000043591.6	15	35	22	10	29	21
ENSG00000044012.4	0	0	0	0	0	0
ENSG00000044090.8	1255	1029	844	859	1018	815
ENSG00000044115.21	5695	5838	4753	5366	7294	5796
ENSG00000044446.12	235	302	285	313	352	294
ENSG00000044459.15	341	341	282	268	378	271
ENSG00000044524.11	9	11	16	7	17	11
ENSG00000044574.8	11559	11663	9500	12395	16209	14535
ENSG00000046604.13	363	400	321	555	758	485
ENSG00000046647.13	77	99	45	58	104	68
ENSG00000046651.15	231	240	223	200	277	206
ENSG00000046653.15	6	0	7	11	3	6
ENSG00000046774.10	0	0	0	0	0	0
ENSG00000046889.19	0	0	0	0	0	0
ENSG00000047056.16	322	323	212	243	379	264
ENSG00000047188.16	443	514	468	441	499	442
ENSG00000047230.15	348	294	287	341	439	291
ENSG00000047249.18	442	512	430	456	611	438
ENSG00000047315.16	1864	1818	1611	1750	2321	1737
ENSG00000047346.12	193	216	143	137	279	174
ENSG00000047365.12	38	40	35	61	87	63
ENSG00000047410.14	2530	2439	1994	2424	3123	2454
ENSG00000047457.14	0	0	4	0	0	0
ENSG00000047578.13	337	336	262	282	341	239
ENSG00000047579.19	130	116	108	142	192	98
ENSG00000047597.7	2	14	6	3	9	9
ENSG00000047617.15	0	0	0	0	4	1
ENSG00000047621.12	288	340	310	346	443	293
ENSG00000047634.15	289	257	203	233	324	188
ENSG00000047644.18	984	912	826	907	1062	1028
ENSG00000047648.23	15	12	4	15	6	3
ENSG00000047662.5	16	11	20	23	35	48
ENSG00000047849.21	9072	9202	7589	8896	11378	8674
ENSG00000047932.14	910	945	989	743	1201	774
ENSG00000047936.10	0	1	1	0	2	0
ENSG00000048028.11	463	402	302	335	480	352
ENSG00000048052.21	128	181	124	164	344	211
ENSG00000048140.18	692	767	597	685	874	730
ENSG00000048162.20	152	218	163	176	270	193
ENSG00000048342.16	310	351	226	257	351	243
ENSG00000048392.11	381	338	237	328	394	378
ENSG00000048405.10	215	251	190	172	256	199
ENSG00000048462.11	0	0	0	0	0	0
ENSG00000048471.14	347	359	261	268	428	324
ENSG00000048540.15	0	0	0	0	1	0
ENSG00000048544.6	631	694	485	568	761	665
ENSG00000048545.14	37	29	21	17	18	9
ENSG00000048649.13	828	823	690	722	1135	776
ENSG00000048707.15	763	779	478	768	1029	673
ENSG00000048740.18	441	603	356	643	1022	599
ENSG00000048828.17	2979	2530	2361	2385	3169	2339
ENSG00000048991.16	681	690	625	652	818	654
ENSG00000049089.15	67	48	41	60	31	38
ENSG00000049130.16	351	341	404	324	430	338
ENSG00000049167.14	117	175	81	115	126	87
ENSG00000049192.15	576	544	411	401	509	393
ENSG00000049239.12	2845	2805	1876	1924	2607	1827
ENSG00000049245.13	1553	1765	1546	1700	2191	1659
ENSG00000049246.14	492	469	368	471	547	351
ENSG00000049247.13	2	0	2	0	0	0
ENSG00000049249.8	61	53	31	29	58	39
ENSG00000049283.18	0	0	0	0	0	0
ENSG00000049323.16	6505	6296	5848	6305	8486	8307
ENSG00000049449.9	4117	4072	3408	3467	4874	3804
ENSG00000049540.17	324	517	992	246	565	519
ENSG00000049541.11	587	494	484	607	741	493
ENSG00000049618.23	1165	1365	1081	1061	1643	1259
ENSG00000049656.14	1040	1103	1019	1087	1485	1226
ENSG00000049759.18	621	740	490	976	1169	895
ENSG00000049768.15	2	0	1	3	2	2
ENSG00000049769.14	139	77	69	57	80	76
ENSG00000049860.14	1328	1462	1006	1469	2253	1231
ENSG00000049883.15	167	225	146	169	261	159
ENSG00000050030.15	0	0	0	0	0	0
ENSG00000050130.18	521	508	538	504	714	545
ENSG00000050165.18	5837	5502	4325	5723	7707	4863
ENSG00000050327.15	126	141	15	118	123	101
ENSG00000050344.9	725	799	521	646	911	764
ENSG00000050393.11	586	537	423	444	743	378
ENSG00000050405.13	3083	3051	3012	2908	3966	3313
ENSG00000050426.16	223	251	188	195	311	243
ENSG00000050438.17	239	235	170	287	333	212
ENSG00000050555.18	12	1	4	5	2	0
ENSG00000050628.20	0	3	8	0	0	1
ENSG00000050730.16	6	0	5	1	6	10
ENSG00000050748.17	469	476	405	493	635	432
ENSG00000050767.17	0	0	0	0	0	0
ENSG00000050820.17	2506	2592	2568	2450	3379	2952
ENSG00000051009.10	267	334	261	255	359	357
ENSG00000051108.15	1090	1211	936	1094	1554	1137
ENSG00000051128.19	603	670	537	530	719	560
ENSG00000051180.17	315	322	250	277	339	278
ENSG00000051341.14	464	487	397	394	681	413
ENSG00000051382.8	355	326	293	314	472	298
ENSG00000051523.11	448	379	330	365	488	350
ENSG00000051596.9	1055	838	751	865	1008	800
ENSG00000051620.11	626	533	397	404	471	460
ENSG00000051825.15	354	334	226	278	390	270
ENSG00000052126.14	371	269	261	251	386	239
ENSG00000052344.16	2	4	0	3	14	14
ENSG00000052723.11	561	561	465	376	631	411
ENSG00000052749.13	384	444	430	397	569	509
ENSG00000052795.13	306	361	292	350	539	360
ENSG00000052802.13	704	705	649	722	872	513
ENSG00000052841.15	831	821	722	871	1016	752
ENSG00000052850.8	0	0	0	0	0	0
ENSG00000053108.17	1	0	4	7	0	2
ENSG00000053254.15	1650	1686	1372	1438	1916	1523
ENSG00000053328.8	0	0	0	0	0	0
ENSG00000053371.12	455	359	330	377	437	375
ENSG00000053372.5	831	893	680	706	1048	836
ENSG00000053438.11	157	158	135	87	158	100
ENSG00000053501.13	87	111	106	78	122	97
ENSG00000053524.12	0	1	0	1	4	5
ENSG00000053702.15	1	1	0	0	0	1
ENSG00000053747.16	26	29	17	43	36	16
ENSG00000053770.12	376	368	277	324	446	338
ENSG00000053900.10	340	358	251	281	325	250
ENSG00000053918.17	0	0	0	0	0	0
ENSG00000054116.12	643	642	488	612	773	555
ENSG00000054118.15	2468	2493	2246	2136	2943	2149
ENSG00000054148.17	585	591	450	478	712	540
ENSG00000054179.12	0	0	0	1	0	0
ENSG00000054219.11	5	0	2	1	1	6
ENSG00000054267.22	536	585	506	506	658	474
ENSG00000054277.14	183	211	143	159	172	102
ENSG00000054282.16	309	309	215	272	362	279
ENSG00000054356.14	739	911	899	740	1014	839
ENSG00000054392.13	117	69	64	67	55	80
ENSG00000054523.17	1256	1358	1135	1255	1804	1290
ENSG00000054598.9	54	64	71	60	59	63
ENSG00000054611.14	352	379	338	324	431	305
ENSG00000054654.16	405	478	286	371	441	320
ENSG00000054690.14	3	4	2	5	10	3
ENSG00000054793.14	523	460	352	443	570	400
ENSG00000054796.13	0	0	0	0	0	0
ENSG00000054803.4	0	0	0	0	0	0
ENSG00000054938.15	27	29	27	24	67	99
ENSG00000054965.10	1205	1117	910	1044	1298	951
ENSG00000054967.13	208	193	186	160	272	221
ENSG00000054983.17	188	183	165	204	257	218
ENSG00000055044.11	822	833	736	735	938	822
ENSG00000055070.17	2847	2827	2640	2451	3716	2908
ENSG00000055118.15	1	11	7	0	5	3
ENSG00000055130.17	1050	1113	777	949	1320	1053
ENSG00000055147.19	230	204	236	202	257	193
ENSG00000055163.20	4	12	13	9	32	4
ENSG00000055208.19	1485	1551	1199	1356	1827	1422
ENSG00000055211.14	794	665	696	782	1028	788
ENSG00000055332.18	1572	1726	1285	1766	2442	1598
ENSG00000055483.19	920	852	752	844	1165	870
ENSG00000055609.18	772	799	588	793	862	550
ENSG00000055732.13	2	1	3	6	0	0
ENSG00000055813.6	14	26	38	8	21	29
ENSG00000055917.15	1355	1324	1039	1205	1590	1174
ENSG00000055950.16	488	509	436	418	669	467
ENSG00000055955.17	1	0	2	0	4	0
ENSG00000055957.11	0	1	0	0	0	0
ENSG00000056050.7	214	231	253	224	291	205
ENSG00000056097.16	1794	1810	1751	1589	2101	1766
ENSG00000056277.16	74	123	57	72	109	64
ENSG00000056291.17	0	0	0	0	0	0
ENSG00000056487.16	0	0	0	0	0	0
ENSG00000056558.11	102	123	68	64	126	100
ENSG00000056586.16	953	948	749	905	1111	808
ENSG00000056736.10	2	1	2	2	1	2
ENSG00000056972.20	104	152	140	114	121	137
ENSG00000056998.20	66	41	32	64	60	93
ENSG00000057019.16	5358	5404	4163	5651	6484	4346
ENSG00000057149.16	0	0	0	0	0	5
ENSG00000057252.13	925	981	803	1101	1595	1148
ENSG00000057294.14	25	43	23	37	44	42
ENSG00000057468.7	0	0	0	0	1	0
ENSG00000057593.13	76	79	48	39	65	38
ENSG00000057608.17	3423	3193	2856	3225	4059	3116
ENSG00000057657.17	132	136	108	109	142	126
ENSG00000057663.16	372	361	354	387	463	410
ENSG00000057704.13	33	40	18	62	100	60
ENSG00000057757.10	351	387	359	392	486	435
ENSG00000057935.13	475	407	332	391	510	402
ENSG00000058056.9	650	692	685	632	839	676
ENSG00000058063.16	914	827	757	861	1218	870
ENSG00000058085.15	327	388	593	432	642	451
ENSG00000058091.17	669	746	591	644	747	596
ENSG00000058262.10	8157	8538	7360	7512	10655	7960
ENSG00000058272.19	1811	1864	1808	1822	2347	1662
ENSG00000058335.15	16	8	6	4	9	6
ENSG00000058404.20	1	4	2	6	6	8
ENSG00000058453.17	313	281	240	194	258	221
ENSG00000058600.16	275	306	202	275	342	275
ENSG00000058668.14	4497	5085	5454	6183	8827	5796
ENSG00000058673.16	2013	1840	1752	1470	2051	1799
ENSG00000058729.11	311	394	398	383	458	376
ENSG00000058799.15	169	173	134	161	241	174
ENSG00000058804.12	1031	1186	976	992	1290	1072
ENSG00000058866.15	11	5	5	4	14	10
ENSG00000059122.16	517	551	470	467	678	479
ENSG00000059145.18	446	484	476	328	497	399
ENSG00000059377.17	39	36	22	19	38	14
ENSG00000059378.12	239	245	185	239	452	286
ENSG00000059573.9	1661	1588	1666	1463	1930	1583
ENSG00000059588.10	332	413	276	278	397	360
ENSG00000059691.12	183	221	201	165	261	233
ENSG00000059728.11	102	124	122	118	183	120
ENSG00000059758.8	663	712	524	546	690	495
ENSG00000059769.20	136	192	133	176	200	129
ENSG00000059804.16	1762	1897	1615	1660	2388	1835
ENSG00000059915.17	95	70	56	31	90	50
ENSG00000060069.16	407	475	433	378	604	389
ENSG00000060138.13	1570	1623	1404	1386	1909	1728
ENSG00000060140.9	1	9	13	15	16	25
ENSG00000060237.17	2834	2866	2613	2992	4042	2864
ENSG00000060303.5	0	0	0	0	0	0
ENSG00000060339.14	1264	1318	1032	1154	1434	1144
ENSG00000060491.16	776	642	606	598	887	675
ENSG00000060558.4	4	0	1	2	1	2
ENSG00000060566.14	0	0	0	0	0	0
ENSG00000060642.10	112	129	69	123	114	123
ENSG00000060656.20	239	203	199	163	179	200
ENSG00000060688.13	609	591	551	520	744	548
ENSG00000060709.15	0	0	0	0	0	0
ENSG00000060718.22	1641	1652	1391	932	1566	1128
ENSG00000060749.15	1092	1072	885	910	1323	987
ENSG00000060762.19	85	131	103	97	117	83
ENSG00000060971.18	297	312	272	254	322	246
ENSG00000060982.15	5513	5459	4258	4498	6741	4454
ENSG00000061273.18	1519	1520	1586	1286	1892	1363
ENSG00000061337.15	112	125	138	230	308	241
ENSG00000061455.11	6	1	2	0	6	9
ENSG00000061492.12	0	0	0	0	0	0
ENSG00000061656.10	66	93	69	91	80	56
ENSG00000061676.15	4017	3915	3514	3864	5272	3406
ENSG00000061794.13	525	589	417	458	674	532
ENSG00000061918.13	36	39	31	30	35	31
ENSG00000061936.9	549	600	522	474	814	504
ENSG00000061938.19	380	489	426	424	624	387
ENSG00000061987.16	742	737	620	685	964	790
ENSG00000062038.14	0	1	0	0	0	6
ENSG00000062096.15	0	0	0	0	0	0
ENSG00000062194.16	811	860	721	778	911	734
ENSG00000062282.15	28	41	63	47	89	55
ENSG00000062370.16	63	42	32	29	49	23
ENSG00000062485.19	2163	2328	2343	2030	2911	2243
ENSG00000062524.16	38	28	33	69	55	30
ENSG00000062582.14	614	736	557	545	803	600
ENSG00000062598.18	441	407	340	434	584	424
ENSG00000062650.19	1019	1053	876	1035	1324	1000
ENSG00000062716.13	1772	1693	1211	1420	1861	1295
ENSG00000062725.10	817	796	541	599	926	548
ENSG00000062822.14	844	748	563	574	957	564
ENSG00000063015.20	0	0	0	0	0	0
ENSG00000063046.17	4839	4663	3489	4108	5357	3941
ENSG00000063127.16	14	3	0	1	8	2
ENSG00000063169.10	286	283	273	245	309	262
ENSG00000063176.16	145	195	169	163	156	140
ENSG00000063177.13	4289	4103	3724	3404	4815	3878
ENSG00000063180.9	16	5	15	19	2	1
ENSG00000063241.8	400	414	369	339	561	458
ENSG00000063244.12	2951	3166	2882	2584	3630	2936
ENSG00000063245.14	2575	2636	2255	2188	3512	2554
ENSG00000063322.15	555	563	554	549	659	489
ENSG00000063438.17	63	27	48	43	65	33
ENSG00000063515.2	1	0	0	0	0	0
ENSG00000063587.14	309	324	290	269	387	278
ENSG00000063601.17	784	730	656	756	955	651
ENSG00000063660.9	3091	3239	3167	2976	4717	3738
ENSG00000063761.16	30	25	17	29	38	21
ENSG00000063854.13	227	307	201	173	340	259
ENSG00000063978.16	1123	1162	946	1015	1485	1036
ENSG00000064012.21	175	240	191	188	252	174
ENSG00000064042.18	2	6	12	7	29	10
ENSG00000064102.15	316	305	336	329	354	247
ENSG00000064115.11	553	547	462	654	678	587
ENSG00000064195.7	0	0	0	0	0	0
ENSG00000064199.6	130	165	113	130	199	180
ENSG00000064201.15	0	0	0	0	0	0
ENSG00000064205.10	2	1	12	7	0	7
ENSG00000064218.5	0	0	0	2	0	0
ENSG00000064225.12	60	63	36	79	74	71
ENSG00000064270.12	0	0	0	0	0	0
ENSG00000064300.9	3	0	5	4	7	8
ENSG00000064309.14	106	110	94	186	269	114
ENSG00000064313.12	680	835	651	669	807	583
ENSG00000064393.16	1848	1764	1583	1894	2392	1382
ENSG00000064419.13	937	1044	837	857	1235	924
ENSG00000064489.23	36	51	53	9	79	62
ENSG00000064490.14	276	304	254	184	378	210
ENSG00000064545.15	118	103	118	104	166	109
ENSG00000064547.14	38	46	31	16	58	39
ENSG00000064601.18	2017	1923	1539	1800	2199	1601
ENSG00000064607.17	1560	1803	1228	1411	2035	1330
ENSG00000064651.14	507	561	496	474	724	489
ENSG00000064652.11	152	168	161	166	266	194
ENSG00000064655.19	205	164	230	116	219	146
ENSG00000064666.15	6125	5730	5559	4788	6539	5395
ENSG00000064687.12	52	54	28	36	51	39
ENSG00000064692.19	475	463	315	413	579	479
ENSG00000064703.12	353	313	206	299	520	307
ENSG00000064726.10	1108	995	840	1092	1340	1111
ENSG00000064763.11	31	36	17	33	29	19
ENSG00000064787.13	0	0	0	5	0	0
ENSG00000064835.11	0	0	0	0	0	0
ENSG00000064886.14	3	0	3	0	0	3
ENSG00000064932.16	1034	1023	963	1081	1328	1038
ENSG00000064933.17	284	306	227	224	244	170
ENSG00000064961.19	866	884	814	806	1027	767
ENSG00000064989.13	18	13	5	8	13	11
ENSG00000064995.18	380	282	249	244	276	226
ENSG00000064999.15	330	357	273	282	454	364
ENSG00000065000.18	2603	2724	2377	2374	3204	2175
ENSG00000065029.15	228	335	189	210	300	199
ENSG00000065054.14	1433	1642	1596	1741	2250	1706
ENSG00000065057.9	136	140	101	101	112	114
ENSG00000065060.17	212	246	153	182	277	189
ENSG00000065135.11	2071	1927	1769	1918	2553	1905
ENSG00000065150.21	5178	5473	4863	5091	7222	5415
ENSG00000065154.11	1274	1185	949	1110	1457	1177
ENSG00000065183.16	538	505	431	472	670	458
ENSG00000065243.20	1054	1180	963	1182	1505	1040
ENSG00000065268.10	390	414	361	262	471	354
ENSG00000065308.5	6444	5771	4732	5988	7723	5532
ENSG00000065320.9	9	3	0	1	5	1
ENSG00000065325.13	1	2	2	0	4	9
ENSG00000065328.16	350	380	310	302	435	278
ENSG00000065357.20	485	409	464	577	825	540
ENSG00000065361.15	29	64	8	18	24	14
ENSG00000065371.17	0	0	0	0	0	0
ENSG00000065413.20	67	62	43	38	61	41
ENSG00000065427.14	1717	1864	1571	1498	2008	1524
ENSG00000065457.10	224	261	186	223	323	231
ENSG00000065485.20	514	576	549	455	597	499
ENSG00000065491.8	221	278	155	170	325	151
ENSG00000065518.8	658	745	646	717	846	705
ENSG00000065526.11	1387	1377	1340	1238	1569	1357
ENSG00000065534.18	5563	4752	4209	4924	5899	3914
ENSG00000065548.18	839	872	791	774	994	893
ENSG00000065559.15	567	493	516	416	694	461
ENSG00000065600.12	82	71	121	93	140	118
ENSG00000065609.14	0	0	0	0	0	0
ENSG00000065613.15	1101	1149	960	1183	1468	1161
ENSG00000065615.14	182	171	196	164	189	160
ENSG00000065618.21	16	16	18	33	55	28
ENSG00000065621.15	117	94	90	129	178	132
ENSG00000065665.21	131	139	159	118	228	171
ENSG00000065675.15	0	0	2	0	0	0
ENSG00000065717.15	5	20	6	8	11	6
ENSG00000065802.12	1058	1098	949	1026	1176	932
ENSG00000065809.13	1440	1519	1615	1497	2165	1818
ENSG00000065833.9	581	570	577	553	804	422
ENSG00000065882.16	1189	1328	1191	1188	1700	1238
ENSG00000065883.16	848	863	632	748	940	645
ENSG00000065911.12	1627	1525	1237	1246	1690	1490
ENSG00000065923.10	843	832	658	1011	1364	906
ENSG00000065970.9	595	746	726	664	814	656
ENSG00000065978.19	10171	10161	8654	8840	12265	9245
ENSG00000065989.16	394	372	295	286	461	293
ENSG00000066027.12	291	328	308	323	420	321
ENSG00000066032.18	0	4	6	1	0	2
ENSG00000066044.15	1493	1496	1224	1086	1687	1273
ENSG00000066056.14	134	211	179	203	206	188
ENSG00000066084.13	651	645	602	572	725	628
ENSG00000066117.15	832	824	774	787	1173	800
ENSG00000066135.13	608	643	547	583	891	606
ENSG00000066136.20	473	411	503	399	606	516
ENSG00000066185.13	1	0	0	1	4	5
ENSG00000066230.12	35	53	38	37	68	46
ENSG00000066248.15	32	44	60	39	34	60
ENSG00000066279.18	2422	2753	1785	2507	3508	2411
ENSG00000066294.14	0	0	0	0	0	0
ENSG00000066322.15	1132	1125	1168	1144	1635	1338
ENSG00000066336.11	0	0	0	0	0	0
ENSG00000066379.15	77	83	111	89	125	72
ENSG00000066382.16	0	0	0	2	0	0
ENSG00000066405.13	0	0	0	0	0	0
ENSG00000066422.5	391	418	266	370	404	262
ENSG00000066427.24	223	240	222	203	246	177
ENSG00000066455.13	778	816	726	640	853	624
ENSG00000066468.22	0	0	2	0	1	0
ENSG00000066557.6	422	467	292	358	548	411
ENSG00000066583.12	171	145	116	96	120	109
ENSG00000066629.17	692	650	611	672	858	593
ENSG00000066651.20	143	158	101	76	91	129
ENSG00000066654.14	495	550	381	466	631	458
ENSG00000066697.14	1081	1152	1070	1111	1379	906
ENSG00000066735.14	1	2	1	5	11	8
ENSG00000066739.12	540	595	447	471	793	485
ENSG00000066777.9	901	928	596	846	1129	616
ENSG00000066813.14	0	0	0	0	0	0
ENSG00000066827.16	174	136	116	109	198	100
ENSG00000066855.16	388	333	305	329	371	305
ENSG00000066923.17	382	325	280	262	379	400
ENSG00000066926.11	361	352	302	262	442	313
ENSG00000066933.16	740	683	546	578	867	561
ENSG00000067048.17	3	0	0	0	0	0
ENSG00000067057.17	7507	8054	7827	6739	9160	7468
ENSG00000067064.11	622	621	563	558	869	486
ENSG00000067066.17	918	915	726	1114	1354	998
ENSG00000067082.15	4449	4943	5979	5130	6418	5241
ENSG00000067113.17	185	165	174	133	185	159
ENSG00000067141.17	452	547	304	465	615	364
ENSG00000067167.8	3601	3111	2786	3048	4422	2988
ENSG00000067177.15	195	130	221	184	172	170
ENSG00000067182.7	2006	1894	1531	1748	2324	1843
ENSG00000067191.16	80	108	90	98	165	110
ENSG00000067208.14	431	455	331	382	602	426
ENSG00000067221.14	198	126	163	168	142	214
ENSG00000067225.18	52336	53327	43254	50854	67272	52270
ENSG00000067248.10	600	657	596	593	862	636
ENSG00000067334.14	653	700	584	613	768	641
ENSG00000067365.14	221	230	151	206	266	172
ENSG00000067369.13	1426	1333	1069	1201	1601	1130
ENSG00000067445.21	537	483	463	396	616	462
ENSG00000067533.6	346	350	336	326	431	333
ENSG00000067560.12	8909	9008	8633	8488	11095	8337
ENSG00000067596.12	842	843	767	718	1034	702
ENSG00000067601.8	7	9	5	12	2	8
ENSG00000067606.17	32	29	24	27	19	45
ENSG00000067646.12	0	0	0	0	0	0
ENSG00000067704.10	1405	1499	1417	1476	1960	1380
ENSG00000067715.14	255	224	217	195	270	278
ENSG00000067798.16	796	869	652	905	1166	795
ENSG00000067829.19	488	365	346	347	567	507
ENSG00000067836.12	156	160	142	100	156	130
ENSG00000067840.12	13	10	12	9	12	11
ENSG00000067842.17	0	0	0	0	1	0
ENSG00000067900.8	1721	1694	1601	1757	2431	1742
ENSG00000067955.15	793	992	769	752	1105	911
ENSG00000067992.15	418	278	289	300	349	264
ENSG00000068001.14	498	524	587	461	603	419
ENSG00000068024.16	198	211	268	154	226	225
ENSG00000068028.17	900	914	731	822	1110	897
ENSG00000068078.18	16	28	37	14	24	29
ENSG00000068079.7	108	139	81	158	222	113
ENSG00000068097.14	323	352	234	238	411	279
ENSG00000068120.15	764	694	636	514	816	705
ENSG00000068137.15	222	249	197	206	241	234
ENSG00000068305.17	753	767	620	729	1001	792
ENSG00000068308.13	918	802	691	844	1005	749
ENSG00000068323.17	1871	1794	1441	1587	2170	1674
ENSG00000068354.16	229	212	211	273	318	244
ENSG00000068366.20	1734	1806	1673	1575	2281	1817
ENSG00000068383.19	415	457	448	462	650	509
ENSG00000068394.11	320	321	319	280	416	250
ENSG00000068400.13	491	474	377	389	533	435
ENSG00000068438.15	617	668	663	585	805	630
ENSG00000068489.12	1397	1559	1319	1334	2036	1506
ENSG00000068615.18	0	0	2	0	0	2
ENSG00000068650.18	600	587	675	684	850	921
ENSG00000068654.16	1128	1122	921	1043	1437	1096
ENSG00000068697.7	2938	3005	2208	2599	3264	2558
ENSG00000068724.17	375	385	305	285	464	335
ENSG00000068745.15	649	700	624	495	855	612
ENSG00000068781.21	6	0	0	0	0	0
ENSG00000068784.13	164	208	191	178	262	206
ENSG00000068796.16	624	669	514	533	824	592
ENSG00000068831.19	30	9	9	13	16	20
ENSG00000068878.15	1791	1672	1651	1735	2425	1678
ENSG00000068885.15	469	419	424	379	458	366
ENSG00000068903.20	505	420	390	372	488	314
ENSG00000068912.14	947	886	809	822	1122	868
ENSG00000068971.14	503	530	443	436	571	434
ENSG00000068976.14	7	0	0	8	0	1
ENSG00000068985.5	0	0	0	0	0	0
ENSG00000069011.16	863	529	489	466	420	317
ENSG00000069018.18	0	0	0	0	0	0
ENSG00000069020.18	299	338	217	317	383	273
ENSG00000069122.19	0	0	0	0	0	0
ENSG00000069188.17	0	0	11	0	0	4
ENSG00000069206.15	0	0	0	0	0	0
ENSG00000069248.12	768	654	611	638	894	614
ENSG00000069275.13	7163	7373	5548	5938	7811	5849
ENSG00000069329.18	2018	2144	1561	1947	2565	1763
ENSG00000069345.12	819	893	762	764	1151	771
ENSG00000069399.15	516	507	341	360	401	364
ENSG00000069424.15	88	71	41	71	42	40
ENSG00000069431.11	273	292	315	276	332	239
ENSG00000069482.7	31	36	58	17	21	21
ENSG00000069493.15	23	46	32	34	48	26
ENSG00000069509.6	149	125	106	125	221	122
ENSG00000069535.14	15	28	14	19	36	43
ENSG00000069667.16	556	493	428	431	639	501
ENSG00000069696.7	1	0	1	3	1	0
ENSG00000069702.11	283	315	160	248	304	262
ENSG00000069764.9	0	0	0	0	0	0
ENSG00000069812.11	2	10	0	0	8	0
ENSG00000069849.11	1519	1376	1421	1264	1865	1413
ENSG00000069869.16	1504	1567	1474	1761	2348	1751
ENSG00000069943.10	120	93	103	86	115	91
ENSG00000069956.12	1153	1050	1177	1019	1361	1096
ENSG00000069966.18	372	345	292	267	371	316
ENSG00000069974.16	438	418	380	330	486	391
ENSG00000069998.12	496	541	489	484	580	480
ENSG00000070010.19	773	736	796	653	933	693
ENSG00000070018.9	769	682	538	643	821	554
ENSG00000070019.5	0	0	0	0	0	0
ENSG00000070031.4	0	2	0	0	0	0
ENSG00000070047.12	1183	1437	1080	1198	1778	1220
ENSG00000070061.15	703	676	543	660	866	694
ENSG00000070081.17	1103	1237	1020	1231	1634	1128
ENSG00000070087.14	3136	3136	2275	3219	4295	3083
ENSG00000070159.14	62	120	63	97	132	110
ENSG00000070182.21	4	6	1	0	6	7
ENSG00000070190.13	0	0	0	0	0	0
ENSG00000070193.4	0	0	0	0	0	0
ENSG00000070214.16	672	634	573	574	769	548
ENSG00000070269.14	201	149	133	179	257	143
ENSG00000070366.14	1024	1041	832	876	1089	903
ENSG00000070367.16	1453	1464	1293	1360	1802	1456
ENSG00000070371.16	203	257	199	203	328	232
ENSG00000070388.11	0	2	5	0	0	0
ENSG00000070404.10	1517	1471	2192	1302	1854	1614
ENSG00000070413.20	1064	1002	829	874	1117	917
ENSG00000070423.18	428	449	382	386	474	455
ENSG00000070444.15	525	453	364	420	612	495
ENSG00000070476.15	169	182	199	158	202	196
ENSG00000070495.14	532	579	511	517	693	467
ENSG00000070501.12	158	207	155	138	177	141
ENSG00000070526.15	0	0	0	0	0	0
ENSG00000070540.13	501	496	343	399	577	334
ENSG00000070601.10	2	1	0	1	0	0
ENSG00000070610.14	354	396	405	328	400	273
ENSG00000070614.15	4127	4043	3190	3669	5005	3699
ENSG00000070669.17	411	542	266	213	311	319
ENSG00000070718.12	344	422	306	349	530	374
ENSG00000070729.14	0	0	0	0	0	4
ENSG00000070731.11	0	0	0	0	0	0
ENSG00000070748.18	0	0	0	0	0	0
ENSG00000070756.16	9835	9934	7672	8962	12122	8920
ENSG00000070759.17	35	33	24	9	48	36
ENSG00000070761.8	378	378	311	316	483	399
ENSG00000070770.9	970	959	931	749	1256	958
ENSG00000070778.13	840	760	726	814	1100	863
ENSG00000070785.17	305	336	271	290	358	235
ENSG00000070808.16	11	14	5	5	12	0
ENSG00000070814.20	1822	1788	1519	1466	2065	1794
ENSG00000070831.17	3841	3993	3354	3635	4835	3648
ENSG00000070882.13	896	816	595	810	1187	883
ENSG00000070886.12	0	0	0	0	0	0
ENSG00000070915.9	0	0	0	0	0	0
ENSG00000070950.10	574	552	546	621	716	509
ENSG00000070961.15	1394	1519	998	1389	1840	1233
ENSG00000070985.13	0	0	0	0	0	0
ENSG00000071051.14	491	495	441	376	564	385
ENSG00000071054.16	4536	4511	3740	4357	5734	4514
ENSG00000071073.13	0	0	0	0	0	0
ENSG00000071082.11	3283	3635	2560	2627	3958	3024
ENSG00000071127.17	9939	9982	9847	9162	12704	10093
ENSG00000071189.21	379	432	314	411	647	434
ENSG00000071203.9	0	0	0	0	0	0
ENSG00000071205.12	520	483	423	438	595	488
ENSG00000071242.12	395	342	245	275	415	233
ENSG00000071243.16	106	111	122	69	128	120
ENSG00000071246.11	430	367	261	282	353	239
ENSG00000071282.12	332	311	285	320	353	223
ENSG00000071462.11	523	526	479	467	658	519
ENSG00000071537.14	1997	2030	1720	1931	2722	2053
ENSG00000071539.14	883	856	857	791	1113	791
ENSG00000071553.17	1457	1545	1142	1323	1757	1335
ENSG00000071564.16	2133	2130	1606	1519	2253	1624
ENSG00000071575.11	269	253	158	171	218	208
ENSG00000071626.16	1801	1827	1546	1432	1889	1507
ENSG00000071655.18	1569	1547	1357	1289	1790	1360
ENSG00000071677.1	0	0	0	0	0	0
ENSG00000071794.16	1243	1235	1041	1088	1642	1037
ENSG00000071859.15	1037	1149	882	978	1488	1027
ENSG00000071889.16	391	390	367	359	402	327
ENSG00000071894.17	1773	1861	1541	1395	1875	1487
ENSG00000071909.18	0	0	0	0	0	0
ENSG00000071967.12	2592	2709	1996	2855	3994	2613
ENSG00000071991.9	0	0	0	0	0	0
ENSG00000071994.11	436	412	337	394	434	379
ENSG00000072041.17	128	77	87	126	141	111
ENSG00000072042.13	893	712	746	727	1004	648
ENSG00000072062.14	1919	1896	1676	1490	2127	1746
ENSG00000072071.16	67	46	37	37	60	44
ENSG00000072080.11	0	0	0	0	0	0
ENSG00000072110.13	14223	14361	13705	13178	18252	13937
ENSG00000072121.16	427	551	329	531	773	423
ENSG00000072133.11	253	150	212	189	244	241
ENSG00000072134.15	977	845	727	888	1011	752
ENSG00000072135.13	240	261	198	259	314	213
ENSG00000072163.19	473	491	530	473	621	524
ENSG00000072182.12	0	2	0	0	0	1
ENSG00000072195.15	951	903	782	774	1071	643
ENSG00000072201.14	7	5	0	0	11	10
ENSG00000072210.19	86	118	144	133	114	87
ENSG00000072274.13	4532	4263	3657	4151	5257	3217
ENSG00000072310.17	916	809	564	590	849	539
ENSG00000072315.3	10	39	14	19	20	14
ENSG00000072364.13	2883	3152	2732	3209	4157	2971
ENSG00000072401.15	235	176	178	125	220	174
ENSG00000072415.9	513	556	480	576	836	618
ENSG00000072422.17	279	312	182	245	377	265
ENSG00000072501.17	2479	2498	2365	2295	3022	2187
ENSG00000072506.12	410	376	357	309	448	373
ENSG00000072518.20	554	519	579	600	674	584
ENSG00000072571.20	783	873	635	828	1014	784
ENSG00000072609.17	401	423	393	350	561	376
ENSG00000072657.9	1295	1344	948	1191	1451	946
ENSG00000072682.18	3092	3461	3103	2761	3944	2899
ENSG00000072694.20	0	0	0	0	0	0
ENSG00000072736.19	535	548	422	449	556	380
ENSG00000072756.17	242	256	143	191	334	242
ENSG00000072778.20	2497	2736	2536	2226	3090	2414
ENSG00000072786.13	807	783	708	769	1072	857
ENSG00000072803.17	1045	1043	919	987	1345	945
ENSG00000072818.12	12	13	28	12	17	15
ENSG00000072832.15	9	22	20	8	11	17
ENSG00000072840.13	1162	1364	769	1268	1808	1120
ENSG00000072849.11	530	516	493	547	720	518
ENSG00000072858.10	0	0	0	0	0	0
ENSG00000072864.15	422	528	367	374	587	509
ENSG00000072952.18	373	299	259	256	305	232
ENSG00000072954.7	6	10	10	10	11	11
ENSG00000072958.8	1190	1238	1131	1194	1677	1317
ENSG00000073008.15	1357	1336	1216	1322	1875	1626
ENSG00000073050.11	456	532	348	411	504	439
ENSG00000073060.16	360	395	350	308	446	345
ENSG00000073067.14	0	0	0	1	0	0
ENSG00000073111.14	1929	1836	1304	1528	2185	1659
ENSG00000073146.16	24	17	12	7	6	6
ENSG00000073150.14	42	18	22	28	26	9
ENSG00000073169.14	211	164	140	234	176	156
ENSG00000073282.13	0	0	0	0	0	1
ENSG00000073331.18	108	107	80	86	142	93
ENSG00000073350.13	1	4	4	8	6	5
ENSG00000073417.15	589	669	616	507	724	549
ENSG00000073464.12	105	132	160	107	121	97
ENSG00000073536.18	248	206	220	185	303	242
ENSG00000073578.17	1349	1283	1122	1233	1480	1151
ENSG00000073584.20	1480	1631	1360	1353	1917	1530
ENSG00000073598.6	2	0	0	0	0	0
ENSG00000073605.18	106	114	72	85	112	78
ENSG00000073614.13	887	822	630	677	1062	639
ENSG00000073670.14	10	5	5	11	15	1
ENSG00000073711.11	799	822	652	754	925	604
ENSG00000073712.15	2775	2427	2747	2125	2861	2080
ENSG00000073734.10	0	0	0	0	0	0
ENSG00000073737.16	0	0	0	0	0	0
ENSG00000073754.6	0	0	0	0	0	0
ENSG00000073756.12	394	350	927	492	725	1086
ENSG00000073792.15	1760	1967	1371	1727	2167	1579
ENSG00000073803.14	249	240	133	206	251	208
ENSG00000073849.15	8	26	15	7	26	6
ENSG00000073861.3	0	0	0	0	0	3
ENSG00000073905.8	4	7	7	1	8	4
ENSG00000073910.22	238	179	67	113	163	132
ENSG00000073921.18	4299	4793	4860	4416	6496	4795
ENSG00000073969.18	885	900	918	853	1254	928
ENSG00000074047.21	1250	1262	1261	1026	1304	1124
ENSG00000074054.18	1322	1330	1093	1002	1698	1172
ENSG00000074071.14	636	695	563	564	809	604
ENSG00000074181.9	849	902	909	785	1093	951
ENSG00000074201.9	792	785	588	708	875	687
ENSG00000074211.14	4	1	7	6	6	2
ENSG00000074219.13	698	691	569	534	668	534
ENSG00000074266.21	229	302	273	186	274	213
ENSG00000074276.10	0	0	0	0	0	0
ENSG00000074317.11	0	0	0	0	2	0
ENSG00000074319.13	665	723	583	663	837	630
ENSG00000074356.17	814	748	665	572	878	678
ENSG00000074370.18	102	110	122	65	82	99
ENSG00000074410.14	1453	1667	1418	1366	1684	1201
ENSG00000074416.14	4891	5180	4188	5394	7271	5869
ENSG00000074527.12	1141	685	334	603	521	408
ENSG00000074582.14	213	201	208	201	223	259
ENSG00000074590.13	731	755	569	424	671	567
ENSG00000074603.19	559	643	553	576	686	532
ENSG00000074621.14	132	120	107	113	196	136
ENSG00000074657.13	1456	1621	1318	1399	1844	1468
ENSG00000074660.16	8	6	3	0	2	4
ENSG00000074695.6	5035	4916	4215	4507	5958	4741
ENSG00000074696.13	1686	1476	1130	1489	1948	1352
ENSG00000074706.13	4	0	0	1	1	0
ENSG00000074755.15	729	828	775	714	957	733
ENSG00000074771.4	0	0	0	0	0	0
ENSG00000074800.16	47221	50751	40316	42077	57533	44076
ENSG00000074803.19	0	0	0	0	0	0
ENSG00000074842.7	1164	1344	1118	1012	1534	1132
ENSG00000074855.11	186	129	155	162	194	131
ENSG00000074935.14	90	73	74	63	129	57
ENSG00000074964.17	193	236	144	283	331	185
ENSG00000074966.11	0	7	0	0	0	0
ENSG00000075035.10	0	0	0	0	0	0
ENSG00000075043.18	0	0	0	0	0	0
ENSG00000075073.15	0	1	0	3	0	0
ENSG00000075089.9	264	184	125	172	213	157
ENSG00000075131.10	119	136	93	120	154	117
ENSG00000075142.13	629	627	592	526	782	590
ENSG00000075151.20	1839	1912	1612	1726	2268	1753
ENSG00000075188.9	281	290	319	315	393	322
ENSG00000075213.11	1616	1363	1329	1265	1506	1250
ENSG00000075218.19	932	1001	734	853	1089	916
ENSG00000075223.14	2568	2606	2107	2080	2828	1980
ENSG00000075234.17	498	447	359	371	578	467
ENSG00000075239.14	598	620	419	585	709	505
ENSG00000075240.17	61	64	60	102	100	72
ENSG00000075275.16	24	53	33	61	113	54
ENSG00000075290.8	0	0	0	0	0	0
ENSG00000075292.19	1200	1062	807	903	1179	901
ENSG00000075303.13	258	238	212	220	318	236
ENSG00000075336.12	381	405	296	272	373	339
ENSG00000075340.23	0	0	0	0	0	0
ENSG00000075388.4	0	0	0	0	0	0
ENSG00000075391.16	707	700	648	786	1208	765
ENSG00000075399.14	274	226	218	229	334	260
ENSG00000075407.18	288	301	268	332	427	332
ENSG00000075413.18	1025	1164	1023	958	1322	1095
ENSG00000075415.12	4862	4809	3985	4163	5540	4005
ENSG00000075420.13	2825	2463	2222	2268	3265	2416
ENSG00000075426.12	2678	3266	2619	2565	3912	3168
ENSG00000075429.8	0	0	0	0	0	0
ENSG00000075461.6	130	131	114	113	84	70
ENSG00000075539.14	945	1045	846	1114	1349	924
ENSG00000075568.17	1171	1186	1032	1133	1629	1084
ENSG00000075618.18	8178	7999	8519	7780	10455	8440
ENSG00000075624.16	114906	120440	118346	101489	151756	121691
ENSG00000075643.6	136	88	52	123	98	90
ENSG00000075651.16	177	199	121	183	228	117
ENSG00000075673.11	0	0	0	0	0	0
ENSG00000075702.18	474	657	564	491	770	632
ENSG00000075711.21	1083	1126	851	832	1196	905
ENSG00000075785.12	3264	3351	2950	3224	4641	3114
ENSG00000075790.10	563	733	611	651	795	656
ENSG00000075826.17	112	78	49	65	67	94
ENSG00000075856.12	678	857	748	687	921	701
ENSG00000075884.14	0	1	0	0	0	0
ENSG00000075886.11	0	0	0	0	0	0
ENSG00000075891.21	0	0	0	0	0	0
ENSG00000075914.13	247	250	295	282	299	240
ENSG00000075945.13	336	310	308	240	374	340
ENSG00000075975.16	656	679	556	601	856	706
ENSG00000076003.5	1621	1277	994	1038	1317	991
ENSG00000076043.10	1414	1369	1069	1224	1778	1161
ENSG00000076053.10	630	578	551	531	673	623
ENSG00000076067.13	1640	1464	1109	1406	1857	1499
ENSG00000076108.11	1520	1512	1296	1298	1716	1325
ENSG00000076201.15	1175	1278	1144	1322	1645	1229
ENSG00000076242.14	625	736	525	616	774	646
ENSG00000076248.10	460	448	336	405	575	402
ENSG00000076258.10	0	6	9	5	7	4
ENSG00000076321.11	316	296	295	250	314	247
ENSG00000076344.16	20	4	1	20	15	7
ENSG00000076351.13	132	167	127	106	140	106
ENSG00000076356.7	28	50	64	51	84	200
ENSG00000076382.17	1521	1687	1377	1376	1953	1575
ENSG00000076513.17	3051	3431	2950	2781	4111	2853
ENSG00000076554.15	0	0	0	7	0	3
ENSG00000076555.15	59	32	68	83	92	56
ENSG00000076604.15	551	415	506	406	580	558
ENSG00000076641.4	191	131	95	188	222	133
ENSG00000076650.7	88	149	92	93	216	137
ENSG00000076662.10	91	76	74	75	121	82
ENSG00000076685.18	940	988	796	960	1332	1057
ENSG00000076706.17	1145	1089	1249	1072	1624	1221
ENSG00000076716.9	0	0	0	0	0	0
ENSG00000076770.14	69	64	36	21	34	37
ENSG00000076826.9	0	0	0	2	0	1
ENSG00000076864.19	7	9	7	7	2	3
ENSG00000076924.12	645	583	455	499	627	475
ENSG00000076928.17	1084	1097	858	1015	1158	858
ENSG00000076944.16	317	303	238	245	384	274
ENSG00000076984.17	476	542	463	432	568	469
ENSG00000077009.13	0	0	0	0	0	0
ENSG00000077044.10	344	342	386	289	452	310
ENSG00000077063.11	72	116	44	51	85	49
ENSG00000077080.10	0	0	0	0	0	0
ENSG00000077092.19	9	11	5	25	25	22
ENSG00000077097.15	2426	2405	2004	2008	2700	2018
ENSG00000077147.16	2923	2883	2564	2562	3550	2739
ENSG00000077150.20	662	833	614	480	647	617
ENSG00000077152.11	443	392	421	361	552	492
ENSG00000077157.22	394	219	188	223	290	219
ENSG00000077232.18	2282	2154	2043	1865	2695	1945
ENSG00000077235.18	1900	2077	1734	1821	2477	1701
ENSG00000077238.14	523	608	536	434	603	612
ENSG00000077254.14	741	845	630	710	996	776
ENSG00000077264.15	16	23	10	26	15	6
ENSG00000077274.9	0	0	0	0	0	0
ENSG00000077279.18	0	0	0	0	0	0
ENSG00000077312.9	887	860	770	710	1035	792
ENSG00000077327.16	0	0	0	0	0	0
ENSG00000077348.9	113	86	100	78	138	152
ENSG00000077380.15	1815	1754	1462	1565	2064	1499
ENSG00000077420.16	17	8	7	0	1	3
ENSG00000077454.16	742	776	787	765	985	800
ENSG00000077458.13	191	134	145	138	157	170
ENSG00000077463.15	170	195	226	160	234	203
ENSG00000077498.9	0	0	0	0	0	0
ENSG00000077514.9	615	588	423	629	721	563
ENSG00000077522.13	39	63	41	33	45	67
ENSG00000077549.18	4164	4229	3666	3790	4787	3635
ENSG00000077585.14	132	63	64	69	67	63
ENSG00000077616.11	3	0	0	0	4	2
ENSG00000077684.16	956	985	666	721	1064	739
ENSG00000077713.19	321	315	305	291	433	311
ENSG00000077721.16	1006	877	983	1014	1336	1043
ENSG00000077782.20	3081	3039	2709	3000	3861	2906
ENSG00000077800.13	0	0	0	0	0	0
ENSG00000077935.17	33	34	26	22	24	23
ENSG00000077942.19	4305	4103	3076	2900	3907	3026
ENSG00000077943.8	0	0	0	3	0	0
ENSG00000077984.6	0	0	0	0	0	0
ENSG00000078018.19	2	5	3	3	17	6
ENSG00000078043.16	362	399	308	357	433	287
ENSG00000078053.17	118	96	101	99	96	93
ENSG00000078061.13	589	635	575	561	759	630
ENSG00000078070.13	140	202	134	181	244	158
ENSG00000078081.8	4	0	3	6	15	21
ENSG00000078098.14	1548	1602	1252	1098	1591	929
ENSG00000078114.18	0	0	0	0	0	0
ENSG00000078124.12	352	398	411	342	501	337
ENSG00000078140.14	1106	1216	1091	1017	1387	1007
ENSG00000078142.13	477	558	489	396	682	462
ENSG00000078177.14	235	212	171	186	238	155
ENSG00000078237.7	177	183	166	183	192	126
ENSG00000078246.17	749	852	743	774	955	810
ENSG00000078269.15	2070	2147	1998	1868	2246	1694
ENSG00000078295.17	0	0	0	0	0	0
ENSG00000078304.19	1252	1317	1225	1094	1638	1270
ENSG00000078319.9	41	81	42	43	54	43
ENSG00000078328.21	0	0	0	0	0	0
ENSG00000078369.18	7511	8209	7195	6811	9833	7521
ENSG00000078399.18	14	23	17	14	26	12
ENSG00000078401.7	178	96	246	142	120	249
ENSG00000078403.17	476	516	359	443	641	330
ENSG00000078487.17	41	30	39	27	78	61
ENSG00000078549.14	0	0	0	0	0	0
ENSG00000078579.9	0	0	0	6	4	0
ENSG00000078589.13	0	0	0	0	0	0
ENSG00000078596.11	0	0	0	0	0	0
ENSG00000078618.21	2213	2326	2022	2023	3010	2192
ENSG00000078668.14	1069	1081	934	914	1422	985
ENSG00000078674.17	1706	1866	1307	1705	2302	1650
ENSG00000078687.17	158	166	162	164	226	134
ENSG00000078699.21	282	309	289	301	369	246
ENSG00000078725.13	0	0	0	0	0	0
ENSG00000078747.15	1137	1073	983	992	1466	919
ENSG00000078795.16	0	0	0	0	0	0
ENSG00000078804.13	306	304	222	361	404	271
ENSG00000078808.17	2034	1977	1721	1756	2678	2036
ENSG00000078814.15	1	7	0	3	1	1
ENSG00000078898.7	0	0	0	0	0	0
ENSG00000078900.15	3	0	4	1	0	1
ENSG00000078902.16	527	543	447	481	807	538
ENSG00000078967.13	65	103	112	108	98	76
ENSG00000079101.16	0	0	0	0	0	0
ENSG00000079102.16	71	89	47	66	68	31
ENSG00000079112.10	0	0	0	0	0	7
ENSG00000079134.12	232	242	197	197	331	238
ENSG00000079150.18	408	315	341	283	410	320
ENSG00000079156.17	213	206	201	161	220	170
ENSG00000079215.14	27	52	29	17	66	22
ENSG00000079246.16	5180	5041	4646	4491	6128	4671
ENSG00000079257.8	983	632	526	529	547	516
ENSG00000079263.19	2	4	8	0	26	6
ENSG00000079277.21	232	228	204	239	263	240
ENSG00000079308.19	6062	6134	6562	5266	7306	5788
ENSG00000079313.15	718	696	673	631	858	728
ENSG00000079332.15	2109	1967	1888	1902	2885	1974
ENSG00000079335.20	64	45	45	60	57	73
ENSG00000079337.16	57	60	31	80	89	44
ENSG00000079385.22	1	0	0	8	7	4
ENSG00000079387.14	453	454	415	390	535	410
ENSG00000079393.20	0	0	0	1	0	0
ENSG00000079432.7	1772	1929	1759	1864	2329	1764
ENSG00000079435.10	126	119	129	74	128	104
ENSG00000079459.13	1267	1298	1070	1092	1705	956
ENSG00000079462.7	420	465	332	396	440	350
ENSG00000079482.13	283	317	305	355	515	406
ENSG00000079557.5	0	0	0	0	0	0
ENSG00000079616.12	1025	1271	933	932	1351	966
ENSG00000079689.14	0	0	0	0	0	0
ENSG00000079691.18	106	101	97	129	180	103
ENSG00000079739.17	2216	2087	1733	1735	2362	1831
ENSG00000079785.15	1476	1557	1333	1331	1796	1265
ENSG00000079805.16	1800	1959	1554	1735	2295	1716
ENSG00000079819.19	3990	3529	2540	2938	3739	2795
ENSG00000079841.18	28	42	54	27	40	35
ENSG00000079931.15	696	886	576	623	1092	612
ENSG00000079950.14	739	675	654	750	994	770
ENSG00000079974.17	188	168	141	154	155	119
ENSG00000079999.14	743	722	621	690	892	679
ENSG00000080007.8	14	28	6	12	13	12
ENSG00000080031.10	77	79	42	44	61	56
ENSG00000080166.16	0	0	0	0	0	0
ENSG00000080189.15	372	422	391	316	399	278
ENSG00000080200.10	623	678	423	578	840	581
ENSG00000080224.17	0	0	0	0	0	0
ENSG00000080293.9	0	0	0	0	0	0
ENSG00000080298.15	92	57	52	50	63	61
ENSG00000080345.18	1663	1414	1151	1471	1727	1340
ENSG00000080371.6	717	766	733	830	1046	847
ENSG00000080493.17	394	460	467	603	802	728
ENSG00000080503.24	634	659	562	555	895	634
ENSG00000080511.5	3	0	0	0	0	0
ENSG00000080546.13	67	79	67	78	73	92
ENSG00000080561.13	35	44	54	12	23	34
ENSG00000080572.12	0	0	0	0	0	0
ENSG00000080573.7	506	418	878	198	150	123
ENSG00000080603.17	1474	1640	1213	1482	1617	1585
ENSG00000080608.10	543	519	450	434	679	498
ENSG00000080618.16	0	0	0	0	0	0
ENSG00000080644.16	0	0	0	0	0	0
ENSG00000080709.15	26	34	33	71	56	48
ENSG00000080802.18	292	261	195	270	386	249
ENSG00000080815.19	797	881	723	800	1096	767
ENSG00000080819.9	515	582	438	487	643	467
ENSG00000080822.17	735	751	605	651	758	624
ENSG00000080823.23	203	234	195	254	372	374
ENSG00000080824.18	13721	16119	13415	14479	21827	16479
ENSG00000080839.12	508	499	414	419	594	395
ENSG00000080845.17	1880	2131	2117	1867	2691	2337
ENSG00000080854.15	1	1	0	3	4	0
ENSG00000080910.13	0	0	0	0	0	0
ENSG00000080947.15	44	43	15	28	32	20
ENSG00000080986.13	610	713	617	593	926	659
ENSG00000081014.11	355	406	342	396	505	400
ENSG00000081019.13	361	315	267	379	374	335
ENSG00000081026.19	312	303	276	313	329	212
ENSG00000081041.9	15	18	28	20	24	63
ENSG00000081051.8	4	3	0	2	5	12
ENSG00000081052.12	5	15	2	24	23	22
ENSG00000081059.20	122	147	168	73	131	90
ENSG00000081087.15	385	348	407	411	552	368
ENSG00000081138.14	0	0	0	0	0	0
ENSG00000081148.12	15	3	7	10	17	6
ENSG00000081154.12	1738	1632	1562	1379	2163	1601
ENSG00000081177.18	247	294	190	221	322	218
ENSG00000081181.8	13	40	32	9	9	16
ENSG00000081189.15	48	69	84	62	155	98
ENSG00000081237.20	0	0	0	2	2	0
ENSG00000081248.11	0	0	0	0	0	0
ENSG00000081277.12	58	68	69	94	114	96
ENSG00000081307.12	554	493	428	357	599	420
ENSG00000081320.11	925	874	877	806	947	747
ENSG00000081377.17	313	290	247	240	426	330
ENSG00000081386.12	140	107	70	123	150	79
ENSG00000081479.15	1	0	0	0	0	0
ENSG00000081665.14	92	106	57	63	65	53
ENSG00000081692.12	158	187	149	127	195	170
ENSG00000081721.12	252	229	261	253	302	268
ENSG00000081760.17	505	507	371	417	580	351
ENSG00000081791.9	480	456	363	382	556	426
ENSG00000081800.9	0	0	0	0	0	0
ENSG00000081803.16	3	6	2	2	1	0
ENSG00000081818.4	0	0	0	0	1	1
ENSG00000081842.18	0	2	0	0	1	0
ENSG00000081853.15	50	37	35	40	31	34
ENSG00000081870.11	311	269	236	294	336	244
ENSG00000081913.14	252	241	297	293	334	300
ENSG00000081923.14	1996	1816	1137	2189	2729	1737
ENSG00000081985.11	1	5	1	1	1	2
ENSG00000082014.16	206	236	278	237	287	319
ENSG00000082068.9	291	310	299	248	372	260
ENSG00000082074.18	0	4	0	0	1	0
ENSG00000082126.18	119	121	66	84	134	112
ENSG00000082146.13	348	291	243	376	455	314
ENSG00000082153.18	5743	5754	5316	5120	7011	6193
ENSG00000082175.15	0	0	0	0	0	0
ENSG00000082196.20	1	3	4	13	7	7
ENSG00000082212.13	517	534	561	517	763	574
ENSG00000082213.18	326	357	316	338	532	347
ENSG00000082258.13	381	405	325	381	536	423
ENSG00000082269.16	132	101	124	107	129	116
ENSG00000082293.13	0	0	0	0	0	0
ENSG00000082397.17	966	1165	923	1239	1900	1533
ENSG00000082438.17	117	194	161	301	501	370
ENSG00000082458.12	290	321	173	256	294	207
ENSG00000082482.13	331	366	264	351	569	403
ENSG00000082497.12	40	16	11	21	15	29
ENSG00000082512.15	572	547	523	454	593	414
ENSG00000082515.18	263	297	286	245	314	260
ENSG00000082516.9	323	403	482	398	552	379
ENSG00000082556.12	0	0	0	0	0	0
ENSG00000082641.16	4055	4246	3689	4206	5724	4243
ENSG00000082684.16	0	0	0	0	0	0
ENSG00000082701.15	1080	1056	967	1070	1501	924
ENSG00000082781.12	2244	2125	1937	2139	2862	2330
ENSG00000082805.20	1607	1558	1308	1404	1933	1405
ENSG00000082898.17	4565	4712	3920	4026	5760	4188
ENSG00000082929.8	0	0	0	0	0	0
ENSG00000082996.19	297	268	262	291	339	306
ENSG00000083067.22	0	0	0	0	0	0
ENSG00000083093.9	259	260	215	298	299	255
ENSG00000083097.14	164	194	131	169	258	141
ENSG00000083099.11	467	424	395	370	445	326
ENSG00000083123.15	188	188	147	171	241	162
ENSG00000083168.11	893	970	876	1001	1152	927
ENSG00000083223.18	402	379	242	373	555	386
ENSG00000083290.20	300	336	241	399	395	252
ENSG00000083307.12	0	0	0	0	0	0
ENSG00000083312.17	3024	3012	2390	3331	4100	3128
ENSG00000083444.17	11148	10973	9835	9509	12780	10769
ENSG00000083454.22	8	0	20	16	13	16
ENSG00000083457.12	209	229	156	182	226	157
ENSG00000083520.15	852	803	734	675	937	708
ENSG00000083535.16	243	199	146	196	205	176
ENSG00000083544.14	140	118	123	110	153	94
ENSG00000083622.8	0	0	0	0	0	0
ENSG00000083635.8	191	166	179	138	197	157
ENSG00000083642.19	671	596	612	606	849	574
ENSG00000083720.13	457	468	438	442	523	390
ENSG00000083750.12	84	112	70	135	124	94
ENSG00000083782.8	0	0	0	0	1	0
ENSG00000083799.17	692	694	487	576	784	594
ENSG00000083807.10	25	23	20	21	16	16
ENSG00000083812.12	95	87	100	76	126	55
ENSG00000083814.13	35	29	21	41	28	21
ENSG00000083817.9	45	35	28	21	46	23
ENSG00000083828.16	53	99	80	45	135	68
ENSG00000083838.16	93	98	93	92	99	78
ENSG00000083844.10	187	216	112	145	236	152
ENSG00000083845.9	3835	4304	3528	3053	4418	3583
ENSG00000083857.14	5212	5885	5046	5346	7404	6074
ENSG00000083896.12	656	781	583	644	760	644
ENSG00000083937.9	508	558	467	537	720	469
ENSG00000084070.12	905	1017	1040	856	997	810
ENSG00000084072.16	377	385	337	400	454	360
ENSG00000084073.9	812	742	848	863	1096	851
ENSG00000084090.13	1596	1763	1426	1504	1941	1588
ENSG00000084092.7	199	198	150	178	272	217
ENSG00000084093.17	696	773	600	731	1060	845
ENSG00000084110.11	0	1	0	0	1	0
ENSG00000084112.15	2040	2184	1707	1909	2761	1788
ENSG00000084207.17	3282	3167	2814	2597	3398	2817
ENSG00000084234.17	3443	3885	3463	3407	5436	3631
ENSG00000084444.14	144	130	100	115	227	111
ENSG00000084453.16	0	0	0	0	0	0
ENSG00000084463.8	1313	1379	1094	1125	1577	1150
ENSG00000084623.11	2163	2332	2136	1944	2582	2286
ENSG00000084628.10	0	5	10	0	4	0
ENSG00000084636.18	3459	3315	2706	2212	3063	2424
ENSG00000084652.16	2248	2178	1821	1958	2677	2054
ENSG00000084674.14	0	0	0	2	0	0
ENSG00000084676.15	358	376	313	367	483	365
ENSG00000084693.16	351	348	207	246	343	335
ENSG00000084710.14	33	42	39	30	60	49
ENSG00000084731.15	680	893	577	691	873	709
ENSG00000084733.11	1813	1642	1534	1752	2200	1697
ENSG00000084734.9	0	0	0	6	0	3
ENSG00000084754.12	1339	1441	1125	1202	1662	1455
ENSG00000084764.12	133	144	133	110	158	105
ENSG00000084774.14	1922	2046	1723	1831	2381	1687
ENSG00000085063.16	6663	6595	6464	6911	9608	7270
ENSG00000085117.12	883	754	655	454	655	557
ENSG00000085185.15	331	341	291	287	353	275
ENSG00000085224.22	1342	1283	973	1089	1368	1057
ENSG00000085231.14	262	277	279	209	381	247
ENSG00000085265.11	0	0	0	0	0	0
ENSG00000085274.15	244	274	271	223	270	200
ENSG00000085276.19	284	279	297	214	295	289
ENSG00000085365.18	789	710	496	734	1088	707
ENSG00000085377.14	532	553	566	505	754	532
ENSG00000085382.12	217	186	137	193	211	134
ENSG00000085415.16	665	651	668	601	829	645
ENSG00000085433.15	386	374	358	339	495	343
ENSG00000085449.15	1366	1307	1108	1120	1626	1158
ENSG00000085465.13	6	2	9	5	14	9
ENSG00000085491.17	1103	1211	1107	1184	1710	1172
ENSG00000085511.20	380	383	332	294	517	310
ENSG00000085514.16	15	1	0	0	1	0
ENSG00000085552.17	2	6	0	0	13	2
ENSG00000085563.14	0	3	0	1	3	4
ENSG00000085644.14	174	184	184	193	259	168
ENSG00000085662.14	1565	1627	1586	1694	1993	1456
ENSG00000085719.13	1289	1422	1007	1294	1848	1301
ENSG00000085721.12	792	805	863	767	1075	852
ENSG00000085733.16	4900	4930	4278	4761	6395	4684
ENSG00000085741.13	6	0	0	0	5	2
ENSG00000085760.15	316	329	288	239	395	284
ENSG00000085788.14	761	774	595	685	930	677
ENSG00000085831.15	7	4	1	2	22	9
ENSG00000085832.17	725	761	533	729	957	703
ENSG00000085840.13	214	274	241	235	279	247
ENSG00000085871.9	46	57	32	23	58	39
ENSG00000085872.15	688	773	632	579	870	758
ENSG00000085978.22	259	342	297	299	414	298
ENSG00000085982.13	560	494	491	467	682	502
ENSG00000085998.14	734	839	588	698	892	717
ENSG00000085999.13	287	333	273	287	406	287
ENSG00000086015.21	1547	1551	1132	1412	1847	1342
ENSG00000086061.16	2704	2527	2407	2384	3362	2568
ENSG00000086062.12	2418	2491	2371	2432	3150	2842
ENSG00000086065.14	819	816	757	773	1169	798
ENSG00000086102.19	580	563	525	563	688	530
ENSG00000086159.13	0	0	0	0	0	0
ENSG00000086189.10	253	278	171	194	367	244
ENSG00000086200.16	357	336	317	334	460	322
ENSG00000086205.18	0	0	0	0	0	0
ENSG00000086232.13	1358	1300	1117	1146	1561	1086
ENSG00000086288.12	0	0	0	0	0	0
ENSG00000086289.12	0	0	0	0	0	0
ENSG00000086300.15	0	0	0	0	0	4
ENSG00000086475.15	644	801	707	632	910	687
ENSG00000086504.17	872	701	674	623	818	693
ENSG00000086506.3	6	0	2	0	5	1
ENSG00000086544.3	92	203	93	99	176	123
ENSG00000086548.9	0	0	0	0	0	0
ENSG00000086570.12	3	3	0	0	0	1
ENSG00000086589.12	560	464	621	526	731	650
ENSG00000086598.11	3671	3460	3266	3275	4323	3470
ENSG00000086619.14	34	35	38	27	50	23
ENSG00000086666.19	695	596	534	584	754	625
ENSG00000086696.11	0	0	1	0	0	0
ENSG00000086712.13	353	298	271	415	453	327
ENSG00000086717.18	0	0	0	0	0	0
ENSG00000086730.17	2	5	10	5	7	4
ENSG00000086758.16	4814	5069	3868	4938	5970	4544
ENSG00000086827.9	418	428	337	353	500	357
ENSG00000086848.15	343	341	329	350	414	332
ENSG00000086967.10	0	0	0	0	0	0
ENSG00000086991.13	244	214	250	128	156	155
ENSG00000087008.16	243	236	213	197	246	169
ENSG00000087053.18	958	897	843	720	1066	703
ENSG00000087074.8	1379	1675	1917	1716	2454	2272
ENSG00000087076.9	73	55	17	82	63	43
ENSG00000087077.14	1013	921	855	839	1234	905
ENSG00000087085.15	0	1	1	0	6	5
ENSG00000087086.15	15585	15933	10301	15976	23329	13315
ENSG00000087087.20	1673	1849	1544	1457	2153	1875
ENSG00000087088.20	774	729	528	610	896	621
ENSG00000087095.13	196	193	147	244	316	217
ENSG00000087111.21	697	740	670	663	956	785
ENSG00000087116.16	1098	1002	930	868	1112	829
ENSG00000087128.10	0	0	0	0	0	0
ENSG00000087152.15	1213	1155	946	965	1360	1103
ENSG00000087157.19	356	384	283	306	379	320
ENSG00000087191.13	1438	1549	1332	1319	1808	1356
ENSG00000087206.17	360	258	204	221	317	228
ENSG00000087237.12	0	0	0	0	0	1
ENSG00000087245.13	14944	15080	10697	9670	12268	6050
ENSG00000087250.8	8	10	3	3	10	2
ENSG00000087253.13	508	550	511	468	583	334
ENSG00000087258.15	6	1	5	3	3	8
ENSG00000087263.17	897	843	908	736	1089	885
ENSG00000087266.17	804	818	622	796	845	672
ENSG00000087269.16	634	622	675	572	862	657
ENSG00000087274.17	4337	4351	3466	4131	5443	4177
ENSG00000087299.12	91	91	92	70	78	80
ENSG00000087301.9	74	79	29	48	114	71
ENSG00000087302.9	1099	1125	984	1088	1325	1122
ENSG00000087303.18	1469	1495	1898	1507	2265	2369
ENSG00000087338.5	276	189	187	221	299	228
ENSG00000087365.16	3266	3227	2951	2903	3872	3088
ENSG00000087448.11	758	786	667	650	846	696
ENSG00000087460.25	11897	11351	10924	10187	13749	10531
ENSG00000087470.18	1038	989	1086	1219	1467	981
ENSG00000087494.16	19	21	100	4	13	41
ENSG00000087495.17	0	0	0	0	0	0
ENSG00000087502.18	769	729	633	654	822	657
ENSG00000087510.7	3	0	2	0	0	0
ENSG00000087586.17	1074	1355	1031	1136	1714	1469
ENSG00000087589.16	34	51	22	21	82	51
ENSG00000087842.11	36	14	17	23	27	31
ENSG00000087884.14	138	130	73	113	124	128
ENSG00000087903.13	103	149	82	93	111	121
ENSG00000087995.15	200	265	206	202	279	226
ENSG00000088002.11	4	0	0	0	0	0
ENSG00000088035.18	95	70	87	55	125	41
ENSG00000088038.19	746	714	610	549	843	733
ENSG00000088053.11	0	0	0	0	1	0
ENSG00000088179.9	151	153	103	127	170	111
ENSG00000088205.13	1270	1085	1061	949	1348	1057
ENSG00000088247.17	3404	3516	3111	3007	4123	3398
ENSG00000088256.9	1706	1816	1660	1611	2129	1666
ENSG00000088280.19	284	316	220	267	388	194
ENSG00000088298.13	205	229	174	181	245	157
ENSG00000088305.18	77	111	66	56	97	55
ENSG00000088320.4	0	0	0	0	2	0
ENSG00000088325.16	2785	3190	2595	2789	4020	3171
ENSG00000088340.16	248	254	173	153	223	143
ENSG00000088356.6	140	157	93	135	201	199
ENSG00000088367.23	531	580	476	423	562	490
ENSG00000088386.17	0	0	0	0	0	0
ENSG00000088387.19	136	178	118	199	154	154
ENSG00000088448.14	281	311	247	216	281	252
ENSG00000088451.11	113	117	123	114	159	84
ENSG00000088538.13	13	7	3	20	5	7
ENSG00000088543.15	111	106	97	82	124	108
ENSG00000088682.14	319	298	257	333	335	239
ENSG00000088726.16	0	0	0	0	4	0
ENSG00000088727.12	27	13	7	12	17	22
ENSG00000088756.12	65	20	13	15	18	14
ENSG00000088766.12	317	298	314	230	341	273
ENSG00000088782.5	0	0	0	0	0	0
ENSG00000088808.18	162	172	189	169	282	240
ENSG00000088812.18	1273	1220	1025	1054	1456	1057
ENSG00000088826.18	225	262	308	279	363	447
ENSG00000088827.12	0	0	0	0	0	0
ENSG00000088832.17	3749	3420	3111	3494	4392	3339
ENSG00000088833.17	784	858	785	767	1180	789
ENSG00000088836.14	13	17	1	18	7	11
ENSG00000088854.12	403	503	342	399	605	464
ENSG00000088876.12	112	142	128	98	130	99
ENSG00000088881.20	35	34	24	15	31	31
ENSG00000088882.8	271	250	172	176	261	160
ENSG00000088888.18	1687	1525	1323	1549	2038	1278
ENSG00000088899.15	85	68	71	110	87	59
ENSG00000088926.13	0	0	0	0	0	0
ENSG00000088930.8	1375	1315	1157	1247	1717	1212
ENSG00000088970.16	61	99	76	54	96	80
ENSG00000088986.11	2251	2596	2636	2176	3219	2412
ENSG00000088992.18	1	0	0	5	0	0
ENSG00000089006.16	1019	1125	923	1020	1247	1004
ENSG00000089009.15	7542	7976	6920	6109	8568	6849
ENSG00000089012.14	0	0	0	0	0	0
ENSG00000089022.14	380	405	355	403	390	333
ENSG00000089041.17	25	10	12	11	37	10
ENSG00000089048.14	220	297	208	235	271	176
ENSG00000089050.16	280	334	252	288	432	263
ENSG00000089053.13	1353	1539	1383	1342	1724	1408
ENSG00000089057.15	348	435	384	374	479	370
ENSG00000089060.11	222	197	169	188	191	140
ENSG00000089063.15	1069	1043	819	926	1181	981
ENSG00000089091.16	27	39	37	20	16	34
ENSG00000089094.19	640	660	500	574	780	591
ENSG00000089101.18	0	0	0	0	0	5
ENSG00000089116.4	0	0	0	3	3	0
ENSG00000089123.16	54	39	44	40	40	48
ENSG00000089127.13	15	20	11	66	194	114
ENSG00000089154.11	2773	2932	2425	2483	3509	2391
ENSG00000089157.16	14407	14668	12361	12023	15744	12176
ENSG00000089159.16	5965	6797	6006	6668	9702	7563
ENSG00000089163.4	14	5	0	0	9	7
ENSG00000089169.15	0	0	0	0	0	0
ENSG00000089177.18	224	255	125	205	214	142
ENSG00000089195.15	207	247	272	238	362	260
ENSG00000089199.10	8	6	2	3	2	8
ENSG00000089220.5	2273	2203	1589	2072	2506	1910
ENSG00000089225.19	267	263	286	251	439	337
ENSG00000089234.16	316	239	218	243	359	269
ENSG00000089248.7	818	824	632	732	967	644
ENSG00000089250.19	0	0	0	0	0	0
ENSG00000089280.18	5575	5315	5519	4984	6643	5009
ENSG00000089289.16	315	313	320	368	428	355
ENSG00000089327.15	725	720	734	746	977	802
ENSG00000089335.21	109	135	94	81	178	85
ENSG00000089351.14	539	658	570	497	758	652
ENSG00000089356.18	0	0	0	0	0	0
ENSG00000089472.16	0	3	0	0	0	0
ENSG00000089486.17	602	538	527	584	733	542
ENSG00000089505.17	55	38	29	44	52	55
ENSG00000089558.9	1	1	2	5	2	10
ENSG00000089597.18	8454	8539	6858	7075	9709	7533
ENSG00000089639.11	147	131	116	120	147	132
ENSG00000089682.16	112	100	90	92	151	109
ENSG00000089685.15	1714	2073	1437	1521	2225	1719
ENSG00000089692.9	21	31	27	20	39	18
ENSG00000089693.10	2850	2846	2613	2237	3378	2482
ENSG00000089723.10	59	77	78	50	55	74
ENSG00000089737.17	1843	1855	1471	1720	2242	1610
ENSG00000089775.11	201	182	88	129	108	145
ENSG00000089818.18	340	297	321	331	429	325
ENSG00000089820.15	87	66	76	44	42	41
ENSG00000089847.12	5	5	0	1	7	3
ENSG00000089876.12	499	413	358	392	546	419
ENSG00000089902.10	913	818	738	921	1272	864
ENSG00000089916.18	609	641	434	572	700	507
ENSG00000090006.17	1550	1318	1127	1007	1198	935
ENSG00000090013.11	273	267	146	221	291	121
ENSG00000090020.11	855	917	742	728	1018	856
ENSG00000090054.15	1118	993	970	954	1218	974
ENSG00000090060.18	2087	2159	1969	1984	2760	2170
ENSG00000090061.17	1120	1077	942	1079	1466	1179
ENSG00000090097.21	766	749	705	635	823	775
ENSG00000090104.12	0	5	0	0	0	0
ENSG00000090238.12	163	225	97	139	154	133
ENSG00000090263.16	165	164	140	119	150	146
ENSG00000090266.13	478	421	429	373	573	475
ENSG00000090273.14	1482	1734	1603	1459	2128	1474
ENSG00000090316.16	931	903	785	844	1080	881
ENSG00000090339.9	1920	2124	1129	1734	2459	1920
ENSG00000090372.15	1237	1462	1238	1182	1571	1289
ENSG00000090376.11	227	208	143	187	222	176
ENSG00000090382.6	0	0	0	0	0	0
ENSG00000090402.8	0	0	0	0	0	0
ENSG00000090432.7	366	466	318	365	521	365
ENSG00000090447.12	164	166	109	105	155	110
ENSG00000090470.15	260	311	175	242	334	229
ENSG00000090487.11	711	626	537	640	835	596
ENSG00000090512.12	0	0	0	0	0	0
ENSG00000090520.11	892	953	908	863	1255	975
ENSG00000090530.10	309	450	614	296	600	438
ENSG00000090534.20	0	0	0	0	1	0
ENSG00000090539.15	4	5	9	1	11	7
ENSG00000090554.13	43	56	16	24	39	25
ENSG00000090565.16	461	382	381	392	547	402
ENSG00000090581.10	382	335	329	372	458	381
ENSG00000090612.21	212	225	154	247	273	203
ENSG00000090615.15	2578	2470	2063	2359	3089	2272
ENSG00000090621.14	2226	2179	1795	1949	2591	1954
ENSG00000090659.18	0	0	0	0	0	0
ENSG00000090661.12	12	7	10	8	17	0
ENSG00000090674.16	190	251	204	235	333	234
ENSG00000090686.16	992	912	857	803	1059	771
ENSG00000090776.6	388	329	293	358	570	435
ENSG00000090857.13	890	1009	787	900	1278	846
ENSG00000090861.15	2003	2104	1620	1657	2474	1917
ENSG00000090863.11	4045	4135	3244	3627	4948	3774
ENSG00000090889.12	999	1299	866	956	1370	1049
ENSG00000090905.19	1172	1231	809	1077	1417	958
ENSG00000090924.15	958	813	804	671	890	775
ENSG00000090932.10	27	18	27	14	30	17
ENSG00000090971.5	303	295	218	244	320	222
ENSG00000090975.12	241	198	174	177	248	218
ENSG00000090989.18	629	553	464	528	706	514
ENSG00000091009.8	619	610	510	450	811	579
ENSG00000091010.6	0	0	1	7	1	0
ENSG00000091039.17	1567	1596	1436	1679	2090	1446
ENSG00000091073.19	208	183	185	242	335	278
ENSG00000091106.19	0	0	0	0	0	0
ENSG00000091127.14	311	391	338	319	531	317
ENSG00000091128.13	7	0	0	1	0	0
ENSG00000091129.20	1	8	2	7	3	13
ENSG00000091136.14	4025	3795	3144	3137	4179	3149
ENSG00000091137.14	2	9	0	6	10	1
ENSG00000091138.12	0	0	0	0	0	0
ENSG00000091140.14	742	759	724	630	1007	737
ENSG00000091157.13	372	340	294	283	460	306
ENSG00000091164.13	673	758	684	606	839	697
ENSG00000091181.19	0	0	0	0	0	0
ENSG00000091262.15	6	6	5	10	6	11
ENSG00000091317.8	1315	1448	1569	1282	1680	1423
ENSG00000091409.15	1762	1954	1530	2847	3359	2332
ENSG00000091428.18	21	23	25	23	26	12
ENSG00000091436.17	3148	3080	2724	3394	4387	3278
ENSG00000091482.8	0	0	0	0	0	0
ENSG00000091483.6	893	765	716	633	862	666
ENSG00000091490.11	877	950	1082	828	1295	1146
ENSG00000091513.16	0	0	0	0	2	3
ENSG00000091527.15	3952	3549	3056	3806	4718	3269
ENSG00000091536.19	8	6	8	7	12	7
ENSG00000091542.9	1855	2018	1806	1646	2347	1698
ENSG00000091583.11	0	0	0	0	0	0
ENSG00000091592.16	335	351	292	316	425	294
ENSG00000091622.16	20	21	41	31	66	52
ENSG00000091640.8	557	609	510	492	640	502
ENSG00000091651.9	480	459	436	411	596	477
ENSG00000091656.19	1300	1450	982	1352	1681	1177
ENSG00000091664.9	0	0	0	0	0	0
ENSG00000091704.10	0	0	0	0	0	0
ENSG00000091732.16	278	267	262	231	266	203
ENSG00000091831.23	0	0	0	0	0	0
ENSG00000091844.8	73	45	41	58	37	35
ENSG00000091879.13	0	0	0	0	4	2
ENSG00000091947.10	201	188	156	205	226	169
ENSG00000091972.18	14	7	6	26	27	28
ENSG00000091986.15	7179	8763	6303	6696	10416	6807
ENSG00000092009.10	0	0	0	0	0	0
ENSG00000092010.15	559	601	469	496	711	512
ENSG00000092020.10	303	292	313	314	375	324
ENSG00000092036.18	301	261	213	215	292	203
ENSG00000092051.17	0	0	0	0	0	0
ENSG00000092054.13	0	0	0	0	0	0
ENSG00000092067.5	0	0	0	0	0	0
ENSG00000092068.20	10	10	0	2	3	8
ENSG00000092094.11	190	202	241	213	250	209
ENSG00000092096.16	419	317	300	245	360	272
ENSG00000092098.17	464	430	424	469	603	507
ENSG00000092108.21	824	719	713	670	947	880
ENSG00000092140.16	478	519	326	417	612	460
ENSG00000092148.13	2214	2153	1897	2169	2814	2088
ENSG00000092199.17	5904	5811	5079	5156	6943	5444
ENSG00000092200.12	0	0	0	0	1	0
ENSG00000092201.10	2642	2918	2321	2731	3427	2546
ENSG00000092203.14	834	1039	792	912	1197	862
ENSG00000092208.17	88	109	70	68	122	83
ENSG00000092295.12	12	34	11	41	38	15
ENSG00000092330.18	534	624	525	471	726	496
ENSG00000092345.13	0	0	0	0	1	0
ENSG00000092377.15	0	0	0	0	0	0
ENSG00000092421.16	0	1	0	3	12	1
ENSG00000092439.16	752	756	595	781	964	641
ENSG00000092445.12	258	307	215	271	362	201
ENSG00000092470.12	705	606	473	491	721	454
ENSG00000092529.24	6	5	2	5	16	1
ENSG00000092531.10	715	602	543	553	679	498
ENSG00000092607.15	0	0	0	0	0	0
ENSG00000092621.12	1288	1587	1028	900	1233	1203
ENSG00000092758.18	11	9	8	2	0	5
ENSG00000092820.18	5640	5937	5726	6613	9340	7327
ENSG00000092841.18	14638	14240	12449	12279	17735	12979
ENSG00000092847.12	804	892	750	774	1024	767
ENSG00000092850.12	9	0	0	1	1	7
ENSG00000092853.14	665	660	591	631	1019	701
ENSG00000092871.16	278	267	198	198	282	250
ENSG00000092929.11	7	11	1	7	13	16
ENSG00000092931.11	251	225	143	195	226	152
ENSG00000092964.18	1682	1650	1248	1546	2174	1733
ENSG00000092969.12	252	234	170	180	339	138
ENSG00000092978.11	155	219	144	178	248	177
ENSG00000093000.19	1289	1399	1016	1151	1871	1246
ENSG00000093009.10	314	358	282	248	338	308
ENSG00000093010.13	1372	1176	896	1042	1335	1063
ENSG00000093072.18	38	23	29	20	27	24
ENSG00000093100.13	137	111	88	83	55	103
ENSG00000093134.14	0	0	0	0	0	0
ENSG00000093144.19	634	560	557	533	612	556
[truncated: 58,610 more rows]
